# Supplementary material for: Multi-omics analysis reveals interactions between host and microbes in Bama miniature pigs during weaning
Source: Front Microbiol. 2024 Dec 11;15:1482925. doi: 10.3389/fmicb.2024.1482925 (PMC11668797; doi:10.3389/fmicb.2024.1482925)
Supplement: Supplementary file 5 [file Table_1.xlsx]

## Sheet: Table S1
Table S1. The sample information
Sample ID	Individual	Species	Group name	Age	Sex	Developmental stage	Metabolite Info	Transcriptome Info	Metagenome Info
BM01-25d	1801	S. scrofa	25d	25d	Male	pre-weaning	T	T	T
BM02-25d	1802	S. scrofa	25d	25d	Female	pre-weaning	T	T	T
BM03-25d	1803	S. scrofa	25d	25d	Male	pre-weaning	T	T	T
BM04-25d	1810	S. scrofa	25d	25d	Female	pre-weaning	T	Removed due to contamination in the sample, library preparation or sequencing.	T
BM05-25d	1811	S. scrofa	25d	25d	Male	pre-weaning	T	T	T
BM06-25d	1812	S. scrofa	25d	25d	Female	pre-weaning	T	T	T
BM07-25d	1813	S. scrofa	25d	25d	Female	pre-weaning	T	T	T
BM08-25d	1817	S. scrofa	25d	25d	Male	pre-weaning	T	T	T
BM09-25d	1818	S. scrofa	25d	25d	Female	pre-weaning	T	T	T
BM10-25d	1819	S. scrofa	25d	25d	Male	pre-weaning	T	T	Removed due to contamination in the sample, library preparation or sequencing.
BM11-25d	1820	S. scrofa	25d	25d	Male	pre-weaning	T	T	T
BM12-25d	1821	S. scrofa	25d	25d	Female	pre-weaning	T	T	T
BM01-36d	1801	S. scrofa	36d	36d	Male	post-weaning	T	T	T
BM02-36d	1802	S. scrofa	36d	36d	Female	post-weaning	T	T	T
BM03-36d	1803	S. scrofa	36d	36d	Male	post-weaning	T	T	T
BM04-36d	1810	S. scrofa	36d	36d	Female	post-weaning	T	T	T
BM05-36d	1811	S. scrofa	36d	36d	Male	post-weaning	T	T	T
BM06-36d	1812	S. scrofa	36d	36d	Female	post-weaning	T	T	T
BM07-36d	1813	S. scrofa	36d	36d	Female	post-weaning	T	T	T
BM08-36d	1817	S. scrofa	36d	36d	Male	post-weaning	T	T	T
BM09-36d	1818	S. scrofa	36d	36d	Female	post-weaning	T	T	Removed due to contamination in the sample, library preparation or sequencing.
BM10-36d	1819	S. scrofa	36d	36d	Male	post-weaning	T	T	Removed due to contamination in the sample, library preparation or sequencing.
BM11-36d	1820	S. scrofa	36d	36d	Male	post-weaning	T	T	T
BM12-36d	1821	S. scrofa	36d	36d	Female	post-weaning	T	T	T

## Sheet: Table S2
Table S2. The metabolomics data summary information
Name	BM01-25d	BM02-25d	BM03-25d	BM04-25d	BM05-25d	BM06-25d	BM07-25d	BM08-25d	BM09-25d	BM10-25d	BM11-25d	BM12-25d	BM01-36d	BM02-36d	BM03-36d	BM04-36d	BM05-36d	BM06-36d	BM07-36d	BM08-36d	BM09-36d	BM10-36d	BM11-36d	BM12-36d
.alpha.-d-glucose pentaacetate	9.14085e+06	1.17048e+07	1.32495e+07	1.34755e+07	1.3584e+07	1.21578e+07	9.79639e+06	9.15195e+06	1.23156e+07	8.46087e+06	7.72483e+06	7.74314e+06	7.62642e+06	8.12222e+06	9.31844e+06	8.12838e+06	1.443e+07	8.94686e+06	8.85736e+06	8.96093e+06	7.25116e+06	1.0152e+07	1.41845e+07	7.7539e+06
.beta.-estradiol 17-valerate	1.35499e+07	1.02951e+07	2.28507e+07	2.71607e+07	8.99268e+06	6.33217e+06	8.88286e+06	1.04086e+07	1.36645e+07	1.48488e+07	1.3533e+07	1.76648e+07	1.91621e+07	3.46506e+06	1.63928e+07	1.08154e+07	1.26771e+07	2.38387e+07	4.44408e+06	1.39962e+07	1.14241e+07	1.11446e+07	7.76806e+06	1.10175e+07
.beta.-muricholic acid	6.08658e+07	5.53272e+07	4.69689e+07	4.27487e+07	5.66408e+07	5.40044e+07	5.21365e+07	5.04215e+07	3.54784e+07	5.33501e+07	4.3933e+07	5.2804e+07	6.16109e+07	6.57163e+07	5.86101e+07	4.18695e+07	6.6288e+07	6.61412e+07	6.93217e+07	5.84995e+07	5.23786e+07	5.11091e+07	5.00518e+07	5.22174e+07
.beta.-naphthol	1.05593e+07	1.276e+07	1.35186e+07	1.33314e+07	1.34888e+07	1.60708e+07	1.70534e+07	1.62863e+07	1.63765e+07	9.90985e+06	1.19662e+07	1.74498e+07	9.86251e+06	9.50245e+06	1.24816e+07	1.02729e+07	1.35838e+07	1.85376e+07	1.4336e+07	1.16688e+07	7.86152e+06	1.53785e+07	1.26126e+07	1.06745e+07
.gamma.-linolenoyl ethanolamide	1.1818e+07	1.01733e+07	8.26787e+06	5.58064e+06	1.57413e+07	8.95003e+06	9.69025e+06	1.32552e+07	9.20821e+06	9.64782e+06	1.46299e+07	1.50695e+07	1.01701e+07	1.00033e+07	1.46149e+07	1.43844e+07	1.1726e+07	7.3437e+06	1.63391e+07	1.34005e+07	8.93677e+06	1.16371e+07	9.36212e+06	1.45522e+07
.gamma.-undecalactone	3.47748e+07	3.1893e+07	3.07766e+07	3.12618e+07	6.62588e+07	3.06218e+07	7.48836e+07	6.43486e+07	3.25217e+07	3.10023e+07	3.37387e+07	3.21762e+07	3.09846e+07	3.32147e+07	3.00797e+07	3.27469e+07	2.95241e+07	3.12421e+07	3.09484e+07	3.77034e+07	3.53153e+07	3.24044e+07	3.00847e+07	3.00509e+07
(-)-.alpha.-kainic acid	1.18608e+07	1.81502e+07	1.57857e+07	1.12702e+07	2.67732e+07	2.56453e+07	7.6256e+06	1.03301e+07	1.06438e+07	1.12881e+07	9.41646e+06	1.24345e+07	1.84534e+07	1.69204e+07	1.06947e+07	8.85766e+06	1.25415e+07	1.6273e+07	1.34929e+07	1.48673e+07	2.42845e+07	1.97177e+07	1.76614e+07	1.86957e+07
(-)-hydroxymatairesinol	3.96757e+06	1.91245e+06	1.97297e+06	4.93028e+06	2.20232e+06	944345	1.88788e+06	2.26439e+06	4.33824e+06	3.28836e+06	2.46749e+06	3.43119e+06	4.78548e+06	3.69742e+06	2.76124e+06	4.99081e+06	1.9854e+06	3.53964e+06	1.57192e+06	3.5746e+06	2.98851e+06	4.82462e+06	3.18426e+06	2.90673e+06
(.+/-.)-cromakalim	4.12754e+06	2.69711e+06	3.41877e+06	3.00241e+06	3.42768e+06	3.3852e+06	5.07065e+06	4.40081e+06	5.5659e+06	3.12483e+06	2.73349e+06	3.9577e+06	4.22403e+06	4.05427e+06	3.41978e+06	4.74602e+06	3.17472e+06	3.9447e+06	2.62028e+06	4.53972e+06	3.19492e+06	3.24063e+06	2.87117e+06	3.10128e+06
(2e)-n-(4-acetamidobutyl)-3-(4-hydroxy-3-methoxyphenyl)prop-2-enamide	3.39029e+06	2.11562e+06	1.66748e+06	3.78738e+06	5.07799e+06	2.24808e+06	4.2173e+06	4.60343e+06	3.93935e+06	2.62018e+06	2.13858e+06	3.00565e+06	1.89543e+06	2.42109e+06	2.55772e+06	2.1364e+06	2.36882e+06	1.31594e+06	3.87563e+06	2.13409e+06	4.62672e+06	1.72345e+06	2.95083e+06	2.45279e+06
(3-bromo-5-chloro-2-hydroxyphenyl)phenylmethanone	6.4339e+06	2.65301e+06	2.6421e+06	2.27328e+06	5.11978e+06	2.50407e+06	5.26136e+06	6.42693e+06	4.85328e+06	6.51391e+06	6.14076e+06	3.43833e+06	6.99202e+06	4.98963e+06	4.66155e+06	5.18583e+06	5.52799e+06	6.72166e+06	4.48749e+06	6.5245e+06	6.86648e+06	5.98844e+06	7.35868e+06	6.19575e+06
(r)-(+)-arachidonyl-1'-hydroxy-2'-propylamide	1.57192e+09	1.31922e+09	1.46304e+09	1.44644e+09	1.8634e+09	1.14239e+09	1.70997e+09	1.84801e+09	2.6622e+09	2.66462e+09	1.99635e+09	2.0284e+09	1.49178e+09	2.28113e+09	1.39977e+09	1.9568e+09	1.59343e+09	1.45824e+09	1.64998e+09	1.39636e+09	1.56845e+09	1.81283e+09	1.84706e+09	1.6751e+09
(s)-10-hydroxycamptothecin	4.95076e+06	1.01709e+07	6.11343e+06	8.39333e+06	6.10801e+06	5.95022e+06	4.54821e+06	5.01996e+06	3.9747e+06	8.7368e+06	4.69632e+06	7.78457e+06	1.29733e+07	1.13222e+07	1.13633e+07	8.63257e+06	4.77058e+06	6.85168e+06	5.08595e+06	5.90559e+06	5.21843e+06	6.15859e+06	5.69363e+06	7.57709e+06
1-.beta.-d-arabinofuranosyluracil 5'-monophosphate	3.41436e+06	2.7528e+06	1.61063e+06	1.69052e+06	4.31942e+06	2.55926e+06	1.48622e+06	1.19514e+06	2.04124e+06	4.14949e+06	2.95327e+06	4.45187e+06	1.19026e+06	943937	1.81327e+06	214504	3.17298e+06	1.91374e+06	3.74077e+06	1.97286e+06	1.16026e+06	2.37453e+06	1.07238e+06	659152
1-(1z-hexadecenyl)-sn-glycero-3-phosphocholine	6.70667e+07	1.19124e+08	6.37108e+07	1.05091e+08	6.73239e+07	8.753e+07	7.5964e+07	5.76156e+07	1.06844e+08	1.03192e+08	6.86355e+07	9.85238e+07	5.14023e+07	6.87997e+07	7.61165e+07	4.3529e+07	5.9741e+07	6.55438e+07	4.70575e+07	4.38137e+07	1.50104e+08	5.98066e+07	3.14912e+07	4.29256e+07
1-(1z-octadecenyl)-2-(4z,7z,10z,13z,16z,19z-docosahexaenoyl)-sn-glycero-3-phosphocholine	9.33393e+07	1.32042e+08	2.86939e+08	9.80311e+07	8.8251e+07	2.58148e+08	2.81573e+08	6.58581e+07	6.89235e+07	1.10359e+08	1.24732e+08	9.18348e+07	1.24707e+08	2.20439e+08	1.08842e+08	1.16222e+08	1.07842e+08	1.61711e+08	1.01165e+08	1.04543e+08	1.58254e+08	1.7425e+08	1.17771e+08	9.413e+07
1-(1z-octadecenyl)-2-(4z,7z,10z,13z,16z,19z-docosahexaenoyl)-sn-glycero-3-phosphoethanolamine	5.27954e+07	1.02735e+08	8.14096e+07	1.04879e+08	4.43593e+07	1.4656e+08	1.54944e+08	4.49336e+07	2.98324e+07	3.73085e+07	1.02381e+08	9.81413e+07	4.80713e+07	9.60545e+07	6.02804e+07	6.21548e+07	3.49105e+07	5.41626e+07	2.85908e+07	8.1324e+07	8.35074e+07	9.02907e+07	8.18173e+07	1.13496e+08
1-(1z-octadecenyl)-2-(5z,8z,11z,14z-eicosatetraenoyl)-sn-glycero-3-phosphocholine	4.58266e+08	6.7545e+08	9.97731e+08	6.0075e+08	4.53816e+08	9.4116e+08	8.5359e+08	3.66411e+08	4.07824e+08	5.6621e+08	7.29615e+08	5.89442e+08	5.18727e+08	5.6941e+08	6.14083e+08	4.92101e+08	4.74601e+08	6.05469e+08	4.84456e+08	3.70049e+08	5.85828e+08	7.06177e+08	4.13194e+08	5.34924e+08
1-(1z-octadecenyl)-sn-glycero-3-phosphocholine	1.69882e+08	2.33616e+08	1.67516e+08	2.29594e+08	1.67068e+08	1.91745e+08	2.30318e+08	1.49809e+08	2.21385e+08	2.29842e+08	2.20414e+08	2.37267e+08	1.71975e+08	2.50867e+08	2.53071e+08	1.50241e+08	2.16222e+08	3.09869e+08	1.96393e+08	1.59584e+08	2.13072e+08	1.95632e+08	1.54236e+08	1.34372e+08
1-[4,5-dihydroxy-6-(hydroxymethyl)-3-[(e)-3-(4-hydroxyphenyl)prop-2-enoyl]oxyoxan-2-yl]oxy-6-hydroxy-7-methylidene-4a,5,6,7a-tetrahydro-1h-cyclopenta[c]pyran-4-carboxylic acid	9.87528e+06	6.95496e+06	1.01663e+07	1.01033e+07	1.11304e+07	1.17942e+07	1.09917e+07	4.54036e+06	1.16581e+07	3.88097e+06	3.44615e+06	1.13015e+07	2.0857e+06	2.41422e+06	2.64434e+06	1.55689e+06	3.11588e+06	3.72723e+06	3.95063e+06	1.67137e+06	4.58256e+06	5.19238e+06	5.20394e+06	3.03588e+06
1-acetylimidazole	1.18474e+08	4.81672e+07	7.92309e+07	6.64472e+07	6.77004e+07	9.92478e+07	1.02466e+08	6.43517e+07	6.31397e+07	8.23022e+07	9.32254e+07	1.47788e+08	1.1121e+08	6.17863e+07	5.04584e+07	6.82127e+07	1.63532e+08	6.02521e+07	3.94517e+07	7.52308e+07	9.89626e+07	1.09981e+08	7.73683e+07	6.2954e+07
1-aminodecylidene bis-phosphonic acid	781473	296041	185403	579587	230399	148268	151195	92162	121358	352626	221230	70412.2	489161	531463	189924	1.12263e+06	635627	858479	433179	305841	422047	348561	269470	511249
1-behenoyl-2-hydroxy-sn-glycero-3-phosphocholine	2.51515e+06	4.7841e+06	6.77673e+06	6.25604e+06	2.03314e+06	5.28917e+06	4.32843e+06	4.27039e+06	4.14098e+06	3.0426e+06	2.32964e+06	2.7538e+06	1.6677e+06	2.71978e+06	4.54018e+06	2.28778e+06	2.87865e+06	3.73805e+06	1.30109e+06	3.94206e+06	9.17967e+06	2.8173e+06	2.36212e+06	2.1991e+06
1-heptadecanoyl-sn-glycero-3-phosphocholine	1.28978e+08	1.33803e+08	1.43823e+08	1.9218e+08	1.33205e+08	2.39129e+08	1.24334e+08	1.62032e+08	1.75651e+08	1.14319e+08	8.18044e+07	1.86479e+08	1.00317e+08	1.82445e+08	2.17232e+08	9.29968e+07	1.861e+08	2.05511e+08	7.20829e+07	2.64783e+08	1.81498e+08	1.71285e+08	4.95171e+08	1.5436e+08
1-hexadecanoyl-2-octadecadienoyl-sn-glycero-3-phosphocholine	4.33187e+07	6.41387e+07	6.15113e+08	1.63126e+08	4.69089e+07	1.05772e+08	4.59776e+07	5.65356e+07	3.22659e+07	2.72734e+07	2.95918e+07	4.99103e+07	2.03237e+07	2.73955e+08	2.88128e+08	2.31858e+08	1.42763e+07	4.40001e+07	1.1495e+08	5.61152e+07	5.58131e+07	8.9529e+08	5.79887e+07	4.11814e+07
1-hexadecyl-2-(5z,8z,11z,14z-eicosatetraenoyl)-sn-glycero-3-phosphocholine	2.94881e+08	5.07059e+08	5.76286e+08	5.59292e+08	2.39642e+08	4.56324e+08	4.14644e+08	2.27004e+08	2.53377e+08	3.48341e+08	1.0227e+09	3.35907e+08	4.29643e+08	3.48778e+08	4.44227e+08	3.38663e+08	2.38521e+08	3.80485e+08	3.55996e+08	2.1496e+08	3.50351e+08	3.48031e+08	2.2211e+08	2.7918e+08
1-hexadecyl-2-(8z,11z,14z-eicosatrienoyl)-sn-glycero-3-phosphocholine	1.09726e+08	2.08493e+08	1.50773e+08	4.74667e+08	9.79713e+07	2.53584e+08	4.06427e+08	3.98023e+07	7.57346e+07	1.69992e+08	6.88044e+07	3.33168e+08	1.7959e+08	8.04894e+07	1.49456e+08	1.08758e+08	2.35985e+08	1.1341e+08	7.45487e+07	3.73659e+07	8.38754e+07	4.55393e+08	1.65488e+08	1.42527e+08
1-hexadecyl-2-(9z-octadecenoyl)-sn-glycero-3-phosphocholine	6.14736e+07	5.25371e+08	1.2305e+08	8.92e+07	5.31776e+07	6.60615e+07	1.30037e+08	5.41293e+07	5.07884e+07	7.91179e+07	9.25318e+07	5.37086e+07	9.04227e+07	7.94477e+07	8.52266e+07	4.94132e+07	4.8748e+07	3.90779e+07	5.66994e+07	4.76404e+07	5.88838e+07	5.17921e+07	6.14603e+07	4.73748e+07
1-hexadecyl-sn-glycero-3-phosphocholine	2.20662e+08	4.25176e+08	4.23894e+08	7.88804e+08	1.38653e+08	3.30735e+08	2.76526e+08	1.46125e+08	2.27218e+08	2.65398e+08	2.3741e+08	2.30017e+08	1.90327e+08	2.27022e+08	2.99687e+08	1.78573e+08	1.83479e+08	2.73921e+08	1.94677e+08	1.56319e+08	2.10272e+08	1.96795e+08	1.21e+08	1.31102e+08
1-methyl-2-undecylquinolin-4-one	1.83769e+07	2.03093e+07	9.94391e+06	4.78801e+06	1.1163e+07	1.65464e+07	9.36142e+06	2.02904e+07	1.32417e+07	1.94279e+07	8.63723e+06	1.65948e+07	1.77313e+07	1.91916e+07	1.43673e+07	1.28857e+07	1.09034e+07	1.98481e+07	1.81979e+07	1.46177e+07	1.15451e+07	1.96763e+07	2.89782e+06	4.3745e+06
1-methyl-3-isobutylxanthine	1.3919e+07	1.31029e+07	2.45977e+07	9.95645e+06	7.62045e+06	1.69494e+07	2.33665e+07	4.95004e+06	3.51518e+06	1.57943e+07	1.5764e+07	1.39713e+07	1.46561e+07	2.68866e+07	1.82015e+07	1.27302e+07	1.60454e+07	1.79278e+07	2.16694e+07	1.40102e+07	2.0482e+07	2.57798e+07	2.67304e+07	1.6236e+07
1-methyl-l-histidine	1.56229e+08	1.5537e+08	1.21812e+08	2.8521e+08	3.4411e+08	3.72445e+08	1.77753e+08	2.18216e+08	4.29812e+08	3.76568e+08	4.0337e+08	3.21793e+08	2.8775e+08	2.02631e+08	2.78927e+08	2.22905e+08	3.65632e+08	4.92589e+08	3.57193e+08	1.95716e+08	3.50938e+08	5.80898e+08	2.69209e+08	1.29339e+08
1-methyladenosine	2.30313e+07	1.81002e+07	8.76276e+07	4.05903e+07	3.22626e+07	3.21471e+07	6.96295e+07	4.21122e+07	2.61597e+07	2.80487e+07	6.7686e+07	2.93635e+07	4.75817e+07	2.78969e+07	3.33015e+07	7.60919e+07	8.99248e+07	4.63216e+07	4.58675e+07	3.08944e+07	2.09504e+07	3.82378e+07	1.76107e+07	5.65308e+07
1-monolinoleoyl-rac-glycerol	8.07755e+07	9.99174e+07	8.87583e+07	8.25425e+07	8.02548e+07	8.66908e+07	9.34415e+07	9.23176e+07	8.60903e+07	1.00369e+08	9.18303e+07	9.11178e+07	9.99401e+07	8.60499e+07	1.0004e+08	9.71867e+07	9.34094e+07	8.81028e+07	8.73865e+07	7.88699e+07	8.69525e+07	9.07371e+07	9.13642e+07	1.03067e+08
1-myristoyl-2-palmitoyl-sn-glycero-3-phosphocholine	3.43222e+08	3.53875e+08	6.30004e+08	6.01638e+08	2.59109e+08	5.37236e+08	4.52199e+08	3.31776e+08	2.01068e+08	1.682e+08	1.1297e+08	3.63798e+08	1.4641e+08	1.51898e+08	1.59902e+08	1.59587e+08	1.09879e+08	1.38383e+08	1.10756e+08	2.20982e+08	1.21696e+08	1.74313e+08	2.01284e+08	2.031e+08
1-myristoyl-sn-glycero-3-phosphocholine	2.93819e+08	3.12066e+08	3.21802e+08	7.05447e+08	2.1097e+08	3.53949e+08	2.7517e+08	2.64807e+08	2.5637e+08	1.39623e+08	7.21236e+07	3.02839e+08	9.24801e+07	1.35485e+08	1.07069e+08	1.11917e+08	1.53143e+08	1.47821e+08	8.3525e+07	2.42233e+08	1.2697e+08	1.1814e+08	1.22215e+08	9.73399e+07
1-o-hexadecyl-2-o-(5z,8z,11z,14z,17z-eicosapentaenoyl)-sn-glyceryl-3-phosphorylcholine	2.93096e+08	4.57555e+08	4.56151e+08	3.87983e+08	2.48945e+08	5.57538e+08	4.38431e+08	1.77612e+08	2.10788e+08	2.89873e+08	4.31675e+08	3.52783e+08	3.10931e+08	2.96754e+08	3.58405e+08	2.76832e+08	2.32343e+08	2.93081e+08	2.45214e+08	2.00549e+08	3.04599e+08	3.65995e+08	1.65992e+08	2.87556e+08
1-o-octadecyl-sn-glyceryl-3-phosphorylcholine	2.65285e+06	1.17551e+06	2.16262e+06	2.74769e+06	3.44068e+06	1.6312e+06	3.00841e+06	2.42176e+06	1.66202e+06	1.36919e+06	2.8317e+06	3.07829e+06	2.68202e+06	848024	2.05716e+06	3.23496e+06	1.77644e+06	2.61442e+06	1.89593e+06	1.77704e+06	1.29037e+06	1.78186e+06	2.10258e+06	2.80469e+06
1-oleoyl-2-myristoyl-sn-glycero-3-phosphocholine	1.71539e+09	1.54098e+09	1.97992e+09	2.20555e+09	6.91491e+08	1.12087e+09	1.19309e+09	1.25849e+09	8.39559e+08	5.07793e+08	3.37628e+08	8.31669e+08	5.34882e+08	4.3174e+08	4.21874e+08	5.78838e+08	3.20452e+08	3.52454e+08	4.83413e+08	4.97768e+08	4.46131e+08	5.7439e+08	3.54352e+08	3.71721e+08
1-oleoyl-sn-glycero-3-phosphocholine	4.56869e+07	8.73035e+07	1.06473e+08	1.31145e+08	3.85228e+07	1.00563e+08	1.38707e+08	3.81608e+07	4.62807e+07	4.00377e+07	2.95548e+07	6.69383e+07	4.18567e+07	4.10737e+07	4.27602e+07	2.53579e+07	4.00685e+07	3.99019e+07	2.46518e+07	4.45268e+07	5.8075e+07	4.8753e+07	2.94359e+07	3.46452e+07
1-palmitoyl-2-azelaoylphosphatidylcholine	610922	246395	431804	663961	424398	580893	295588	1.07056e+06	72554.8	141446	205946	753414	936452	690229	524787	1.27346e+06	216008	573838	260384	88181.6	3.66619e+06	291437	3.3696e+06	504072
1-palmitoyl-2-lauroyl-sn-glycero-3-phosphorylcholine	1.56189e+07	1.17826e+07	2.28246e+07	2.19194e+07	9.59454e+06	1.83107e+07	1.38628e+07	1.06014e+07	5.08569e+06	2.86269e+06	2.16584e+06	1.11484e+07	3.09389e+06	3.64172e+06	3.77401e+06	5.04506e+06	2.7924e+06	2.7376e+06	1.36032e+06	8.56387e+06	3.86363e+06	4.04055e+06	7.91294e+06	5.10315e+06
1-palmitoyl-2-linoleoyl-rac-glycerol	6.16786e+06	8.69048e+06	2.75686e+07	2.59919e+07	5.00076e+06	2.25089e+07	2.82922e+07	4.23127e+06	5.3058e+06	2.27145e+06	2.80963e+06	1.04933e+07	3.21191e+06	4.36269e+06	4.09821e+06	4.86408e+06	2.98093e+06	2.42745e+06	1.5083e+06	8.26742e+06	1.13904e+07	5.89677e+06	7.50477e+06	6.36005e+06
1-palmitoyl-2-linoleoyl-sn-glycero-3-phosphocholine	1.28315e+10	1.46693e+10	1.17114e+10	1.10593e+10	6.60932e+09	1.10234e+10	9.47511e+09	6.7332e+09	5.50525e+09	4.91937e+09	5.5156e+09	7.48689e+09	5.72698e+09	7.05045e+09	8.6551e+09	6.0152e+09	4.80513e+09	5.95704e+09	3.77861e+09	1.0023e+10	7.71117e+09	9.00104e+09	1.00613e+10	9.23211e+09
1-palmitoyl-sn-glycero-3-phosphocholine	1.95143e+09	7.77767e+08	6.94881e+08	9.42605e+08	1.85944e+09	8.89425e+08	7.4881e+08	5.77572e+08	6.10253e+08	5.13423e+08	3.03915e+08	7.12714e+08	4.73598e+08	4.52384e+08	5.81241e+08	3.97761e+08	1.15691e+09	4.73207e+08	3.39673e+08	5.5437e+08	2.23507e+09	6.08215e+08	3.72326e+08	4.80771e+08
1-Palmitoyllysophosphatidylcholine	1.08543e+08	1.6132e+08	2.13987e+08	2.12525e+08	8.35605e+07	2.04673e+08	1.90755e+08	8.70276e+07	9.5506e+07	8.0232e+07	6.61841e+07	1.47452e+08	8.52738e+07	1.19953e+08	1.21021e+08	8.27816e+07	7.33837e+07	8.07904e+07	4.50895e+07	1.407e+08	1.47278e+08	1.40197e+08	1.18829e+08	1.27464e+08
1-pentadecanoyl-sn-glycero-3-phosphocholine	1.22794e+08	1.26123e+08	1.19965e+08	1.7606e+08	1.11411e+08	2.08597e+08	1.15981e+08	1.14929e+08	1.49128e+08	8.22494e+07	6.18084e+07	1.32206e+08	5.91887e+07	1.10812e+08	1.27472e+08	6.82994e+07	9.56116e+07	1.20384e+08	6.48229e+07	1.92135e+08	1.15795e+08	1.19759e+08	1.96775e+08	9.55981e+07
1-pyrrolidineheptanoic acid, 2-(3-hydroxyoctyl)-5-oxo-	2.21342e+07	2.70452e+07	3.68086e+07	1.28477e+07	7.75754e+06	1.26701e+07	2.49402e+07	3.21713e+07	1.13028e+07	1.17318e+07	3.04393e+06	1.75672e+07	1.21717e+07	1.12012e+07	1.17011e+07	8.26891e+06	5.14435e+06	6.57069e+06	1.06484e+07	3.71979e+06	5.32664e+06	1.22717e+07	569717	4.17119e+06
1-pyrrolidineheptanoic acid, 2-[(1e,3s,4s)-3-hydroxy-4-methyl-1-nonen-6-yn-1-yl]-5-oxo-, (2r)-	3.12654e+06	3.15172e+06	2.217e+06	539339	542360	847691	1.03208e+06	1.00124e+06	688815	1.1032e+06	515647	902210	954134	1.26271e+06	1.11461e+06	210641	807596	638198	543897	342841	464732	1.72858e+06	445644	516422
1-stearoyl-2-arachidonoyl-sn-glycero-3-phospho-(1'-myo-inositol)	1.28597e+07	2.19948e+07	3.15286e+07	1.98903e+07	2.35931e+07	1.97511e+07	2.21189e+07	1.33364e+07	2.17706e+07	2.01976e+07	6.89767e+06	2.37319e+07	6.91957e+06	1.90762e+07	2.23622e+07	1.20133e+07	2.16249e+07	1.24316e+07	1.47566e+07	1.06189e+07	9.74254e+06	1.97358e+07	6.86807e+06	1.55225e+07
1-Stearoyl-2-arachidonoyl-sn-glycerol	1.40951e+08	9.397e+07	7.94355e+07	6.64921e+07	1.12121e+08	8.64614e+07	1.08073e+08	1.13361e+08	1.41852e+08	1.26357e+08	6.45228e+07	6.20926e+07	8.06935e+07	9.1429e+07	1.02593e+08	1.21421e+08	1.3483e+08	1.2315e+08	7.02795e+07	1.33637e+08	1.08283e+08	1.76145e+08	8.90518e+07	7.45843e+07
1-stearoyl-2-arachidonyl-sn-glycero-3-phosphocholine	8.00371e+09	8.53594e+09	6.99988e+09	7.24256e+09	1.00955e+10	9.95798e+09	8.12065e+09	8.49297e+09	9.31644e+09	8.96642e+09	6.53246e+09	7.80841e+09	7.80469e+09	7.05733e+09	8.05547e+09	8.59547e+09	1.00755e+10	8.18376e+09	8.5623e+09	6.42037e+09	9.02341e+09	8.46268e+09	5.41426e+09	6.88277e+09
1-stearoyl-2-docosahexaenoyl-sn-glycero-3-phosphocholine	1.80865e+09	1.31404e+09	1.08122e+09	1.14405e+09	2.00443e+09	1.88776e+09	1.29874e+09	1.8583e+09	2.98242e+09	1.947e+09	1.34956e+09	1.24068e+09	2.42408e+09	2.74027e+09	2.0603e+09	2.26322e+09	2.60196e+09	2.6541e+09	2.36111e+09	2.71994e+09	2.73696e+09	1.64833e+09	1.08852e+09	1.76947e+09
1-stearoyl-2-hydroxy-sn-glycero-3-phosphocholine	5.41602e+07	5.25463e+07	5.77423e+07	8.58381e+07	6.78863e+07	7.37545e+07	5.30084e+07	5.01501e+07	7.474e+07	5.96054e+07	4.84341e+07	6.8e+07	5.58288e+07	5.59571e+07	5.58472e+07	4.77365e+07	6.94271e+07	6.45247e+07	5.45376e+07	5.38178e+07	6.84883e+07	5.44552e+07	3.48075e+07	4.13544e+07
1-stearoyl-2-linoleoyl-sn-glycero-3-phospho-l-serine	9.25767e+07	1.53593e+08	2.31464e+08	1.80573e+08	1.68315e+08	1.80067e+08	2.56325e+08	9.1117e+07	9.35335e+07	7.61793e+07	6.43788e+07	1.89531e+08	4.19946e+07	1.82255e+08	1.35451e+08	5.09789e+07	1.00066e+08	8.45113e+07	8.04764e+07	1.65654e+08	1.02981e+08	1.63667e+08	1.27127e+08	2.41788e+08
1-Stearoyl-sn-glycerol 3-phosphocholine	502861	1.52215e+06	1.2155e+06	1.8941e+06	1.91451e+06	1.94665e+06	1.45564e+06	2.38641e+06	4.00486e+06	2.33054e+06	1.69133e+06	1.78453e+06	2.49456e+06	2.00857e+06	1.1688e+06	2.12763e+06	2.10681e+06	2.54304e+06	2.66228e+06	1.4928e+06	2.13424e+06	1.91973e+06	2.37944e+06	930520
1-Stearoyl-sn-glycerol 3-phosphocholine(LPC(18:0))	5.82207e+09	6.86194e+09	6.51054e+09	8.93674e+09	7.54536e+09	8.20234e+09	6.02145e+09	5.86303e+09	7.90499e+09	7.00515e+09	4.49462e+09	6.76015e+09	5.9706e+09	5.98173e+09	6.88092e+09	4.71356e+09	8.78536e+09	7.30318e+09	6.39504e+09	6.15744e+09	7.80672e+09	5.73429e+09	3.92602e+09	5.04983e+09
1,2-benzenediamine, 4-methyl-n1-(3-phenylpropyl)-	7.15712e+06	6.61757e+06	1.23842e+07	1.43383e+07	1.2812e+07	5.48505e+06	1.51793e+07	8.24484e+06	1.2072e+07	5.22373e+06	1.38645e+07	8.44987e+06	1.46305e+07	9.5679e+06	3.21189e+06	1.44999e+07	8.68643e+06	4.14832e+06	4.48588e+06	1.69903e+07	1.19826e+07	5.10251e+06	4.37758e+06	1.36068e+07
1,2-diamino-2-methylpropane	8.90378e+08	7.04117e+08	9.14888e+08	8.6486e+08	8.31178e+08	8.48457e+08	6.51017e+08	8.42724e+08	7.43379e+08	5.18407e+08	5.15553e+08	8.23958e+08	3.66265e+08	4.92269e+08	4.12139e+08	3.97645e+08	5.6837e+08	5.77804e+08	5.25936e+08	4.14863e+08	4.38474e+08	6.07035e+08	5.66309e+08	5.51302e+08
1,2-dihexadecanoyl-sn-glycero-3-phosphocholine	1.66186e+09	2.18343e+09	3.54312e+09	3.29367e+09	1.35555e+09	3.52447e+09	3.58889e+09	1.91987e+09	1.29293e+09	1.42789e+09	1.24143e+09	2.27229e+09	1.03684e+09	1.24023e+09	1.35246e+09	1.1618e+09	9.36003e+08	1.32223e+09	1.05059e+09	1.4038e+09	1.20754e+09	1.79064e+09	1.57896e+09	1.54605e+09
1,2-dilinoleoylglycerol	2.42323e+07	4.5976e+07	1.24974e+08	1.02592e+08	4.91026e+07	5.75155e+07	5.09149e+07	1.97391e+07	2.47467e+07	3.22058e+07	1.12511e+07	4.21007e+07	8.15951e+06	3.20053e+07	4.674e+07	1.69594e+07	2.53054e+07	1.52739e+07	1.86558e+07	2.53144e+07	1.71543e+07	3.506e+07	1.96892e+07	4.1822e+07
1,2-dimethylimidazole	6.30599e+08	2.86844e+08	3.05015e+08	4.27384e+08	1.79936e+08	2.83213e+08	2.61394e+08	2.79071e+08	4.00759e+08	3.1384e+08	3.55432e+08	7.88565e+06	2.25608e+08	3.78565e+06	3.1191e+08	3.21562e+08	2.23732e+08	3.04033e+08	2.91119e+08	2.11823e+08	3.08311e+08	3.84522e+08	2.70084e+08	2.78552e+08
1,2-dioleoyl-sn-glycero-3-phosphatidylcholine	3.71295e+09	4.06621e+09	5.75424e+09	5.25821e+09	4.53904e+09	4.91384e+09	5.44013e+09	3.73593e+09	3.49328e+09	3.63437e+09	3.3709e+09	4.78486e+09	4.06671e+09	3.90298e+09	4.09986e+09	3.73558e+09	3.80584e+09	3.32862e+09	3.3861e+09	4.03747e+09	5.1734e+09	4.33729e+09	3.55735e+09	4.3986e+09
1,2-dipalmitoleoyl-sn-glycero-3-phosphocholine	2.74109e+08	1.46019e+08	1.33103e+08	1.61985e+08	1.55848e+08	1.7521e+08	1.25677e+08	1.8523e+08	1.19313e+08	7.36142e+07	4.63643e+07	1.26061e+08	7.01743e+07	9.28918e+07	9.80808e+07	9.17376e+07	6.39328e+07	7.02747e+07	5.51117e+07	2.31061e+08	9.19671e+07	1.23546e+08	1.07664e+08	8.76185e+07
1,3-benzenediol, 5-methyl-4-[(1r,6r)-3-methyl-6-(1-methylethenyl)-2-cyclohexen-1-yl]-	8.04449e+06	1.12361e+07	4.49924e+06	8.97311e+06	3.63979e+06	7.70243e+06	2.39224e+06	6.72829e+06	7.69902e+06	9.17243e+06	6.95185e+06	5.4741e+06	2.4978e+07	6.73887e+06	8.60766e+06	1.45648e+07	1.1138e+07	5.64015e+06	1.19945e+07	8.75796e+06	5.76505e+06	4.81813e+06	1.04202e+07	9.34132e+06
1,3-cyclobutanedicarboxylic acid, 2,4-diphenyl-, 1-(1-naphthalenyl) ester, (1.beta.,2r,3.alpha.,4r)-	5.12163e+06	6.49078e+06	1.05825e+07	9.2713e+06	8.30683e+06	6.27562e+06	2.99686e+06	9.12202e+06	7.01203e+06	1.03128e+07	3.02224e+06	8.81601e+06	3.93012e+06	4.84137e+06	5.12704e+06	2.89957e+06	8.37927e+06	9.07124e+06	7.72291e+06	8.9636e+06	6.03276e+06	3.60557e+06	1.15229e+06	2.38107e+06
1(6h)-pyridazinebutanoic acid, 6-imino-3-(4-methoxyphenyl)-	3.27708e+06	5.50913e+06	1.98111e+06	5.91534e+06	4.7299e+06	5.24236e+06	3.67598e+06	5.09593e+06	2.85626e+06	2.67453e+06	2.99474e+06	4.57406e+06	3.16912e+06	5.59097e+06	4.45115e+06	4.25214e+06	4.66509e+06	4.65152e+06	5.61568e+06	4.3038e+06	6.67066e+06	8.70446e+06	4.38777e+06	3.35627e+06
10-deacetylbaccatin iii	3.72964e+06	1.74065e+06	5.7002e+06	7.77127e+06	3.12293e+06	6.18676e+06	5.54294e+06	1.97422e+06	4.84167e+06	1.33009e+06	2.64313e+06	4.28287e+06	8.60762e+06	6.97969e+06	6.67904e+06	6.87638e+06	5.52586e+06	5.24481e+06	2.71819e+06	4.16996e+06	1.43551e+06	197715	3.41142e+06	3.72301e+06
10-formyl-7,8-dihydrofolic acid	2.23786e+06	1.78453e+06	1.3113e+06	683809	449554	405267	1.97731e+06	6.47585e+06	3.03308e+06	1.34322e+06	889335	281836	920937	52852.6	904971	865948	825754	600223	1.95973e+06	259084	736879	889248	319687	408645
14(z)-eicosenoic acid	814693	768791	655682	604623	996508	1.23153e+06	867025	773380	725418	1.19079e+06	625968	781597	1.33414e+06	527576	1.02719e+06	1.12882e+06	633730	1.37172e+06	1.02406e+06	522997	340430	1.00545e+06	672606	829661
15-deoxy-goyazensolide	2.41324e+07	5.18273e+06	1.04634e+07	3.76703e+06	8.41136e+06	6.08544e+06	2.03262e+07	1.88427e+07	7.30907e+06	7.77597e+07	2.27798e+08	9.371e+06	1.19091e+07	3.62445e+07	8.54556e+06	7.4797e+06	7.0287e+06	1.54144e+07	1.56058e+07	5.4992e+06	5.48128e+06	1.90884e+07	9.21917e+06	6.65978e+06
15-ketobimatoprost	1.97072e+06	2.88871e+06	2.62426e+06	2.51522e+06	2.26914e+06	2.75292e+06	3.34633e+06	2.58039e+06	2.05377e+06	2.29313e+06	2.77242e+06	3.87363e+06	1.95774e+06	3.57491e+06	2.3741e+06	3.07034e+06	2.12533e+06	3.14086e+06	2.81416e+06	2.20451e+06	2.34487e+06	4.24635e+06	2.15929e+06	2.4425e+06
15(s)-15-methylprostaglandin f2.alpha. ethylamide	7.84062e+07	6.66519e+07	9.55149e+07	8.42569e+07	1.48666e+08	7.92077e+07	1.01804e+08	9.87055e+07	6.59991e+07	6.11497e+07	1.23765e+08	1.51556e+08	8.66968e+07	3.7282e+07	9.13088e+07	1.55563e+08	6.62592e+07	7.70001e+07	1.28949e+08	7.66989e+07	5.98656e+07	1.01625e+08	9.87109e+07	1.20378e+08
17-trifluoromethylphenyltrinorprostaglandin f2.alpha. isopropyl ester	1.40927e+09	2.03308e+09	1.65644e+09	2.01059e+09	2.62647e+09	1.43994e+09	1.45571e+09	2.18949e+09	1.91061e+09	7.91079e+08	9.14962e+08	1.71487e+09	2.29728e+09	1.53715e+09	2.2553e+09	2.67501e+09	1.17573e+09	2.50568e+09	2.0179e+09	1.24879e+09	9.37387e+08	1.37463e+09	2.15718e+09	2.47136e+09
17-trifluoromethylphenyltrinorprostaglandin f2.alpha. methyl ester	1.24001e+09	1.28514e+09	1.02733e+09	1.15677e+09	1.4415e+09	1.59858e+09	9.51626e+08	1.18039e+09	1.13594e+09	7.89455e+08	9.55642e+08	1.33839e+09	1.04857e+09	8.78179e+08	1.16517e+09	1.24757e+09	1.06016e+09	1.25441e+09	1.16165e+09	1.09768e+09	6.75183e+08	1.20037e+09	1.18956e+09	1.17978e+09
17.alpha.-dihydroequilin	1.01918e+07	1.18011e+07	8.06222e+06	9.37112e+06	6.88973e+06	7.49083e+06	1.10493e+07	1.88355e+07	9.47011e+06	1.4535e+07	8.84063e+06	5.43353e+06	8.20736e+06	1.26629e+06	9.29667e+06	7.82758e+06	6.6752e+06	9.10295e+06	9.40764e+06	2.14874e+06	8.39249e+06	8.59285e+06	3.05607e+06	1.67491e+06
17.beta.-nandrolone decanoate	8.14557e+07	9.10969e+07	1.08649e+08	1.04515e+08	9.03048e+07	8.89199e+07	9.61511e+07	9.9676e+07	7.55931e+07	7.99894e+07	8.71492e+07	1.01497e+08	7.33047e+07	6.95305e+07	6.82826e+07	7.42089e+07	5.22259e+07	7.58578e+07	7.96585e+07	8.2222e+07	7.56518e+07	7.1154e+07	8.55936e+07	7.75421e+07
17alpha-ethynylestradiol	2.65542e+06	2.33669e+06	2.6643e+06	3.78849e+06	2.83557e+06	3.16091e+06	2.90826e+06	2.95694e+06	1.92578e+06	1.36295e+06	3.90802e+06	3.97148e+06	2.80393e+06	2.81261e+06	3.85136e+06	6.94178e+06	2.28925e+06	2.74869e+06	2.14599e+06	1.17022e+07	3.02926e+06	2.66515e+06	2.82224e+06	2.99469e+06
19-hydroxyandrost-4-ene-3,17-dione	1.04273e+06	812507	1.43112e+06	984882	1.05245e+06	972664	1.16875e+06	943418	989000	332558	1.14601e+06	1.04057e+06	1.22307e+06	1.09426e+06	1.22481e+06	878491	752599	1.37748e+06	903446	890099	1.39228e+06	923166	1.31894e+06	1.22627e+06
1h-indole-3-carboxylic acid, 1-(cyclohexylmethyl)-	2.13086e+07	1.28054e+07	9.90832e+06	9.81962e+06	1.28989e+07	1.02542e+07	1.39607e+07	1.95488e+07	1.45581e+07	1.49623e+07	1.6368e+07	1.32025e+07	2.51698e+07	1.71942e+07	1.60708e+07	2.05311e+07	1.7147e+07	2.78841e+07	1.57873e+07	2.30549e+07	2.62997e+07	2.06969e+07	2.22161e+07	1.95052e+07
1h-indole-3-carboxylic acid, 1-[2-(2,5-dimethylphenoxy)ethyl]-	9.5469e+06	1.19975e+06	7.4641e+06	8.03293e+06	9.24153e+06	7.87497e+06	9.26028e+06	7.68944e+06	7.73659e+06	7.78186e+06	1.32422e+07	8.41089e+06	8.7488e+06	8.93931e+06	1.08342e+07	7.66168e+06	7.52781e+06	8.33014e+06	8.81522e+06	9.67993e+06	8.98129e+06	7.84472e+06	1.4066e+07	9.38648e+06
1h-indole-5-sulfonamide, n-(3-chlorophenyl)-3-[[3,5-dimethyl-4-[(4-methyl-1-piperazinyl)carbonyl]-1h-pyrrol-2-yl]methylene]-2,3-dihydro-n-methyl-2-oxo-, (3z)-	2.07654e+06	1.00946e+06	1.18858e+06	2.28612e+06	1.73198e+06	1.98191e+06	1.30931e+06	1.35256e+06	1.44232e+06	809769	670036	1.03651e+06	1.32229e+06	1.0187e+06	2.34657e+06	1.53902e+06	1.61922e+06	2.17993e+06	1.60436e+06	862982	680579	1.11327e+06	923035	746175
2-(2',3',4'-trihydroxybutyl)quinoxaline	4.42879e+08	5.01913e+08	4.45424e+08	5.47641e+08	4.40737e+08	3.82918e+08	4.64202e+08	4.93787e+08	4.86841e+08	4.64303e+08	5.62453e+08	5.2974e+08	6.42385e+08	4.44689e+08	4.48139e+08	6.44304e+08	4.9542e+08	5.89252e+08	4.54321e+08	4.76243e+08	4.02068e+08	4.63887e+08	5.5107e+08	5.44042e+08
2-(4-pyridyl)-4-methylthiazole-5-carboxylic acid	7.72886e+07	6.17389e+07	1.68713e+08	2.07735e+08	3.31401e+07	1.00844e+08	6.05355e+07	1.55134e+07	2.58406e+07	3.52394e+07	2.46356e+07	8.00832e+07	3.1761e+07	2.94754e+07	2.33532e+07	2.24259e+07	3.44199e+07	6.59151e+07	1.94525e+07	2.934e+07	2.65906e+07	2.84472e+07	2.21775e+07	1.5021e+07
2-(5-oxovaleryl)phosphatidylcholine	550296	894210	1.36469e+06	1.48981e+06	648052	1.50323e+06	760132	632404	397335	394007	3.04227e+06	583069	1.21856e+06	660585	947408	1.09288e+06	396996	789043	207510	1.15259e+06	3.35621e+06	416897	541452	585848
2-amino-2-methyl-1,3-propanediol	2.35218e+08	2.04993e+08	3.52917e+08	4.08449e+08	1.32293e+08	1.05266e+08	7.31306e+07	1.64599e+08	2.99277e+08	1.14629e+08	5.18252e+07	3.65782e+08	1.70392e+08	1.73572e+08	1.19834e+08	3.58429e+08	1.43374e+08	1.08522e+08	1.54982e+08	2.86544e+08	1.13407e+08	3.16551e+08	1.4901e+08	9.65442e+07
2-aminonaphthalene	2.24468e+07	2.01809e+07	2.13282e+07	3.26769e+07	3.96301e+07	3.70489e+07	2.50313e+07	3.50996e+07	4.50465e+07	5.26544e+07	4.7856e+07	1.71749e+07	2.58712e+07	2.5511e+07	3.04105e+07	2.9931e+07	2.93013e+07	3.71289e+07	6.00731e+07	1.71357e+07	2.91908e+07	2.29446e+07	2.80431e+07	2.29727e+07
2-arachidonoylglycerol	3.80973e+06	5.88492e+06	6.59275e+06	6.50247e+06	4.78466e+06	7.12625e+06	7.09562e+06	2.89696e+06	3.60137e+06	2.61874e+06	1.77126e+06	6.67276e+06	1.71449e+06	2.69642e+06	3.07022e+06	3.95903e+06	2.25308e+06	1.71689e+06	5.04834e+06	2.28767e+06	2.11805e+06	2.33352e+06	1.36022e+06	2.3556e+06
2-cis-4-trans-abscisic acid	3.34221e+07	9.26287e+07	1.14729e+08	1.47426e+08	6.83086e+07	9.30276e+07	6.36408e+07	6.6812e+07	7.67178e+07	1.04973e+08	6.01e+07	1.00708e+08	6.00057e+07	1.3002e+08	8.62906e+07	4.7413e+07	9.93524e+07	3.87725e+07	8.68518e+07	5.94747e+07	8.62669e+07	6.17079e+07	4.06272e+07	9.28591e+07
2-dhahpa [dmed-fahfa]	6.38472e+06	1.15683e+07	1.70808e+07	1.03248e+07	2.54812e+07	2.01079e+07	1.35231e+07	9.79013e+06	1.83569e+07	1.87618e+07	6.59623e+06	1.7465e+07	3.26193e+06	9.94283e+06	1.96444e+07	6.89825e+06	1.89674e+07	9.08298e+06	1.18696e+07	1.05112e+07	9.52766e+06	1.55317e+07	5.62683e+06	1.57635e+07
2-ethyl-2-phenylmalonamide	6.35402e+07	7.99777e+06	5.15068e+07	4.90603e+07	5.95207e+07	7.8545e+07	4.98207e+07	4.94679e+07	5.79668e+07	4.86977e+07	5.07143e+07	6.26281e+06	5.53333e+07	6.17048e+07	5.61507e+07	5.40285e+07	5.09759e+07	4.73829e+07	4.63335e+06	5.51339e+07	5.78171e+07	5.07628e+07	5.25517e+07	5.19817e+07
2-furanpropanoic acid, 3-carboxy-4-methyl-5-propyl-	1.01397e+07	6.5534e+06	4.0336e+06	1.22265e+07	1.31123e+07	1.11741e+07	5.54694e+06	1.00471e+07	1.0471e+07	1.30734e+07	7.55803e+06	1.01758e+07	1.79329e+07	1.08727e+07	5.96426e+06	1.01237e+07	1.58432e+07	2.58307e+07	1.05027e+07	1.14742e+07	7.6697e+06	1.99755e+07	8.53504e+06	8.66299e+06
2-hydroxyestrone	6.66481e+06	4.67914e+06	6.6531e+06	7.59566e+06	4.56673e+06	5.87081e+06	4.30077e+06	3.30022e+06	4.05354e+06	3.60414e+06	2.21223e+06	6.69069e+06	5.90625e+06	4.08048e+06	7.77256e+06	1.09798e+07	5.23963e+06	3.59126e+06	4.60108e+06	5.64633e+06	5.48103e+06	4.26445e+06	4.96976e+06	8.43424e+06
2-hydroxyethyl n-octyl sulfide	1.67515e+08	1.9216e+08	1.57328e+08	9.98745e+07	8.13436e+07	2.43575e+08	2.13365e+08	6.98256e+07	4.11053e+07	1.6392e+08	2.23249e+08	2.07194e+08	2.71586e+08	2.18487e+08	2.11541e+08	1.0943e+08	1.97239e+08	2.67084e+08	1.66702e+08	1.36288e+08	2.28462e+08	2.91294e+08	3.11041e+08	1.78748e+08
2-imidazolidinethione	5.31638e+07	6.4134e+07	1.02054e+08	6.58906e+07	6.29142e+07	6.63965e+07	3.803e+07	3.6851e+07	3.74212e+07	5.03717e+07	4.5456e+07	5.16143e+07	3.25999e+07	3.80408e+07	4.75287e+07	3.1049e+07	5.50286e+07	5.43045e+07	6.96588e+07	3.00519e+07	4.43519e+07	5.33567e+07	5.74349e+07	6.767e+07
2-linoleoyl-1-palmitoyl-sn-glycero-3-phosphoethanolamine	4.95749e+07	7.27462e+07	1.47523e+08	1.35058e+08	6.86727e+07	1.08386e+08	7.8408e+07	3.93055e+07	3.6168e+07	2.19217e+07	2.34394e+07	8.10445e+07	1.46792e+07	5.29489e+07	5.13908e+07	2.34296e+07	3.53879e+07	3.34078e+07	2.01737e+07	5.61385e+07	2.56963e+07	8.12251e+07	5.45186e+07	1.15902e+08
2-linoleoylglycerol	4.69225e+06	5.3209e+06	1.81969e+07	2.28356e+07	1.07804e+06	7.60506e+06	5.18981e+07	2.42058e+06	8.06362e+06	2.73752e+06	2.36367e+06	5.83037e+06	4.40461e+06	4.9639e+06	3.72583e+06	3.53764e+06	3.33084e+06	4.68045e+06	2.6391e+06	4.24278e+06	6.50434e+06	4.67691e+06	7.30377e+06	6.59149e+06
2-naphthalenecarboxamide, 1-hydroxy-n-[2-(5-hydroxy-1h-indol-3-yl)ethyl]-	3.14932e+06	3.38261e+06	5.79121e+06	4.75587e+06	4.8339e+06	8.55022e+06	9.41392e+06	2.23997e+06	4.81964e+06	2.84923e+06	5.28722e+06	1.15486e+06	2.57177e+07	1.71732e+07	1.13557e+07	2.13828e+07	8.12529e+06	1.27225e+07	5.92078e+06	4.93666e+06	2.12478e+06	1.44572e+06	4.63014e+06	9.13943e+06
2-oleoyl-1-palmitoyl-sn-glycero-3-phosphocholine	2.903e+09	2.95396e+09	3.55757e+09	7.54673e+09	2.67071e+09	8.58479e+09	3.00132e+09	6.11448e+09	2.39069e+09	2.19256e+09	1.93322e+09	2.23086e+09	1.99996e+09	2.30477e+09	6.37711e+09	2.27626e+09	1.97084e+09	2.23572e+09	2.08268e+09	2.68539e+09	5.17694e+09	2.91309e+09	2.46708e+09	2.43759e+09
2-piperidinecarboxylic acid, 1-(3,3-dimethyl-1,2-dioxopentyl)-, (1r)-1-(3-aminophenyl)-3-(3,4-dimethoxyphenyl)propyl ester, (2s)-	1.48227e+09	1.30833e+09	1.19567e+09	1.40682e+09	1.6686e+09	1.55352e+09	1.01117e+09	1.34257e+09	1.10354e+09	7.89545e+08	1.00283e+09	1.83331e+09	1.67858e+09	9.94679e+08	1.30688e+09	1.93769e+09	1.2415e+09	1.58111e+09	1.16428e+09	1.26917e+09	6.54821e+08	1.42068e+09	1.55666e+09	1.63508e+09
2-pyrrolidinone, 1-methyl-	1.51624e+09	2.11596e+08	2.03944e+08	8.48116e+07	1.5036e+09	1.72208e+09	4.72012e+08	8.20948e+08	6.69363e+07	2.65374e+09	1.83209e+09	8.50616e+07	5.87021e+07	2.15137e+07	7.40567e+07	2.63726e+07	3.43989e+07	3.29507e+07	2.31253e+07	7.49205e+07	3.19388e+07	2.18189e+09	8.78588e+07	8.10041e+07
2,2-bis(3-allyl-4-hydroxyphenyl)propane	4.16868e+06	4.92862e+06	3.86022e+06	3.40853e+06	3.00648e+06	2.64447e+06	3.68193e+06	4.004e+06	3.48454e+06	6.17753e+06	3.89344e+06	5.16831e+06	3.39794e+06	2.77499e+06	4.40012e+06	5.34037e+06	3.50789e+06	3.74762e+06	3.27493e+06	7.46786e+06	4.35593e+06	4.238e+06	5.26857e+06	4.13164e+06
2,3-dinor-8-isoprostaglandin-f2.alpha.	2.06503e+09	2.06928e+09	1.92841e+09	2.16034e+09	2.24387e+09	2.20854e+09	1.69385e+09	2.0781e+09	1.78604e+09	1.38514e+09	1.66895e+09	2.71546e+09	2.36129e+09	1.54786e+09	1.9962e+09	2.70617e+09	2.03011e+09	2.12197e+09	1.75809e+09	1.8307e+09	1.09608e+09	2.15392e+09	2.14991e+09	2.57593e+09
2,4-diamino-6-nitrotoluene	5.23408e+07	3.80132e+07	1.51144e+07	5.84967e+07	4.6693e+07	3.70552e+07	2.33152e+07	2.81448e+07	3.31116e+07	3.50225e+07	3.15258e+07	3.76028e+07	4.53633e+07	2.27413e+07	2.87347e+07	3.05361e+07	3.67291e+07	2.85772e+07	2.18195e+07	3.81375e+07	3.89045e+07	3.18213e+07	4.25501e+07	1.76958e+07
2,4,6-tri-tert-butylaniline	9.2542e+08	5.74914e+08	6.5925e+08	5.95247e+08	7.99884e+08	4.70647e+08	7.69189e+08	9.04628e+08	1.3431e+09	1.16138e+09	9.0942e+08	8.82848e+08	7.21714e+08	1.09552e+09	6.38541e+08	9.20771e+08	8.04287e+08	6.73154e+08	7.80937e+08	7.71175e+08	7.29506e+08	7.90322e+08	7.39185e+08	7.84113e+08
2,5-di-tert-butyl-1,4-benzoquinone	5.28787e+06	1.04624e+07	6.85599e+06	2.50716e+07	1.55442e+06	2.4088e+06	5.88517e+06	7.72632e+06	1.9263e+06	1.21399e+06	596007	110366	3.1396e+06	7.73426e+06	8.53154e+06	681820	7.2228e+06	9.87919e+06	1.01376e+07	1.04581e+07	2.26521e+07	3.45578e+06	1.52172e+07	541420
2,5-dimethoxy-4-ethylthioamphetamine	1.24512e+07	2.20195e+07	2.42641e+07	1.66337e+06	2.32672e+07	1.12823e+07	1.40485e+07	1.06123e+07	2.6665e+07	1.17304e+06	1.18012e+07	1.62062e+06	2.37802e+07	1.13772e+07	2.8336e+06	1.95885e+07	3.85888e+07	1.73728e+07	1.07384e+07	861366	2.02792e+06	1.30293e+07	1.40725e+07	2.52132e+06
2,6-di-tert-butylpyridine	1.56921e+07	1.42887e+07	1.21428e+07	9.73796e+06	1.38635e+07	1.26834e+07	1.07328e+07	1.53383e+07	1.51787e+07	1.63603e+07	1.95647e+07	1.47478e+07	1.23436e+07	2.08045e+07	1.234e+07	1.33136e+07	2.03193e+07	1.25774e+07	1.87011e+07	1.49921e+07	1.69676e+07	1.28353e+07	1.26046e+07	1.31059e+07
2'-deoxycytidine	1.33322e+07	7.42699e+06	1.24264e+07	2.20688e+07	1.53324e+07	1.62481e+07	1.58045e+07	4.56962e+06	9.75396e+06	2.49462e+07	3.01887e+07	1.03173e+07	4.55121e+07	4.16705e+07	1.86848e+07	2.82281e+07	1.43221e+07	2.3097e+07	2.96742e+07	6.00311e+06	6.30185e+06	9.39895e+06	2.44132e+07	8.80219e+06
20-hydroxyarachidonic acid	2.48429e+06	4.97995e+06	3.70468e+06	1.24825e+07	507204	967053	4.26586e+06	3.79711e+06	618229	698626	263782	219372	1.02821e+06	4.19394e+06	4.22031e+06	678285	2.98946e+06	4.8155e+06	4.31391e+06	5.12124e+06	1.07639e+07	1.78161e+06	8.14983e+06	165493
3-[(cholamidopropyl)dimethylammonio]-1-propanesulfonate	6.77173e+06	9.12706e+06	5.64886e+06	5.01606e+06	3.55235e+06	8.33912e+06	2.4679e+06	3.16529e+06	3.53754e+06	5.58878e+06	2.80316e+06	1.24306e+07	2.2543e+06	1.78551e+06	2.07231e+06	1.77584e+06	4.37653e+06	4.40113e+06	5.90247e+06	1.47048e+06	2.33809e+06	2.04187e+06	453518	1.70306e+06
3-acetyl-7-diethylaminocoumarin	2.45822e+06	2.71236e+06	2.78947e+06	2.95517e+06	3.88334e+06	4.67547e+06	2.74122e+06	2.26636e+06	1.63683e+06	2.35755e+06	2.45342e+06	4.19206e+06	3.52953e+06	3.45538e+06	3.68427e+06	4.03796e+06	2.48485e+06	1.81897e+06	1.91817e+06	6.12216e+06	3.789e+06	2.32614e+06	2.06251e+06	4.78609e+06
3-amino-2,3-dihydrobenzoic acid	6.63576e+07	1.1525e+08	1.19946e+08	3.12809e+08	1.34937e+08	4.15452e+07	2.81349e+08	1.10396e+08	1.21812e+08	3.85626e+07	1.96839e+07	5.63841e+06	3.33335e+07	8.2995e+07	4.05441e+07	1.09662e+08	8.62263e+07	2.05232e+07	9.0125e+07	1.20197e+08	3.68177e+07	1.05461e+08	2.44482e+08	3.50109e+07
3-aminobenzoic acid	260522	1.26321e+08	8.86281e+07	8.5507e+07	8.13055e+07	7.68463e+07	9.00227e+07	7.17327e+07	8.63015e+07	5.78601e+07	8.017e+07	6.31307e+07	7.99247e+07	9.08293e+07	447596	5.84952e+07	9.74025e+07	6.06956e+07	8.38548e+07	7.5571e+07	8.5711e+07	8.50098e+07	7.72746e+07	1.33315e+08
3-cyclohexyl-6-(dimethylamino)-1-methyl-s-triazine-2,4(1h,3h)-dione	2.89959e+07	3.48726e+07	2.1303e+07	1.22821e+07	3.81859e+07	6.07054e+07	1.89734e+07	5.06488e+07	4.35824e+07	1.61456e+07	1.07736e+07	1.5287e+07	3.42884e+06	1.59347e+06	1.31656e+07	1.42684e+06	5.05769e+06	5.26621e+06	8.29891e+06	3.21059e+06	4.09933e+06	1.95002e+07	4.95703e+06	5.25611e+06
3-fluorophenmetrazine	5.3941e+07	7.57985e+07	1.02101e+08	7.54892e+07	5.18259e+07	1.76228e+08	8.30209e+07	7.93883e+07	8.06721e+07	7.62376e+07	2.32662e+07	1.06784e+07	2.43081e+07	1.9489e+08	6.55848e+07	1.11415e+07	6.15242e+07	1.44875e+07	2.20916e+08	7.75519e+07	9.39102e+07	1.44528e+07	6.34739e+07	7.80716e+06
3-hydroxy-2',4,4',6'-tetramethoxychalcone	3.94452e+06	5.48199e+06	3.96633e+06	3.91028e+06	3.32956e+06	1.39073e+06	2.49133e+06	7.71352e+06	5.24966e+06	2.63641e+06	4.29404e+06	3.25676e+06	4.09296e+06	2.48798e+06	5.01673e+06	3.14276e+06	3.30163e+06	4.33871e+06	1.99256e+06	3.89841e+06	2.52765e+06	2.86028e+06	2.19287e+06	4.08613e+06
3-hydroxyanthranilic acid	9.30992e+07	5.06975e+07	6.95071e+07	8.03796e+07	1.03059e+08	7.94154e+07	9.56257e+07	9.51007e+07	9.26586e+07	7.25833e+07	6.59734e+07	4.848e+07	3.99322e+07	5.66389e+07	8.61922e+07	5.45104e+07	3.81356e+07	6.34075e+07	7.26454e+07	4.57317e+07	6.46917e+07	8.56654e+07	4.62713e+07	6.22834e+07
3-methoxytyramine	1.66541e+08	1.71479e+08	1.63457e+08	1.992e+08	1.47186e+08	1.60109e+08	1.53516e+08	1.42843e+08	1.4935e+08	1.38492e+08	1.53598e+08	1.40295e+08	2.11242e+08	1.77203e+08	1.74764e+08	2.25582e+08	1.59305e+08	1.89297e+08	1.59081e+08	1.54276e+08	1.40063e+08	1.34346e+08	1.48559e+08	1.77859e+08
3,3'-dimethoxybenzidine	1.19526e+07	1.71762e+07	3.59011e+06	8.51552e+06	5.5643e+06	9.02102e+06	5.92026e+06	7.84415e+06	1.69076e+07	2.25853e+07	6.27102e+06	7.91246e+06	1.28716e+07	9.21424e+06	8.60783e+06	1.2128e+07	1.08542e+07	5.16813e+06	1.00336e+07	1.41981e+07	8.04211e+06	7.46535e+06	1.825e+07	1.11362e+07
3,4-dimethylbenzaldehyde	6.4051e+07	7.00774e+07	7.88559e+07	8.64231e+07	6.89326e+07	6.4756e+07	6.92182e+07	8.35608e+07	5.78155e+07	9.22546e+07	8.31901e+07	6.4616e+07	7.02841e+07	8.9848e+07	9.3252e+07	6.59493e+07	9.03261e+07	6.3163e+07	8.18087e+07	6.31687e+07	7.4283e+07	8.86966e+07	6.68683e+07	9.24959e+07
3,6,9,12-tetraoxatetracosan-1-ol	6.43994e+08	6.01265e+08	6.17996e+08	5.44995e+08	4.96819e+08	4.84817e+08	5.26747e+08	5.69103e+08	4.93192e+08	5.3472e+08	5.02901e+08	4.69356e+08	5.08732e+08	4.93311e+08	6.50946e+08	4.91366e+08	5.42637e+08	5.70668e+08	5.52378e+08	5.72826e+08	6.39635e+08	6.23261e+08	6.08464e+08	5.32151e+08
3.alpha.-hydroxy-7-oxo-5.beta.-cholanic acid	959935	2.76573e+07	1.55065e+07	5.46913e+06	779791	7.46646e+06	4.65255e+07	1.28058e+06	7.04464e+06	7.41549e+06	5.88114e+06	2.16228e+06	5.42698e+06	3.76917e+06	953962	1.73337e+06	526332	452260	1.19866e+06	956668	9.89761e+06	1.67554e+07	3.59331e+06	4.51473e+06
4-(3,5-dimethyl-4h-1,2,4-triazol-4-yl)piperidine	1.2519e+07	4.68148e+06	1.49706e+07	1.06298e+07	1.1586e+07	2.69661e+06	1.23184e+07	2.07817e+07	1.35691e+07	2.12769e+07	1.71076e+07	1.28729e+07	1.74163e+07	1.80653e+07	2.55828e+07	2.05059e+07	1.73913e+07	1.25799e+07	2.02859e+07	1.87939e+07	1.41771e+07	1.85818e+07	1.82331e+07	1.12766e+07
4-amino-2-hydroxy-5-[[1-hydroxy-1-(5-oxo-6-bicyclo[4.1.0]hept-3-enyl)propan-2-yl]amino]-5-oxopentanoic acid	9.58134e+06	1.04067e+07	1.57837e+07	1.56481e+07	1.44815e+07	2.45672e+07	1.41003e+07	6.49721e+06	1.06105e+07	9.15903e+06	1.14791e+07	1.04267e+07	1.30408e+07	1.15652e+07	1.02291e+07	1.01213e+07	1.18186e+07	1.1388e+07	1.81875e+07	7e+06	7.08782e+06	1.19811e+07	1.45148e+07	8.27971e+06
4-aminobenzoate	3.42218e+07	8.30095e+07	1.10125e+08	3.59817e+07	3.43455e+07	2.55993e+07	3.66798e+07	3.31826e+07	2.94174e+07	2.55682e+07	6.73542e+06	3.26742e+07	2.72214e+07	2.68757e+07	5.05007e+06	3.1652e+07	3.69229e+07	2.21274e+07	2.59221e+07	3.14215e+07	5.6024e+06	7.79736e+06	2.24613e+06	5.5956e+07
4-aminophenyl-1-thio-.beta.-d-galactopyranoside	6.46885e+07	5.5604e+07	4.5658e+07	3.71835e+07	7.81218e+07	5.01726e+07	5.50467e+07	3.78681e+07	5.89334e+07	7.67486e+07	6.44599e+07	6.95363e+07	4.16445e+07	3.28301e+07	6.09988e+07	2.07247e+07	5.30321e+07	3.95114e+07	7.38912e+07	4.29712e+07	5.18075e+07	6.44947e+07	4.30101e+07	3.74709e+07
4-chromanone	8.63135e+06	8.28239e+06	1.11143e+07	8.09183e+06	9.55025e+06	8.10604e+06	9.75161e+06	1.04549e+07	9.47366e+06	9.01437e+06	1.08335e+07	9.35856e+06	1.07711e+07	1.05201e+07	8.65363e+06	7.82334e+06	9.64203e+06	1.12274e+07	1.04594e+07	9.28226e+06	9.48818e+06	9.82424e+06	1.00763e+07	1.01255e+07
4-demethylsimmondsin 2'-ferulate	582434	2.90569e+06	4.93226e+06	2.6745e+06	1.53543e+06	2.20482e+06	561201	1.61749e+06	713552	1.14394e+06	55792.7	8.29353e+06	3.3269e+06	1.31453e+06	2.16239e+06	3.47965e+06	150068	507774	335293	3.84379e+06	2.3888e+06	4.80091e+06	4.19859e+06	6.26943e+06
4-hydroxyhexenal	2.80774e+08	4.91365e+08	4.63929e+08	1.14037e+06	3.75676e+08	3.04947e+08	4.67131e+08	2.73276e+08	5.23797e+08	3.95148e+08	1.75674e+08	4.52555e+08	4.73211e+08	3.1351e+08	4.03229e+08	4.02013e+08	4.47276e+08	3.29059e+08	3.73493e+08	6.26117e+08	4.76405e+08	4.50632e+08	4.19122e+08	4.34118e+08
4-isoxazolepropanoic acid, .alpha.-amino-2,3-dihydro-5-methyl-3-oxo-	6.71199e+07	6.12363e+07	6.60441e+07	6.99878e+07	6.6152e+07	2.15803e+08	8.2235e+07	6.25115e+07	5.1528e+07	8.82487e+06	4.38925e+07	6.60231e+07	4.57332e+07	4.18604e+07	6.83423e+07	4.95958e+07	5.93651e+07	5.13461e+07	4.18687e+07	6.28617e+07	5.85133e+07	4.80073e+07	4.9067e+07	7.21712e+07
4-methoxy-.alpha.-pyrrolidinopentiophenone	7.39009e+07	1.23471e+08	8.10215e+07	4.79893e+07	8.72326e+07	1.08843e+08	8.29126e+07	8.88616e+07	1.17976e+08	1.34357e+08	1.10496e+08	2.42756e+08	5.46747e+07	1.52395e+08	7.01552e+07	1.29737e+08	7.49087e+07	6.35449e+07	1.62875e+08	1.44423e+08	6.03857e+07	2.10079e+08	1.07779e+08	6.75164e+07
4-methyl-1h-pyrazole	1.09988e+09	8.13668e+08	9.58639e+08	8.45312e+06	4.22453e+08	6.38274e+08	5.29702e+08	7.43474e+08	1.26632e+09	6.63172e+08	1.08221e+09	3.2854e+09	1.03871e+09	9.85448e+08	8.10787e+08	8.97843e+08	6.69291e+08	7.89198e+08	1.29524e+09	1.18102e+09	8.45731e+08	1.80441e+09	1.01723e+09	8.47403e+08
4-methylbenzyl alcohol	2.03469e+08	2.52993e+08	2.30565e+08	2.8625e+08	2.45783e+08	1.73983e+08	2.02806e+08	2.12448e+08	1.79828e+08	2.83668e+08	2.59382e+08	1.80261e+08	2.09517e+08	2.99296e+08	2.74593e+08	1.9624e+08	3.12792e+08	1.8347e+08	2.40968e+08	2.17365e+08	2.54487e+08	3.13262e+08	2.09274e+08	2.79592e+08
4-methylcinnamic acid	1.64102e+08	2.06651e+08	3.21655e+08	2.97146e+08	1.50775e+08	1.12842e+08	2.02488e+08	2.22893e+08	9.55266e+06	7.11408e+06	1.65423e+07	1.5193e+07	2.53111e+08	1.28234e+08	1.67362e+08	1.13118e+07	1.49671e+08	1.99104e+08	1.44827e+07	1.87218e+08	1.26312e+07	3.385e+08	1.41947e+08	1.77247e+08
4-nitrosodiphenylamine	6.53003e+07	7.41338e+07	4.89533e+07	7.28779e+07	5.12787e+07	6.14986e+07	7.15582e+07	4.58664e+06	5.86512e+07	6.10655e+07	5.55422e+07	6.54557e+07	6.01621e+07	6.13852e+07	5.67824e+07	6.6611e+07	1.10636e+08	4.91456e+07	8.78201e+06	8.58976e+07	6.2812e+07	5.9679e+07	7.41832e+07	5.83287e+06
4-pregnen-6.beta.,11.beta.,17,21-tetrol-3,20-dione	1.05669e+07	8.95711e+06	7.4916e+06	8.7116e+06	7.78565e+06	6.21867e+06	7.27572e+06	1.25602e+07	5.28928e+06	6.14557e+06	5.817e+06	8.06319e+06	7.5112e+06	6.08802e+06	8.88021e+06	5.57876e+06	3.15039e+07	5.67316e+06	7.27059e+06	7.96587e+06	5.43285e+06	6.4641e+06	6.40453e+06	6.69902e+06
4,2'-dihydroxy-4',6'-dimethoxychalcone	1.33755e+07	2.13572e+06	4.29609e+06	6.22324e+06	9.64705e+06	6.75046e+06	2.97451e+06	4.9996e+06	6.70942e+06	4.95878e+06	5.23609e+06	1.81116e+06	1.05653e+07	7.1128e+06	1.05813e+07	1.00975e+07	8.0117e+06	6.52465e+06	6.03065e+06	7.22342e+06	5.69367e+06	2.85527e+06	9.19174e+06	7.70381e+06
4,4'-diaminodiphenylmethane	4.23425e+08	9.26266e+07	6.2548e+07	5.0756e+07	4.75853e+07	4.65263e+07	4.95837e+07	5.48273e+07	5.74151e+07	6.95324e+07	7.86468e+07	1.30402e+08	4.11904e+08	6.67591e+07	6.27944e+07	4.49218e+07	5.70692e+07	4.88197e+07	5.14639e+07	5.29182e+07	5.3257e+07	6.96229e+07	7.22599e+07	1.29845e+08
4(z),7(z),10(z),13(z),16(z)-n-(2-hydroxyethyl)docosapentaenamide	8.68708e+07	1.10206e+08	6.92819e+07	1.03155e+08	1.67502e+08	7.7284e+07	8.02441e+07	8.87478e+07	9.95491e+07	1.07297e+08	7.08922e+07	7.09813e+07	9.13468e+07	1.10851e+08	1.06354e+08	9.10226e+07	1.39564e+08	1.30393e+08	1.45502e+08	8.15784e+07	1.16161e+08	8.84544e+07	8.75368e+07	9.71335e+07
5-(2-hydroxyethyl)-4-methylthiazole	2.50552e+07	1.27015e+07	1.03827e+07	1.68718e+07	1.99608e+07	2.70439e+07	1.0221e+07	1.87712e+07	7.50706e+06	2.4536e+07	2.50313e+07	1.99088e+07	1.53116e+07	2.14223e+07	1.41146e+07	2.27019e+07	2.41635e+07	1.32e+07	9.8088e+06	1.12724e+07	2.62398e+07	8.65451e+06	1.80673e+07	1.9691e+07
5-[5-(acetyloxymethyl)-1,2,4a-trimethyl-7-oxo-3,4,8,8a-tetrahydro-2h-naphthalen-1-yl]-3-methylpentanoic acid	3.03283e+07	3.85212e+06	8.92587e+06	2.83271e+06	2.42817e+07	8.92002e+06	1.22855e+07	8.47506e+06	2.72846e+07	8.87349e+06	3.24156e+07	1.20241e+07	3.15602e+07	1.65856e+07	2.57471e+07	4.02117e+07	2.81299e+07	1.65399e+07	3.07746e+07	9.17719e+06	7.96735e+06	8.31559e+06	3.16724e+07	1.63803e+07
5-aminovaleric acid	3.59231e+08	3.15371e+08	2.95222e+08	3.56919e+08	3.82368e+08	7.84244e+08	3.34235e+08	4.56591e+08	3.23686e+08	3.6317e+08	2.67421e+08	2.47619e+08	1.15985e+09	2.63489e+08	3.72886e+08	2.29358e+08	2.53473e+08	2.96268e+08	2.32076e+08	2.72111e+08	2.51488e+08	3.58488e+08	3.37474e+08	2.61816e+08
5-androstene-3.beta.,17.beta.-diol	1.26574e+08	1.38878e+08	1.02035e+08	7.33541e+07	4.55889e+07	1.65259e+08	2.1007e+08	4.57541e+07	3.43356e+07	3.49202e+08	5.13409e+08	2.08748e+08	4.60618e+08	2.84676e+08	3.28988e+08	2.13805e+08	2.72728e+08	3.38996e+08	1.93916e+08	1.56643e+08	3.37198e+08	4.97478e+08	4.2746e+08	2.21486e+08
5-azacytidine	1.01306e+07	5.18511e+06	7.17746e+06	1.18374e+07	3.74855e+06	1.02194e+07	9.95992e+06	4.39541e+06	1.10058e+07	5.81304e+06	4.81381e+06	1.08479e+07	5.60413e+06	6.64001e+06	5.95961e+06	2.8778e+06	874916	1.21946e+07	2.59236e+06	2.03033e+07	2.57525e+07	9.08225e+06	6.24389e+06	4.5619e+06
5-heptenoic acid, 7-[(1r,4s,5s,6r)-6-[(1e,3s)-3-hydroxy-1-octen-1-yl]-2-oxabicyclo[2.2.1]hept-5-yl]-, (5z)-	596207	315047	812649	4.96679e+06	1.24665e+07	1.79862e+06	866682	2.07561e+06	467538	1.15292e+06	9.80858e+06	282186	1.25491e+06	1.99529e+06	1.97986e+06	4.90226e+06	1.04555e+06	612635	1.32673e+06	493550	221605	2.16684e+06	559884	3.2153e+06
5-hydroxyvalproic acid	9.39944e+06	9.96515e+06	9.5378e+06	1.19368e+07	7.43179e+06	1.23405e+07	1.20971e+07	2.06928e+07	1.37571e+07	1.17572e+07	1.15943e+07	9.76677e+06	9.37546e+06	1.74271e+07	2.7213e+07	3.66575e+07	1.90952e+07	2.69446e+07	7.94317e+06	2.1377e+07	1.73298e+07	2.54307e+07	1.90686e+07	2.3199e+07
5-methyl-5,6-dihydrouracil	9.58891e+07	1.08148e+08	5.34775e+07	4.6689e+07	5.12525e+07	3.27703e+07	5.90419e+07	9.10202e+07	5.7405e+07	4.50933e+07	1.26282e+08	3.85183e+07	1.19896e+08	8.01228e+07	4.85636e+07	5.3261e+07	5.87289e+07	1.76645e+08	4.35904e+07	1.05504e+08	8.50291e+07	9.23934e+07	1.2863e+08	4.60609e+07
5-methylcytosine	3.74065e+08	6.40689e+08	6.01404e+08	4.8676e+08	1.2541e+07	4.22271e+08	7.68553e+08	6.73542e+08	6.65199e+08	3.59332e+08	1.29315e+09	5.82524e+08	5.78098e+08	4.18759e+07	6.987e+08	5.77321e+08	5.87612e+08	4.14706e+08	4.66474e+08	4.12822e+08	5.71603e+08	6.5778e+08	5.75788e+08	7.59456e+08
5-methylisoxazol-3-amine	2.92362e+08	1.75982e+08	1.14429e+08	4.43838e+08	5.57004e+08	7.19171e+08	1.47376e+08	2.24327e+08	1.06251e+09	9.98639e+08	5.48453e+07	9.87153e+08	1.54021e+08	9.04779e+08	4.21716e+08	4.08782e+08	4.97158e+08	1.26046e+09	1.09156e+09	1.08681e+09	7.51572e+08	1.14267e+09	8.73452e+08	1.0587e+09
5'-fluoro-2'-hydroxy-4-methylchalcone	6.11573e+06	1.05448e+06	2.24822e+06	2.57253e+06	4.22982e+06	3.21857e+06	1.52044e+06	3.24248e+06	3.2275e+06	3.04713e+06	2.39007e+06	1.77472e+06	4.20225e+06	3.41238e+06	4.23965e+06	3.79078e+06	3.11373e+06	2.9293e+06	2.21909e+06	2.90995e+06	2.32916e+06	619123	3.85854e+06	3.18462e+06
5'-phosphoribosyl-5-amino-4-imidazolecarboxamide (aicar)	2.60978e+07	2.01235e+07	1.04211e+08	2.98825e+06	6.24867e+07	1.30717e+08	4.04282e+07	2.0452e+07	2.12847e+07	3.96085e+07	1.78997e+07	1.63356e+07	6.45619e+06	8.2418e+06	1.16338e+07	4.80669e+06	3.89664e+07	9.00221e+06	6.4815e+07	1.71123e+07	1.34824e+07	3.61454e+07	1.89429e+07	3.09643e+07
6.beta.-naltrexol	2.19749e+07	2.14229e+07	1.33089e+07	7.46923e+06	1.15071e+07	9.88139e+06	8.88843e+06	2.40888e+07	1.49072e+07	2.3485e+07	1.11497e+07	1.54101e+07	8.56391e+06	1.58663e+07	3.29099e+07	7.1707e+06	1.79376e+07	1.53849e+07	8.33526e+06	1.89149e+07	1.77266e+07	3.74949e+07	2.20971e+07	9.99725e+06
6h-dibenzo[b,d]pyran, 3-(1,1-dimethylheptyl)-6a,7,10,10a-tetrahydro-1-methoxy-6,6,9-trimethyl-, (6ar,10ar)-	3.73926e+07	3.7585e+07	5.09393e+07	4.36999e+07	3.37271e+07	3.5633e+07	4.54977e+07	3.80814e+07	2.64765e+07	3.10779e+07	3.97768e+07	4.43229e+07	3.7163e+07	3.12119e+07	3.33372e+07	2.43033e+07	2.63364e+07	2.55349e+07	2.47056e+07	3.17449e+07	3.57431e+07	3.66945e+07	3.54755e+07	2.55971e+07
7-(triethylsilyl)-10-deacetylbaccatin iii	248296	1.16344e+06	2.97709e+06	2.34594e+06	1.06232e+06	2.95302e+06	2.76952e+06	1.11763e+06	1.675e+06	357055	999764	344397	4.47669e+06	3.2002e+06	3.19537e+06	6.43181e+06	1.91421e+06	2.90355e+06	463579	649357	175235	81899.9	78892.9	2.48711e+06
7-demethylsuberosin	2.25278e+07	2.62715e+07	1.97645e+07	1.53118e+07	1.23083e+07	3.62803e+07	4.63953e+07	9.17081e+06	8.44383e+06	7.85541e+06	7.77244e+06	3.30001e+07	8.06615e+06	1.19574e+07	1.53721e+07	6.45629e+06	1.40854e+07	7.02222e+06	9.85773e+06	9.91522e+06	9.20723e+06	2.37445e+07	1.56802e+07	1.5344e+07
7-methylguanosine	4.41897e+06	4.89426e+06	6.87216e+06	6.09027e+06	7.90621e+06	9.82655e+06	5.81259e+06	2.29533e+06	7.00973e+06	8.65222e+06	6.41779e+06	5.76068e+06	2.65979e+06	7.187e+06	8.20764e+06	7.11664e+06	8.42179e+06	1.096e+07	9.4016e+06	3.18467e+06	4.13769e+06	5.26699e+06	5.01331e+06	6.05842e+06
7,8,3',4'-tetramethoxyflavone	4.0952e+06	4.30961e+06	3.07308e+06	3.4654e+06	2.76807e+06	1.91855e+06	3.42069e+06	2.56421e+06	3.27718e+06	2.99288e+06	3.95249e+06	3.17333e+06	2.2661e+06	1.91873e+06	1.06684e+06	2.85871e+06	3.64501e+06	4.61754e+06	2.68233e+06	4.29021e+06	4.01535e+06	2.05157e+06	4.41199e+06	2.69964e+06
7(z),10(z),13(z),16(z),19(z)-n-(2-hydroxyethyl)docosapentaenamide	3.78491e+06	5.82469e+06	1.52664e+07	9.20595e+06	6.35428e+06	1.46217e+07	6.87354e+06	7.16285e+06	4.68308e+06	6.73057e+06	1.8655e+06	6.59085e+06	3.66844e+06	1.60555e+06	3.24546e+06	3.79957e+06	3.11955e+06	6.45214e+06	2.76789e+06	1.33232e+06	3.98051e+06	1.31369e+07	1.20916e+06	2.87273e+06
8-(2-hydroxy-1-methoxy-3-methylbut-3-enyl)-7-methoxychromen-2-one	1.80377e+06	2.28966e+06	2.23603e+06	393017	1.72089e+06	1.55e+06	2.29444e+06	5.25161e+06	2.04554e+06	1.98251e+06	1.37915e+06	350996	923829	1.91351e+06	1.73079e+06	1.7515e+06	1.28269e+06	2.03137e+06	237490	2.84574e+06	1.3836e+06	2.23117e+06	1.45092e+06	1.59885e+06
8-acetyl-6,7-dimethoxycoumarin	8.11401e+06	7.3429e+06	6.73299e+06	8.23808e+06	7.49513e+06	7.9761e+06	7.41255e+06	8.5072e+06	6.15059e+06	8.33701e+06	8.03581e+06	8.25775e+06	8.66089e+06	7.14133e+06	7.56075e+06	7.37059e+06	7.43504e+06	6.96953e+06	7.78959e+06	8.38128e+06	6.98247e+06	8.9934e+06	8.65111e+06	9.28409e+06
8-acetyl-7-methoxycoumarin	1.42373e+07	2.8365e+07	3.1026e+07	2.94136e+07	3.5617e+07	5.25618e+07	4.28935e+07	1.67027e+07	2.76553e+07	1.86073e+07	2.24926e+07	2.40495e+07	2.53054e+07	2.47325e+07	1.52331e+07	1.63322e+07	1.74923e+07	1.15285e+07	2.68624e+07	1.54792e+07	1.97846e+07	1.87746e+07	2.23802e+07	1.46772e+07
9,12-octadecadiynoic acid	5.9561e+06	6.3316e+06	7.15706e+06	6.84549e+06	4.5337e+06	5.28952e+06	5.7418e+06	5.33167e+06	6.50831e+06	5.08421e+06	7.2886e+06	4.32305e+06	7.6778e+06	5.88848e+06	6.29518e+06	8.98116e+06	5.83021e+06	5.57169e+06	6.1396e+06	4.07891e+06	3.89649e+06	6.98999e+06	7.02437e+06	6.11806e+06
Acadesine (drug)	9.21953e+06	3.8806e+07	1.91066e+06	4.27357e+06	2.3426e+06	5.16726e+07	4.9846e+06	3.23964e+06	1.92789e+07	4.15416e+06	1.24637e+07	5.14744e+07	1.04724e+07	1.36116e+07	1.28154e+07	1.13605e+07	2.01084e+07	1.67825e+06	9.62569e+06	2.36823e+07	1.38233e+07	4.38753e+06	1.04462e+07	7.87754e+06
Acetamide, 2-[4-[(5,6-diphenyl-2-pyrazinyl)(1-methylethyl)amino]butoxy]-n-(methylsulfonyl)-	9.8155e+08	9.286e+08	1.01385e+09	1.07844e+09	1.18571e+09	1.18186e+09	5.54114e+08	9.00505e+08	8.51379e+08	3.13198e+08	6.92353e+08	1.10877e+09	9.59303e+08	7.41058e+08	9.88895e+08	1.08573e+09	8.1202e+08	5.8415e+08	4.25847e+08	9.0481e+08	5.12875e+08	1.04741e+09	9.99587e+08	1.0558e+09
Acetohexamide	1.08929e+06	1.55273e+06	1.78183e+06	1.50276e+06	1.39103e+06	457393	3.1562e+06	569012	968658	966757	1.41486e+06	1.1757e+06	3.16534e+06	2.12807e+06	1.66963e+06	1.33806e+06	2.50048e+06	1.46407e+06	1.21998e+06	1.76841e+06	1.47666e+06	1.3945e+06	1.37533e+06	3.30353e+06
Acetyl-l-carnitine	5.50194e+09	6.52566e+09	5.57753e+09	4.2611e+09	7.88414e+09	8.88395e+09	5.16375e+09	1.04338e+10	7.13864e+09	6.05304e+09	3.66019e+09	6.90022e+09	2.8443e+09	2.6399e+09	2.93897e+09	1.92908e+09	2.43095e+09	3.36723e+09	9.67106e+09	1.69593e+09	2.8851e+09	4.61277e+09	1.27959e+09	3.11986e+09
Acetylcholine	4.86459e+08	6.8884e+08	4.31113e+08	4.14412e+08	6.29987e+08	1.1916e+09	7.81006e+08	5.38676e+08	5.85312e+08	6.00289e+08	4.86949e+08	7.15693e+08	2.9558e+08	5.08831e+08	4.33342e+08	3.26316e+08	3.16101e+08	5.10176e+08	7.07367e+08	3.23707e+08	4.54155e+08	7.53876e+08	3.89709e+08	4.63647e+08
Acetyleugenol	2.5372e+08	2.32323e+08	2.77191e+08	1.22781e+08	2.45827e+08	3.06848e+08	1.76399e+08	2.17125e+08	2.38535e+08	2.76766e+08	2.85151e+08	2.66914e+08	1.49494e+08	1.95672e+08	7.82601e+06	1.68386e+08	2.37174e+08	2.59152e+08	1.93805e+08	1.98399e+08	1.81799e+08	1.9107e+08	2.16047e+08	1.5656e+08
Adenine	6.0487e+06	1.16095e+08	1.30087e+08	2.24708e+08	1.91957e+08	1.08838e+08	1.35961e+08	1.2015e+08	1.4071e+08	1.28466e+08	2.02344e+08	2.73261e+06	1.42647e+08	1.93522e+08	2.02109e+08	2.17367e+08	1.93803e+08	1.29324e+08	1.21542e+08	2.72107e+08	3.48826e+06	1.33111e+08	1.19703e+08	3.03179e+06
Adenosine	1.46174e+07	2.92618e+06	6.26949e+07	5.75189e+06	5.99948e+08	1.43784e+08	9.50487e+06	1.10535e+08	9.5735e+06	7.20476e+06	1.73921e+06	6.36718e+06	2.10938e+06	1.77083e+06	1.05334e+06	2.97925e+06	4.26883e+06	2.86358e+06	1.95143e+07	7.14358e+06	9.81477e+06	3.78372e+08	2.60598e+06	8.61334e+07
Aflatoxin g1	8.12401e+06	8.76559e+06	6.32738e+06	8.49401e+06	1.34125e+07	5.16168e+06	6.00068e+06	3.24592e+06	1.25329e+07	1.0551e+07	7.23546e+06	1.05528e+07	1.52238e+06	6.29049e+06	9.50332e+06	8.05712e+06	4.63277e+06	8.57374e+06	2.55424e+06	4.3045e+06	3.52396e+06	1.71363e+06	2.91686e+06	4.63559e+06
Agmatine	2.25697e+07	2.21804e+07	3.63293e+07	1.71894e+07	1.60438e+07	1.57344e+07	2.19931e+07	2.03208e+07	1.54833e+07	1.66816e+07	3.5095e+07	1.36469e+07	1.91805e+07	1.68425e+07	1.74766e+07	1.5596e+07	2.34828e+07	1.81457e+07	2.2952e+07	2.289e+07	2.22488e+07	1.90722e+07	1.95498e+07	2.00784e+07
Alanine conjugated cholic acid	4.35961e+07	5.81107e+07	9.94365e+07	7.74256e+07	4.8338e+07	1.0954e+08	1.05468e+08	4.35857e+07	3.24841e+07	3.10659e+07	2.40807e+07	6.64058e+07	4.73624e+07	4.01123e+07	3.25203e+07	7.34347e+07	4.57239e+07	2.88092e+07	3.84832e+07	3.92909e+07	3.47053e+07	4.67158e+07	3.51041e+07	3.25613e+07
Albiflorin	5.24453e+07	8.2953e+07	1.04599e+08	1.669e+08	7.79938e+07	1.13003e+08	1.02239e+08	6.56143e+07	8.09264e+07	3.86321e+07	5.99459e+07	6.61829e+07	2.36131e+08	1.23445e+08	1.48467e+08	2.74773e+08	8.66259e+07	1.52884e+08	6.66215e+07	7.88385e+07	3.54546e+07	5.00993e+07	5.58628e+07	1.33056e+08
Aldosterone	5.4938e+07	1.57675e+07	1.10897e+07	1.29621e+07	3.10753e+07	9.05933e+06	1.30041e+07	2.1162e+07	3.11305e+07	2.29304e+07	3.1943e+07	9.62531e+06	7.77832e+07	2.36319e+07	2.61545e+07	3.95422e+07	2.92674e+07	2.81037e+07	2.99857e+07	2.14851e+07	1.81358e+07	9.33459e+06	3.68157e+07	2.42534e+07
Alitame	6.95297e+07	6.67721e+07	1.20578e+07	2.93134e+07	4.49527e+07	1.19236e+08	9.03474e+06	4.02203e+07	1.52163e+08	3.17675e+07	2.70043e+07	2.90529e+07	8.4489e+06	4.10637e+06	1.30297e+07	4.91512e+06	9.01251e+06	1.42281e+07	2.75921e+06	4.56301e+06	2.39448e+07	1.84699e+07	3.45601e+06	7.81779e+06
All-trans-4-hydroxyretinoic acid	1.66896e+07	1.37207e+07	2.13916e+07	1.22327e+07	1.64971e+07	1.35034e+07	1.6372e+07	1.65538e+07	1.35521e+06	1.60251e+07	1.55087e+07	1.70403e+07	1.50903e+07	1.01413e+06	1.509e+07	1.41611e+07	1.79891e+07	1.05365e+07	1.47224e+07	1.6661e+07	1.4101e+07	1.87806e+07	1.7561e+07	1.86474e+07
Alloxydim	3.64146e+06	3.30875e+06	1.48634e+06	5.62073e+06	5.19878e+06	2.1546e+06	5.18541e+06	4.5213e+06	2.96046e+06	2.07595e+06	3.52736e+06	4.58628e+06	2.31673e+06	2.33567e+06	3.13897e+06	2.74986e+06	2.06648e+06	4.52514e+06	2.67835e+06	3.39139e+06	2.93444e+06	6.42218e+06	4.25265e+06	1.94516e+06
Androst-5-en-17-one, 3-[2-(diethylamino)ethoxy]-, (3.beta.)-	8.45263e+06	8.43083e+06	1.28197e+07	1.6754e+07	7.75679e+06	1.01032e+07	3.53399e+06	1.32409e+07	1.91964e+07	2.5405e+07	1.61506e+07	1.7164e+07	2.06223e+07	2.82063e+07	1.14355e+07	2.23338e+07	1.67225e+07	1.32468e+07	1.83943e+07	1.25613e+07	1.00154e+07	1.38556e+07	1.71017e+07	9.9011e+06
Anisomycin	8.7771e+07	1.11351e+07	6.33393e+07	9.53883e+07	8.35727e+06	2.08432e+07	4.84326e+07	7.14889e+07	4.25963e+06	6.24834e+06	6.65193e+06	6.62947e+07	1.55529e+06	5.31759e+06	1.60033e+07	1.23157e+07	2.77848e+06	1.68551e+07	4.62665e+06	5.40247e+06	4.61912e+06	4.04007e+06	1.11603e+07	4.6964e+06
Antipyrine	9.64993e+07	8.02055e+07	8.02836e+07	7.39381e+07	7.77692e+07	5.61282e+07	896248	8.99444e+07	9.31299e+07	6.43319e+07	7.97298e+07	9.59854e+07	8.8341e+07	5.13535e+07	7.15262e+07	8.04586e+07	5.56537e+07	6.66889e+07	6.64272e+07	8.62425e+07	8.12813e+07	8.59263e+07	6.11894e+07	8.81428e+07
Arachidonoyl ethanolamide	2.90568e+07	1.14253e+07	2.62318e+07	3.57902e+07	5.23047e+07	1.48897e+07	1.4256e+07	3.89999e+07	4.90307e+07	7.2554e+07	4.68787e+07	4.50438e+07	1.69867e+07	4.94314e+07	2.48478e+07	5.36344e+07	3.08772e+07	3.53983e+07	4.14294e+07	2.72407e+07	4.05295e+07	2.56901e+07	5.50548e+07	1.82189e+07
Arachidonoyl-n,n-dimethylamide	7.45131e+07	1.07007e+08	4.51129e+07	4.1357e+07	4.34298e+07	4.03804e+07	3.2625e+07	3.9993e+07	4.50215e+07	4.11335e+07	3.44973e+07	6.20188e+07	4.48031e+07	4.58387e+07	3.97796e+07	3.85898e+07	4.10087e+07	4.51097e+07	4.9892e+07	3.75522e+07	4.00103e+07	9.73488e+07	3.26374e+07	4.40827e+07
Arachidonoylserinol	7.65874e+06	8.40783e+06	9.09478e+06	9.03458e+06	8.89008e+06	9.63582e+06	9.14595e+06	8.27333e+06	1.94211e+07	1.93219e+07	1.26534e+07	1.00426e+07	8.21077e+06	2.30126e+07	9.32254e+06	1.31688e+07	9.62603e+06	1.20544e+07	1.03638e+07	8.68121e+06	7.71799e+06	1.40521e+07	9.38078e+06	8.03256e+06
Arctigenin	9.72396e+06	7.88099e+06	1.14511e+07	8.32756e+06	1.01571e+07	1.06513e+07	6.8128e+06	7.12979e+06	9.87887e+06	6.36385e+06	6.78945e+06	4.64328e+06	1.54845e+07	9.257e+06	1.19378e+07	1.55825e+07	9.0891e+06	9.90947e+06	7.61049e+06	7.41085e+06	4.75567e+06	4.17856e+06	8.16371e+06	1.1573e+07
Arg-Ala-Lys	1.89067e+06	2.70376e+06	836733	455279	684098	2.9759e+06	729027	469046	295123	547558	72483.1	1.44463e+06	661457	1.35035e+06	932238	1.07176e+06	1.40135e+06	2.30063e+06	278836	97022.7	318451	1.6487e+06	156484	631607
Arg-glu	536856	2.67229e+06	2.03413e+06	3.61836e+06	298181	4.50616e+06	2.34057e+06	2.13048e+06	2.24547e+06	2.00328e+06	2.05612e+06	2.35728e+06	1.65986e+06	4.70264e+06	3.33592e+06	1.9476e+06	1.50446e+06	2.12253e+06	1.62628e+06	2.37826e+06	1.96046e+06	3.11952e+06	3.98635e+06	3.07709e+06
Arg-gly	4.66689e+07	1.94119e+07	3.50474e+07	3.00207e+07	4.47868e+07	6.15993e+07	6.39644e+07	1.80494e+07	2.62807e+07	1.96749e+07	2.42446e+07	3.62414e+07	1.94866e+07	2.32932e+07	2.43347e+07	1.72487e+07	2.68941e+07	1.97339e+07	2.11228e+07	2.05299e+07	2.74723e+07	2.30085e+07	2.87177e+07	2.32174e+07
Arg-Gly-Asp	7.13304e+06	1.01778e+07	1.90228e+07	3.48263e+06	1.06253e+08	1.08944e+08	1.48939e+07	4.45069e+06	7.19985e+06	3.84198e+07	1.56668e+07	4.60289e+07	1.21793e+07	9.9852e+06	3.91807e+06	6.89337e+06	9.95107e+07	1.95326e+07	3.67275e+07	5.87484e+06	5.74555e+06	4.40714e+07	2.90612e+07	4.29814e+07
Arginine	3.8693e+09	1.18887e+09	1.357e+09	1.71193e+09	2.74897e+09	1.65714e+09	1.42619e+09	1.81473e+09	1.04608e+09	3.06718e+09	3.63754e+09	4.18599e+09	3.30327e+09	3.21904e+09	5.20486e+09	8.93205e+08	1.50047e+09	1.18249e+09	3.31562e+09	3.51973e+09	2.09512e+09	1.63198e+09	7.0733e+09	2.66027e+09
Argininosuccinic acid	5.37233e+06	1.74564e+07	7.5449e+06	7.49641e+06	8.14483e+06	6.35918e+06	8.47212e+06	2.27089e+07	4.57518e+06	1.21569e+07	7.55639e+06	1.21819e+07	7.05417e+06	5.43379e+06	8.85464e+06	1.08337e+07	7.91904e+06	5.68398e+06	6.56464e+06	1.06513e+07	7.77111e+06	7.17769e+06	6.8814e+06	7.39423e+06
Artemisinin	1.59931e+09	1.79981e+09	1.57081e+09	1.80546e+09	1.84667e+09	1.72872e+09	1.34067e+09	1.63316e+09	1.39566e+09	1.32336e+09	1.43491e+09	2.28791e+09	2.12256e+09	1.28017e+09	1.76986e+09	2.42696e+09	1.55894e+09	1.85464e+09	1.3776e+09	1.77824e+09	1.10295e+09	1.64047e+09	1.80209e+09	2.18907e+09
Asn-Arg-Lys	5.95832e+07	3.03609e+07	1.71393e+07	1.46729e+07	1.11635e+07	4.30118e+07	2.27436e+07	3.2016e+07	1.05168e+07	1.80209e+07	5.30744e+07	3.42351e+07	1.82908e+07	3.09028e+07	1.92339e+07	2.19438e+07	1.94055e+07	2.38587e+07	2.10439e+07	2.1807e+07	4.15381e+07	3.14342e+07	3.88761e+07	3.44601e+07
Asn-Gly-Arg	1.5957e+07	7.43417e+06	1.63202e+06	3.2779e+06	5.44177e+06	8.43905e+06	1.87252e+06	4.32195e+06	1.56191e+07	3.43863e+06	3.80568e+06	2.50043e+06	2.24074e+06	1.41824e+06	2.13612e+06	835137	1.39953e+06	1.16007e+06	499805	426056	2.15448e+06	2.48782e+06	971907	1.19794e+06
Atorvastatin	5.7341e+08	6.03404e+08	6.5544e+08	7.62007e+08	7.27598e+08	8.35618e+08	4.79285e+08	5.1089e+08	2.77174e+08	3.19417e+08	3.72418e+08	7.29932e+08	6.19178e+08	4.70363e+08	5.73137e+08	7.30465e+08	4.74186e+08	5.95327e+08	4.7346e+08	4.17099e+08	2.70735e+08	3.97828e+08	3.59189e+08	6.93917e+08
Azlocillin	2.23757e+06	2.71483e+06	4.40049e+06	3.96558e+06	3.02608e+06	2.92124e+06	1.43232e+06	4.16322e+06	3.12308e+06	3.98011e+06	1.11805e+06	3.94087e+06	2.05487e+06	2.53922e+06	2.28905e+06	1.49522e+06	3.55053e+06	3.98396e+06	3.34362e+06	4.17833e+06	2.78313e+06	1.61526e+06	594454	1.23578e+06
Beclomethasone	1.11039e+09	1.07608e+09	1.05426e+09	8.29829e+08	7.17473e+08	9.3812e+08	9.70809e+08	5.53617e+08	9.83567e+08	7.37071e+08	4.20862e+08	1.26737e+09	6.49578e+08	9.45633e+08	1.08161e+09	7.5111e+08	1.0426e+09	5.88246e+08	3.67049e+08	5.81468e+08	3.33032e+08	5.502e+08	5.71819e+08	1.14393e+09
Benzeneacetamide, n-[(1s)-2-[[(3s)-2,3-dihydro-1-methyl-2-oxo-5-phenyl-1h-1,4-benzodiazepin-3-yl]amino]-1-methyl-2-oxoethyl]-3,5-difluoro-	427399	3.59316e+06	4.52293e+06	5.66575e+06	2.01334e+06	6.34571e+06	4.99068e+06	2.60746e+06	2.30375e+06	907437	2.80559e+06	2.70794e+06	1.04378e+07	6.67464e+06	6.59078e+06	6.30291e+06	3.22081e+06	8.36766e+06	3.20524e+06	2.01897e+06	1.96086e+06	1.56201e+06	483342	5.32981e+06
Benzeneethanamine, 4-chloro-.alpha.-ethyl-	6.00309e+07	7.49556e+07	4.24577e+07	4.97152e+07	3.93801e+07	7.54166e+07	5.40938e+07	2.71819e+07	5.88782e+07	6.37634e+07	4.95806e+07	7.66328e+07	3.20034e+07	3.26172e+07	4.44241e+07	1.9706e+07	2.49048e+07	4.79765e+07	5.77158e+07	1.96544e+07	4.03386e+07	5.25387e+07	2.3419e+07	2.57332e+07
Benzenemethanol, .alpha.-[(1r)-1-(methylamino)butyl]-, (.alpha.s)-rel-	1.49787e+08	1.84156e+08	1.64312e+08	1.19181e+08	1.5571e+08	2.47061e+08	1.95461e+08	1.85744e+08	2.94092e+08	2.766e+08	1.44643e+08	3.01219e+08	1.21427e+08	2.59714e+08	1.31208e+08	2.57749e+08	1.7205e+08	1.38769e+08	1.73495e+08	1.58903e+08	1.63174e+08	2.39787e+08	1.02512e+08	1.50239e+08
Benzenesulfonamide, n-(1,1-dimethylethyl)-3-[[5-methyl-2-[[4-(4-methyl-1-piperazinyl)phenyl]amino]-4-pyrimidinyl]amino]-	1.01173e+06	1.33797e+07	6.99503e+06	4.73487e+06	382018	4.56164e+06	1.775e+07	1.27189e+06	6.04886e+06	5.79745e+06	5.5213e+06	2.36457e+06	4.60041e+06	2.73124e+06	1.04598e+06	1.46299e+06	436177	425957	2.98214e+06	1.00492e+06	7.13428e+06	1.04589e+07	3.23039e+06	4.14473e+06
Benzenesulfonamide, n,n'-(dithiodi-2,1-ethanediyl)bis[2,5-dichloro-	2.04075e+06	1.95546e+06	1.52246e+06	1.29753e+06	2.06464e+06	1.59702e+06	2.15396e+06	2.09163e+06	2.28657e+06	2.09874e+06	2.07995e+06	1.76883e+06	2.10801e+06	1.73409e+06	1.656e+06	1.68495e+06	1.76004e+06	1.89821e+06	1.99454e+06	2.36151e+06	2.57129e+06	2.1019e+06	2.06891e+06	1.73747e+06
Benzoylecgonine	1.00565e+08	9.65381e+07	5.79176e+07	3.19709e+07	3.51286e+07	5.02476e+07	3.6139e+07	3.43627e+07	3.16836e+07	2.38697e+07	1.5912e+07	4.33106e+07	3.41897e+07	3.39686e+07	4.40326e+07	1.62339e+07	2.15162e+07	1.48634e+07	1.77632e+07	9.13966e+06	1.58909e+07	3.19694e+07	1.68253e+07	1.55348e+07
Benzyl alcohol	6.62321e+07	7.12474e+07	6.88331e+07	7.16092e+07	6.89216e+07	6.74495e+07	6.52092e+07	7.28414e+07	5.32057e+07	7.13536e+07	7.84646e+07	6.11211e+07	6.24415e+07	7.35283e+07	7.29436e+07	6.11636e+07	6.99715e+07	6.0603e+07	7.01182e+07	5.70483e+07	7.24599e+07	7.29385e+07	6.54197e+07	7.88343e+07
Benzyl butyl phthalate	5.73729e+06	8.52888e+06	1.19473e+07	1.64943e+07	8.44192e+06	1.18818e+07	1.05753e+07	6.31838e+06	8.43736e+06	4.06741e+06	6.37924e+06	6.4972e+06	1.98764e+07	1.29402e+07	1.45959e+07	2.37386e+07	8.83932e+06	1.47222e+07	7.23736e+06	7.95067e+06	3.66222e+06	5.18307e+06	5.36277e+06	1.23949e+07
Bergaptol	2.09567e+09	2.31721e+09	2.45272e+09	2.4517e+09	2.59886e+09	2.29417e+09	2.54521e+09	1.79921e+09	2.50611e+09	1.9303e+09	2.11738e+09	1.95914e+09	1.87675e+09	2.18574e+09	2.49814e+09	2.06892e+09	2.32936e+09	1.81123e+09	2.57156e+09	1.65298e+09	1.69468e+09	2.15831e+09	1.43269e+09	2.07518e+09
Bestatin	2.5212e+06	2.7903e+06	5.58511e+06	9.22274e+06	4.10905e+06	2.56272e+06	800992	5.55949e+06	6.62901e+06	4.51984e+06	3.29771e+06	4.11372e+06	3.4692e+06	3.59979e+06	3.01335e+06	8.3839e+06	6.70422e+06	1.52426e+06	5.31376e+06	8.08356e+06	3.85012e+06	4.30459e+06	3.11927e+06	2.9613e+06
Betaine	4.15094e+09	3.96831e+09	4.30883e+09	4.99825e+09	2.03288e+09	2.85134e+09	4.43046e+09	3.99396e+09	4.98434e+09	3.96431e+09	4.70997e+09	3.40807e+09	5.68728e+09	6.33513e+09	5.11959e+09	5.52508e+09	3.68872e+09	4.95271e+09	2.70887e+09	4.38759e+09	6.36563e+09	9.73842e+09	1.22496e+10	6.19714e+09
Betulin	205018	4.3656e+06	1.00636e+07	3.48974e+06	1.07744e+06	1.68491e+06	8.1331e+06	843780	529274	1.52918e+06	547855	179228	965314	1.10396e+06	402560	1.08171e+06	932148	886445	1.152e+06	374245	1.46932e+06	2.64026e+06	1.23884e+06	1.96989e+06
Betulinic acid	2.38478e+06	106530	205086	89712.9	1.13556e+06	158829	218770	118046	252603	260745	847171	726683	229160	199776	164304	435391	56618.9	188265	937906	1.98378e+06	646725	160598	2.12237e+06	128679
Bifenazate	2.53807e+06	4.65164e+06	2.34947e+06	3.72905e+06	2.31737e+06	2.43905e+06	2.9676e+06	4.35557e+06	1.97585e+06	2.48899e+06	2.58802e+06	3.33851e+06	2.46122e+06	2.96719e+06	3.11975e+06	2.87905e+06	2.83609e+06	2.2797e+06	2.44093e+06	3.7887e+06	3.41474e+06	2.93552e+06	1.56924e+06	2.56053e+06
Bilirubin	2.74656e+08	4.05157e+08	3.01125e+08	4.99566e+08	4.83955e+08	4.05647e+08	2.1245e+08	2.56259e+08	3.09935e+08	1.4713e+08	1.33011e+08	5.3555e+08	2.59766e+08	2.26189e+08	3.17624e+08	5.28184e+08	2.57334e+08	4.24905e+08	2.15778e+08	2.69132e+08	1.86016e+08	4.06441e+08	3.99382e+08	4.85385e+08
Biliverdin	5.04739e+06	1.08292e+07	3.63695e+07	2.15729e+07	8.97425e+06	2.70854e+07	1.45941e+07	5.61952e+06	5.04411e+06	7.00563e+06	4.8415e+06	1.15391e+07	5.42101e+06	1.31117e+07	1.0174e+07	1.07267e+07	1.34914e+07	7.28631e+06	2.09561e+07	6.57279e+06	6.24522e+06	4.1494e+06	1.75232e+06	1.36092e+06
Bimatoprost amide	1.06031e+07	1.25155e+07	8.91886e+06	7.33402e+06	6.93086e+06	1.63927e+07	6.49582e+06	1.27099e+07	1.55957e+07	7.03635e+06	1.24305e+07	1.89849e+07	9.36213e+06	1.84368e+07	1.10691e+07	1.62544e+07	1.36683e+07	9.62474e+06	6.64643e+06	6.75185e+06	6.43801e+06	2.11081e+07	5.89133e+06	1.17877e+07
Bisoprolol	2.31072e+07	3.04794e+07	3.53238e+07	2.73709e+07	2.42332e+07	3.89484e+07	3.2029e+07	2.73264e+07	3.44794e+07	3.45206e+07	2.69216e+07	4.4895e+07	2.04486e+07	3.89307e+07	2.36007e+07	4.2036e+07	3.08474e+07	3.21367e+07	2.65822e+07	2.86627e+07	2.41864e+07	4.67956e+07	2.45686e+07	2.61121e+07
Bisphenol a	6.07037e+08	2.52734e+08	2.53273e+08	5.76314e+08	3.80344e+08	4.52987e+08	2.49451e+08	1.96169e+08	4.4368e+08	4.0184e+08	1.97515e+08	2.34202e+08	5.7596e+08	4.72064e+08	2.06022e+08	8.65849e+08	7.2329e+08	1.00008e+09	4.95546e+08	2.59518e+08	1.42627e+08	4.51481e+08	2.62399e+08	9.95514e+07
Bisphenol a diglycidyl ether	1.50142e+07	3.31339e+07	4.14656e+07	6.09639e+07	2.81053e+07	4.45148e+07	3.86211e+07	2.31256e+07	2.78624e+07	1.28458e+07	2.07121e+07	2.79457e+07	9.23663e+07	4.83011e+07	5.3513e+07	1.0933e+08	2.99781e+07	6.10435e+07	2.53579e+07	2.46736e+07	1.08579e+07	2.13799e+07	1.64221e+07	5.01817e+07
Bufotalin	1.81538e+07	1.19139e+07	1.20075e+07	4.77213e+06	2.18106e+07	1.03892e+07	1.27e+07	1.31702e+07	2.08108e+07	1.49892e+07	1.81161e+07	1.22012e+07	3.56059e+07	1.67813e+07	1.66549e+07	3.05679e+07	1.78745e+07	1.83315e+07	2.11373e+07	1.13312e+07	1.10109e+07	3.69572e+06	1.81784e+07	1.6555e+07
Bupirimate	444051	122691	1.32001e+06	750675	603220	99810.6	152291	347471	151533	4.92691e+06	123796	1.18897e+06	263524	866354	786277	302143	158650	236470	1.29824e+06	123097	648743	4.07388e+06	9.5044e+06	768258
Butanoic acid	2.33734e+08	2.87915e+08	2.67569e+08	4.41725e+08	2.43105e+08	3.57269e+08	2.32396e+08	2.38061e+08	2.32648e+08	2.62013e+08	2.44062e+08	3.0964e+08	4.83507e+08	2.83981e+08	2.97007e+08	4.35735e+08	3.26111e+08	3.16434e+08	2.64071e+08	3.34983e+08	2.41078e+08	2.30069e+08	2.13968e+08	2.95099e+08
Butralin	4.54792e+06	4.94682e+06	7.54241e+06	5.05149e+06	4.57906e+06	3.47013e+06	5.11858e+06	6.29185e+06	5.4056e+06	4.07935e+06	8.08545e+06	5.68273e+06	5.25307e+06	3.83667e+06	1.09909e+07	5.28297e+06	6.44225e+06	4.62624e+06	5.08135e+06	6.2601e+06	6.02944e+06	5.63428e+06	5.51721e+06	5.14054e+06
Butylate	6.96296e+06	2.74327e+07	2.04459e+07	8.49261e+06	1.15477e+07	2.3618e+07	1.6047e+07	1.06326e+07	1.32913e+07	2.40131e+07	1.70468e+07	4.49044e+07	9.08957e+06	1.88358e+07	8.51561e+06	2.39209e+07	1.5131e+07	7.83329e+06	1.5117e+07	2.78164e+07	9.12527e+06	4.0861e+07	1.85366e+07	9.71957e+06
Cabergoline	3.4827e+06	6.45458e+06	1.34196e+06	2.84627e+06	1.68368e+06	4.29467e+06	997711	1.2591e+06	2.44823e+06	1.25094e+06	2.6333e+06	2.63449e+06	3.37066e+06	3.84777e+06	2.32809e+06	2.77249e+06	2.27647e+06	3.77211e+06	3.10055e+06	1.77892e+06	1.05203e+06	683006	958883	1.25779e+06
Caffeine	6.20648e+06	6.90585e+06	1.20714e+07	6.70826e+06	6.18825e+06	5.78311e+06	5.72998e+06	5.66389e+06	7.06676e+06	6.20214e+06	6.30963e+06	7.4723e+06	7.42561e+06	6.22581e+06	6.50603e+06	6.25066e+06	6.29449e+06	7.51781e+06	6.06187e+06	6.44503e+06	6.42862e+06	7.98502e+06	6.64672e+06	7.57896e+06
Caffeoylcholine	7.1244e+06	3.2144e+06	6.24818e+06	8.57484e+06	6.86385e+06	2.98505e+06	5.40386e+06	7.04846e+06	9.13351e+06	4.88351e+06	7.655e+06	6.76663e+06	5.71318e+06	5.46801e+06	5.68108e+06	6.65303e+06	7.73953e+06	6.84243e+06	6.19598e+06	8.54212e+06	7.45481e+06	6.45333e+06	7.33658e+06	8.01027e+06
Calcimycin	3.22046e+06	3.72211e+07	1.33217e+07	1.71546e+07	5.24204e+06	6.61407e+06	1.63854e+07	4.34548e+06	1.70323e+07	3.09411e+06	2.95746e+06	7.8089e+06	1.80031e+07	1.96959e+07	8.92831e+06	2.10036e+07	3.67676e+06	4.49283e+06	4.15508e+06	1.39257e+07	1.3203e+07	7.64287e+06	2.02377e+07	4.46931e+06
Calphostin c	742461	927616	549689	883759	961481	772146	402763	1.05435e+06	1.15007e+06	498737	243462	845875	378746	982120	1.0732e+06	771510	623602	856653	951358	2.206e+06	849867	461874	536667	874117
Calusterone	418746	687823	661422	817958	378020	499604	424851	590187	443019	710100	237671	165797	625862	572942	360057	516373	438849	1.38676e+06	753182	456883	922402	406834	303705	672128
Candesartan cilexetil	1.40788e+06	4.48209e+06	6.20422e+06	7.55441e+06	3.40848e+06	6.30296e+06	4.79884e+06	2.85771e+06	3.13688e+06	1.57248e+06	2.36628e+06	4.08572e+06	1.05496e+07	6.65284e+06	6.24603e+06	1.321e+07	3.23348e+06	7.66999e+06	3.58601e+06	2.64053e+06	1.27105e+06	2.9276e+06	1.5836e+06	5.81216e+06
Capecitabine	1.66798e+07	1.58363e+07	1.57091e+07	1.67515e+07	1.53284e+07	2.98101e+07	1.58389e+07	1.07499e+07	1.64991e+07	8.61836e+06	9.27052e+06	2.09087e+07	1.34444e+07	1.64377e+07	1.00088e+07	1.28447e+07	1.76551e+07	9.04083e+06	1.43254e+07	6.74597e+06	9.31712e+06	1.10313e+07	2.13176e+07	9.76769e+06
Capsaicin	3.75058e+07	6.31074e+07	4.65608e+07	3.01521e+07	3.93798e+07	6.75946e+07	4.66718e+07	4.5757e+07	6.08388e+07	7.17494e+07	4.68291e+07	1.2165e+08	2.43813e+07	7.6292e+07	3.14841e+07	7.37802e+07	4.04237e+07	3.42509e+07	6.35633e+07	6.15534e+07	2.79016e+07	1.08394e+08	5.08081e+07	3.14e+07
Carbamazepine	4.83976e+06	3.4466e+06	6.95193e+06	5.6795e+06	6.19086e+06	6.00313e+06	6.30587e+06	3.16164e+06	6.43479e+06	2.69315e+06	3.91627e+06	1.65279e+06	1.2803e+07	1.01023e+07	7.71143e+06	1.08742e+07	6.69957e+06	7.3437e+06	5.14314e+06	4.30838e+06	2.56571e+06	4.37302e+06	4.39277e+06	6.49019e+06
Carnitine	1.16347e+08	1.1802e+08	6.17695e+07	7.01157e+07	5.14709e+07	1.13465e+08	1.1027e+08	8.99621e+07	8.27993e+07	1.16564e+08	8.33847e+07	9.64976e+07	4.26507e+07	4.97647e+07	6.17939e+07	3.48259e+07	759432	9.88648e+07	1.2952e+08	4.1102e+07	7.85814e+07	1.03186e+08	569732	5.66404e+07
Carvedilol	5.47454e+06	1.52755e+07	1.88186e+07	2.54179e+07	1.11067e+07	1.96297e+07	1.66618e+07	9.78091e+06	1.10853e+07	4.72708e+06	9.66393e+06	1.38901e+07	4.05083e+07	2.17267e+07	2.1561e+07	4.79315e+07	1.25868e+07	2.78302e+07	1.13497e+07	9.77413e+06	4.379e+06	1.1182e+07	5.51286e+06	2.0844e+07
Catalpol	1.67612e+06	4.8673e+06	7.96001e+06	1.08373e+07	1.40802e+06	4.83145e+06	1.03438e+06	6.33543e+06	2.75662e+06	3.57696e+06	798084	8.85068e+06	1.64074e+06	1.21979e+06	2.015e+06	7.64886e+06	604342	2.82016e+06	1.42646e+06	1.04333e+07	2.98809e+06	9.96023e+06	4.66027e+06	3.53246e+06
Catalposide	4.47638e+06	5.09155e+06	3.09977e+06	3.04837e+06	6.24644e+06	5.21614e+06	3.20194e+06	2.8509e+06	4.7912e+06	4.57176e+06	4.17884e+06	6.25033e+06	3.75186e+06	3.0439e+06	3.12758e+06	1.68533e+06	4.26541e+06	4.70376e+06	3.7235e+06	2.51681e+06	3.4462e+06	3.48901e+06	4.65446e+06	3.56807e+06
Caulophylline	1.24325e+07	3.71712e+06	1.28643e+07	9.29627e+06	1.15113e+07	6.26646e+06	2.43069e+06	1.1178e+07	728361	1.3092e+06	1.0662e+07	8.54993e+06	1.12985e+07	8.66884e+06	4.13424e+06	1.14785e+07	1.15804e+07	7.97885e+06	8.4407e+06	1.58559e+07	1.16249e+07	9.94467e+06	1.10047e+07	2.12944e+06
Cephalothin	4.04305e+06	3.23272e+06	2.20876e+06	992406	5.49901e+06	2.54661e+06	3.59354e+06	1.18089e+06	1.7653e+06	4.67304e+06	2.387e+06	3.28874e+06	341710	77596.7	1.04476e+06	68449.7	850871	1.00435e+06	1.1792e+06	392419	153046	3.23257e+06	455396	1.27571e+06
Chenodeoxycholate	2.2285e+08	6.39733e+08	2.53032e+08	1.00149e+09	8.57395e+07	1.10851e+08	2.93819e+08	3.82068e+08	8.40854e+07	5.2301e+07	4.72262e+07	2.67973e+07	1.27434e+08	2.99542e+08	3.48493e+08	5.7129e+07	2.63179e+08	4.48411e+08	4.05084e+08	4.18404e+08	8.45888e+08	1.61537e+08	5.77083e+08	3.28028e+07
Chetomin	725940	603161	584888	463416	626044	196083	840526	1.07098e+06	651467	152610	530789	467337	631996	478332	735788	248066	432717	288984	189061	729860	709533	478342	865184	414445
Chloramphenicol succinate	4.14002e+07	3.49788e+07	2.6758e+07	2.10053e+07	4.81149e+07	3.08732e+07	3.48266e+07	2.41553e+07	3.79719e+07	4.91723e+07	4.12238e+07	4.26229e+07	2.55948e+07	1.85187e+07	4.08915e+07	9.50816e+06	3.36692e+07	2.31674e+07	4.90812e+07	2.67621e+07	3.46619e+07	4.05813e+07	2.74106e+07	2.26722e+07
Chlorhexidine	3.90169e+06	5.79979e+06	5.16902e+06	2.79952e+06	1.56031e+06	2.05227e+06	3.84224e+06	3.29083e+06	5.02825e+06	3.80605e+06	1.30582e+06	2.80291e+06	266659	1.422e+06	1.47461e+06	156076	1.28065e+06	1.39113e+06	317182	604917	5.65884e+06	6.01296e+06	2.86651e+06	3.36243e+06
Chlorprothixene	2.29348e+06	743911	1.57907e+06	937486	1.1241e+06	662241	1.05218e+06	667211	740825	626911	1.13424e+06	919995	804372	468355	728912	679061	1.19188e+06	1.03699e+06	486515	1.2615e+06	897145	643379	1.01833e+06	845034
Chlortoluron	9.29416e+07	1.06537e+08	1.42853e+08	1.90352e+08	8.61532e+07	2.21235e+08	1.26444e+08	8.94425e+07	6.08954e+07	3.79084e+07	7.24149e+07	1.39286e+08	2.0144e+08	1.19188e+08	1.79908e+08	3.62263e+08	8.6473e+07	1.78868e+08	1.18944e+08	7.49733e+07	5.16958e+07	7.75349e+07	9.74089e+07	2.06053e+08
Choline	4.58177e+09	5.08895e+09	6.54557e+09	7.72209e+09	4.29147e+09	6.00114e+09	6.09398e+09	4.23693e+09	4.13931e+09	6.20105e+09	5.13999e+09	5.7814e+09	3.99777e+09	5.03296e+09	4.0661e+09	4.85156e+09	6.44256e+09	6.21688e+09	5.35995e+09	5.55208e+09	4.50496e+09	3.85854e+09	3.91306e+09	3.31638e+09
Chorismic acid	1.18971e+08	1.05327e+08	1.2745e+08	9.40286e+07	1.64175e+08	1.24443e+08	1.54574e+08	7.2712e+07	1.65427e+08	1.21531e+08	1.46068e+08	1.34897e+08	2.00439e+08	1.79377e+08	1.14729e+08	1.39171e+08	1.41058e+08	8.15227e+07	8.33969e+07	1.33128e+08	1.21862e+08	1.43659e+08	2.09931e+08	1.19239e+08
Chrysosplenetin	3.94317e+06	5.38875e+06	4.31846e+06	4.49153e+06	5.41533e+06	4.4052e+06	4.54348e+06	3.95066e+06	1.35838e+07	3.42143e+06	3.78528e+06	3.26672e+06	2.95576e+06	3.49965e+06	3.16351e+06	2.58637e+06	3.17346e+06	5.93503e+06	3.86791e+06	2.66519e+06	3.43386e+06	3.26457e+06	5.1124e+06	3.37064e+06
Cidofovir	1.09332e+07	6.75432e+06	1.02091e+07	9.65291e+06	1.09062e+07	1.11099e+07	1.05669e+07	4.63241e+06	1.24078e+07	3.2848e+06	3.50405e+06	9.99161e+06	1.63883e+06	2.67437e+06	2.01838e+06	1.18751e+06	3.73585e+06	3.76764e+06	4.19917e+06	1.89812e+06	4.60578e+06	3.90932e+06	5.41609e+06	3.33879e+06
Cilastatin	3.75664e+06	1.55598e+06	1.94618e+06	1.02468e+06	2.0529e+06	1.40307e+06	1.35446e+06	1.23385e+06	1.3781e+06	1.34328e+06	1.05562e+06	682114	3.1225e+06	1.88323e+06	2.24253e+06	3.18094e+06	1.87784e+06	1.422e+06	1.3878e+06	1.51687e+06	986299	758151	1.70618e+06	1.82724e+06
Cimicifugoside h 2	9.48386e+07	9.0256e+07	6.88517e+07	8.96778e+07	1.02895e+08	1.00676e+08	5.79559e+07	1.50742e+08	8.61483e+07	5.3554e+07	7.18218e+07	1.27177e+08	1.50263e+08	8.95698e+07	9.65077e+07	2.65481e+08	8.92289e+07	2.12446e+08	8.98699e+07	7.51798e+07	4.54958e+07	8.64343e+07	1.15727e+08	2.28604e+08
Cinchonine	7.57029e+06	7.80073e+06	1.12679e+07	9.29977e+06	6.82375e+06	1.01091e+07	9.71162e+06	1.20067e+07	7.92191e+06	9.61095e+06	7.63489e+06	1.41846e+07	6.9669e+06	5.43e+06	1.22395e+07	7.34974e+06	5.72772e+06	6.70434e+06	4.76492e+06	6.89629e+06	8.06081e+06	1.00076e+07	7.55596e+06	5.47453e+06
Cinoxacin	547729	416832	519816	553941	589322	410033	452666	507864	424428	376622	537447	574906	457447	391833	523399	485694	436048	466491	488895	305245	478201	329987	455870	507701
Ciprofloxacin	5.24108e+06	5.84992e+06	4.75977e+06	1.67153e+07	1.01285e+07	3.79915e+06	4.87995e+06	3.93421e+06	4.53713e+06	4.48548e+06	5.40182e+06	7.54136e+06	3.47238e+06	4.22421e+06	5.92367e+06	5.88264e+06	1.38818e+07	4.997e+06	4.91597e+06	4.37145e+06	3.58117e+06	6.30231e+06	3.90516e+06	4.677e+06
Cis-11,14-eicosadienoic acid	8.85471e+08	2.32532e+09	2.55211e+09	2.48874e+09	2.38459e+09	2.34138e+09	2.38954e+09	2.42182e+09	2.13754e+09	2.25725e+09	2.13589e+09	1.83824e+09	8.70499e+08	2.21275e+09	2.56658e+09	2.57803e+09	2.47185e+09	2.5201e+09	2.71096e+09	2.49236e+09	2.48259e+09	2.57925e+09	2.32958e+09	1.98069e+09
Cis-13-eicosenoic acid	8.90095e+06	2.28026e+06	723346	1.73032e+06	7.33421e+06	1.60172e+06	1.9624e+06	9.13526e+06	1.81838e+07	2.0346e+07	1.27758e+07	6.3566e+06	1.19535e+07	1.32961e+07	3.32248e+06	2.30076e+07	8.94879e+06	9.70794e+06	1.05629e+07	2.84659e+06	7.63055e+06	5.58079e+06	1.23026e+07	4.49071e+06
Citalopram	9.6117e+06	8.74944e+06	3.94038e+06	5.15994e+06	4.19829e+06	4.785e+06	5.46545e+06	5.51262e+06	5.68372e+06	3.71511e+06	5.27167e+06	6.50432e+06	5.30156e+06	411132	6.42823e+06	9.50645e+06	414326	7.50389e+06	4.04175e+06	9.08413e+06	8.15397e+06	5.42163e+06	1.04396e+07	3.84277e+06
Clomazon	1.35961e+07	1.77184e+07	1.5428e+07	1.36937e+07	1.55281e+07	2.0317e+07	1.49957e+07	1.89584e+07	2.33664e+07	1.36145e+07	9.56187e+06	1.97274e+07	6.9358e+06	7.78689e+06	2.78859e+07	1.10775e+07	1.29961e+07	9.36713e+06	1.74953e+07	1.35531e+07	1.20488e+07	3.6795e+07	1.01499e+07	1.12318e+07
Cnicin	4.03026e+06	2.59227e+06	4.39241e+06	5.55662e+06	3.02782e+06	3.62177e+06	3.82392e+06	2.16407e+06	3.83122e+06	2.1537e+06	2.67973e+06	2.13458e+06	8.66652e+06	5.30276e+06	5.12164e+06	7.49825e+06	3.37007e+06	5.0441e+06	2.44158e+06	3.01035e+06	2.40615e+06	1.06779e+06	2.83728e+06	4.02243e+06
Cocaine	1.67389e+07	1.338e+07	8.29325e+06	4.56729e+06	5.59428e+06	5.01476e+06	3.52434e+06	5.15063e+06	6.8241e+06	9.4487e+06	5.08407e+06	5.07354e+06	7.61595e+06	9.50301e+06	1.38051e+07	3.5101e+06	6.8286e+06	7.05571e+06	3.39548e+06	5.69796e+06	6.81294e+06	2.22135e+07	6.39344e+06	7.16871e+06
Coenzyme q2	9.88299e+06	8.75987e+06	8.33748e+06	8.25105e+06	8.91108e+06	1.14855e+07	6.50975e+06	1.06196e+07	1.01165e+07	6.55236e+06	9.03718e+06	8.43501e+06	8.84911e+06	4.60288e+06	1.10523e+07	8.91214e+06	7.81042e+06	9.16019e+06	8.78876e+06	9.09146e+06	1.21582e+07	5.65057e+06	8.14156e+06	8.99256e+06
Convolvamine	4.15454e+06	8.14086e+06	5.63327e+06	8.94028e+06	743896	7.20502e+06	6.12971e+06	1.08769e+07	4.79768e+06	6.68041e+06	1.05382e+07	2.20286e+07	6.84683e+06	6.72478e+06	6.77387e+06	4.63895e+06	7.36417e+06	5.56954e+06	4.91528e+06	6.45143e+06	6.41283e+06	9.49599e+06	7.75047e+06	1.03534e+07
Creatine	2.56512e+10	2.10087e+10	2.07626e+10	2.14231e+10	2.4419e+10	2.52999e+10	2.25196e+10	2.4838e+10	2.57007e+10	2.28307e+10	2.23823e+10	2.27732e+10	1.69573e+10	2.60859e+10	2.3448e+10	2.30107e+10	1.82803e+10	2.63095e+10	2.84643e+10	1.10107e+10	2.03203e+10	2.57278e+10	2.22473e+10	2.05867e+10
Creatinine	4.84339e+09	4.67793e+09	4.69672e+09	6.14897e+09	4.05265e+09	4.7246e+09	4.21e+09	2.9704e+09	4.40529e+09	5.0739e+09	4.60972e+09	3.8832e+09	5.79419e+09	6.37079e+09	6.248e+09	5.95987e+09	5.17655e+09	7.03429e+09	5.80677e+09	4.64568e+09	3.83983e+09	5.76203e+09	3.14604e+09	4.32046e+09
Cumyluron	8.64036e+06	1.14768e+07	8.21588e+06	9.03204e+06	1.16348e+07	8.70234e+06	8.16097e+06	6.63888e+06	7.47912e+06	9.66379e+06	1.0009e+07	1.49882e+07	1.06775e+07	1.05573e+07	6.77565e+06	8.75305e+06	8.13101e+06	9.8315e+06	1.1361e+07	1.29474e+07	8.87496e+06	8.87476e+06	9.86195e+06	1.09782e+07
Curcumin	4.33004e+07	4.59819e+07	3.89359e+07	4.79531e+07	3.85e+07	3.58173e+07	3.80576e+07	3.29602e+07	3.37554e+07	3.07246e+07	3.87924e+07	3.10196e+07	4.3331e+07	3.88643e+07	3.948e+07	3.91311e+07	4.98639e+07	3.78436e+07	5.8217e+07	6.7326e+07	3.5156e+07	4.0739e+07	3.38903e+07	7.44504e+07
Cycloheximide	1.15222e+07	8.81479e+06	7.0997e+06	8.77689e+06	9.71681e+06	1.41846e+07	1.48773e+07	1.94907e+07	2.6413e+07	3.60594e+06	1.75519e+07	2.6763e+06	1.57141e+07	1.30668e+07	5.23826e+06	1.87651e+07	4.3322e+06	7.78038e+06	4.99147e+06	1.58533e+07	6.99016e+06	1.32374e+07	1.18178e+07	8.91845e+06
Cyclopamine	7.306e+06	4.07707e+06	4.61578e+06	8.2189e+06	1.60336e+07	4.90441e+06	8.15421e+06	1.07738e+07	1.47779e+07	9.76587e+06	1.11796e+07	1.3497e+07	7.5536e+06	8.31403e+06	1.05169e+07	7.64838e+06	9.58738e+06	9.65117e+06	7.08886e+06	9.72646e+06	1.70601e+07	3.83102e+06	8.38565e+06	1.30176e+07
Cyclopeptine	9.86721e+06	2.29844e+07	1.15428e+07	1.10528e+07	1.93722e+07	5.96549e+06	7.99425e+06	1.36165e+07	1.29267e+07	8.3428e+06	1.07866e+07	379015	1.0894e+07	572717	1.04943e+07	1.32434e+07	1.04474e+07	8.73592e+06	7.37133e+06	1.09175e+07	1.42383e+07	1.30754e+07	7.39418e+06	6.2641e+06
Cyclosulfamuron	1.00411e+07	5.66111e+06	1.18768e+07	8.81813e+06	1.08447e+07	1.03824e+07	8.97296e+06	2.80958e+06	1.03104e+07	2.30702e+06	2.41175e+06	8.5821e+06	827106	1.94052e+06	1.73842e+06	827279	2.57133e+06	2.23805e+06	2.92613e+06	1.48596e+06	3.3993e+06	3.08007e+06	4.23387e+06	1.40761e+06
Cyhalofop-butyl	1.45738e+07	2.23536e+06	1.9905e+06	2.18054e+06	2.01571e+06	1.71576e+06	1.8624e+06	2.39821e+06	2.68621e+06	1.64489e+06	3.14848e+06	2.49975e+06	1.65087e+07	2.94015e+06	2.61963e+06	5.01218e+06	2.38487e+06	3.13608e+06	1.84979e+06	3.6106e+06	2.00724e+06	1.58073e+06	4.03423e+06	4.76681e+06
Cyromazine	1.90334e+07	1.69452e+07	8.2916e+06	1.94421e+07	1.04959e+07	4.95715e+06	1.41014e+07	1.44585e+07	1.54223e+07	3.17972e+07	2.10793e+07	1.25788e+07	3.2497e+07	4.62455e+07	4.97662e+07	3.12665e+07	3.45291e+07	3.42832e+07	1.7612e+07	6.34661e+07	5.22111e+07	4.86545e+07	7.56221e+07	4.80702e+07
Cys-Pro-Lys	1.71862e+06	2.06528e+06	2.43721e+06	2.07523e+06	1.74836e+06	699309	2.32858e+06	2.15475e+06	2.55281e+06	2.83358e+06	1.14858e+06	1.97422e+06	319761	1.10831e+06	724484	2.15574e+06	1.55645e+06	1.53785e+06	2.40893e+06	1.17564e+06	1.69493e+06	2.41564e+06	2.90312e+06	1.09216e+06
Cysteic acid	1.82283e+08	1.63645e+08	1.76409e+08	1.92349e+08	1.74342e+08	2.05335e+08	1.69497e+08	1.3265e+08	1.56107e+08	1.66697e+08	1.57047e+08	1.82105e+08	1.11792e+08	1.81279e+08	1.66499e+08	1.58214e+08	1.27115e+08	1.9386e+08	1.98557e+08	6.07997e+07	1.35241e+08	2.05012e+08	1.49473e+08	1.55887e+08
Cytosine	1.7775e+08	1.55318e+08	1.81592e+08	2.33674e+08	1.83061e+08	2.65173e+08	1.96667e+08	1.77651e+08	1.5297e+08	4.50146e+08	2.94362e+08	2.41405e+08	3.5061e+08	3.56513e+08	2.03129e+08	2.67103e+08	2.80113e+08	2.6753e+08	2.92657e+08	1.28245e+08	1.30815e+08	1.89872e+08	4.20328e+08	1.47455e+08
D-erythro-imidazolylglycerol phosphate	7.31956e+09	4.6159e+09	3.3948e+09	1.38597e+09	4.41282e+09	1.11807e+10	7.5e+09	4.40707e+09	3.07857e+09	9.49132e+09	2.04424e+09	3.41383e+09	6.98641e+09	3.24824e+09	1.76146e+09	1.66314e+09	2.21703e+09	1.19174e+09	7.29931e+09	2.81249e+09	2.20344e+09	8.70903e+09	1.83577e+09	3.30604e+09
D-glutamine	1.437e+09	7.77496e+08	1.14481e+09	9.3817e+08	1.09299e+09	1.83457e+09	1.03664e+09	8.3614e+08	1.00512e+09	9.70856e+08	1.74261e+09	1.63205e+09	2.40661e+09	9.76525e+08	8.47745e+08	1.17557e+09	1.69671e+09	2.64687e+09	1.2391e+09	9.19313e+08	8.13077e+08	1.52683e+09	2.14767e+09	3.54121e+08
D-leucinamide, n-[(phenylmethoxy)carbonyl]-l-leucyl-n-[(1s)-1-formyl-3-methylbutyl]-	1.5502e+06	1.27606e+06	1.99052e+06	1.19073e+06	2.3123e+06	1.41681e+06	1.6075e+06	1.74879e+06	2.0997e+06	1.58598e+06	1.82523e+06	1.76099e+06	1.81246e+06	2.38053e+06	1.9248e+06	2.13795e+06	1.7284e+06	2.4328e+06	1.61884e+06	1.29391e+06	2.12529e+06	2.27818e+06	1.82791e+06	1.8556e+06
Dasatinib n-oxide	4.26762e+06	3.74292e+06	4.34961e+06	2.4705e+06	2.81192e+06	3.08849e+06	1.25154e+06	821635	918501	937368	553102	2.95244e+06	436490	1.2955e+06	272499	1.57696e+06	1.43049e+06	1.23266e+06	1.35276e+06	702795	1.23238e+06	1.04225e+06	1.19117e+06	2.72067e+06
Daunorubicin	2.78249e+08	4.19629e+08	8.62021e+07	5.20836e+08	1.06505e+08	2.69903e+08	9.75252e+07	1.81906e+09	4.89768e+08	1.34189e+08	1.30549e+08	3.79276e+08	5.61989e+07	9.06103e+07	1.158e+08	6.08217e+07	4.61187e+07	3.69522e+07	2.40842e+07	1.59261e+08	2.50937e+07	4.03953e+07	1.69163e+07	1.0421e+08
Ddao	2.90973e+07	2.04664e+07	2.65938e+07	2.81929e+07	2.683e+07	2.33846e+07	3.05533e+07	3.04675e+07	5.04984e+07	4.11414e+07	3.07037e+07	3.37002e+07	2.5554e+07	3.97693e+07	2.47339e+07	4.01449e+07	2.58849e+07	2.61107e+07	2.57734e+07	2.51626e+07	2.24171e+07	2.65017e+07	2.53652e+07	2.56882e+07
Decaethylene glycol	1.69226e+06	1.52064e+06	2.26515e+06	2.80619e+06	2.49014e+06	4.11688e+06	2.25468e+06	700620	1.63757e+06	982397	846780	3.00275e+06	2.48833e+06	2.54107e+06	3.22703e+06	3.53846e+06	2.26743e+06	2.55559e+06	2.65625e+06	2.16386e+06	957820	2.39004e+06	1.69052e+06	3.7532e+06
Decamethylcyclopentasiloxane	4.33902e+06	3.60103e+06	2.46242e+06	1.94541e+06	4.80459e+06	4.33066e+06	2.68529e+06	3.01609e+06	4.83677e+06	5.09601e+06	3.5218e+06	4.06926e+06	2.569e+06	4.75666e+06	3.18815e+06	2.83721e+06	3.22903e+06	2.47534e+06	4.67762e+06	3.22597e+06	3.87085e+06	3.48226e+06	2.06489e+06	2.29391e+06
Decanoyl-l-carnitine	3.20931e+07	2.93668e+07	3.516e+07	1.13599e+07	1.53616e+07	2.41699e+07	1.68258e+07	2.05285e+07	1.86729e+07	1.83668e+07	9.81424e+06	2.40619e+07	2.81867e+07	2.14281e+07	7.1917e+06	1.72684e+07	1.10876e+07	1.66635e+07	2.2717e+07	4.43353e+06	5.94718e+06	1.33017e+07	2.0161e+06	4.02768e+06
Dehydroaripiprazole	2.15256e+06	2.09695e+06	1.63015e+06	1.82039e+06	1.99275e+06	1.67644e+06	1.97653e+06	1.39833e+06	2.47413e+06	1.5775e+06	1.61347e+06	1.49022e+06	1.49128e+06	1.58214e+06	1.5767e+06	1.31516e+06	1.5829e+06	1.32256e+06	1.79662e+06	1.21522e+06	2.16133e+06	1.44843e+06	2.11153e+06	1.3742e+06
Dehydrophytosphingosine (not validated, isomer of 1677)	2.16353e+07	2.15554e+07	2.69595e+07	2.18345e+07	2.61165e+07	2.77424e+07	2.05426e+07	2.27782e+07	4.83587e+07	4.85783e+07	3.06018e+07	2.99165e+07	2.20988e+07	5.24367e+07	2.28478e+07	3.25253e+07	2.5101e+07	2.78709e+07	2.6106e+07	2.41572e+07	2.10852e+07	3.61213e+07	2.53308e+07	2.11804e+07
Deoxyisoaustamide	1.4506e+06	1.42278e+06	1.45712e+06	1.69585e+06	1.69835e+06	985927	2.52161e+06	2.35725e+06	2.12239e+06	1.85586e+06	1.47274e+06	2.60384e+06	1.85743e+06	604316	2.45095e+06	2.48539e+06	1.63197e+06	2.08153e+06	1.8211e+06	2.72705e+06	957183	2.26235e+06	1.65625e+06	1.15206e+06
Deoxynivalenol	8.96319e+06	6.81006e+06	8.78379e+06	9.50434e+06	8.06622e+06	6.16098e+06	8.52546e+06	7.24429e+06	7.15469e+06	6.47961e+06	6.13963e+06	8.09126e+06	9.27879e+06	7.49894e+06	8.49843e+06	7.47354e+06	6.7845e+06	8.41604e+06	7.90003e+06	7.3958e+06	7.29916e+06	7.31863e+06	8.62455e+06	6.92192e+06
Deoxyvasicinone	1.15217e+08	8.04128e+07	1.28058e+08	5.52767e+07	1.41169e+08	6.24325e+07	9.21736e+07	8.38801e+07	8.34552e+07	3.83762e+06	1.28292e+08	7.79694e+07	7.84895e+07	5.37317e+07	6.92974e+07	8.30728e+07	6.75206e+07	6.14888e+07	3.91587e+06	7.77893e+07	8.81685e+07	7.41868e+07	7.62477e+07	7.78401e+07
Desferrioxamine d2	3.79604e+08	5.1264e+08	4.37134e+08	6.7205e+08	3.76672e+08	6.28343e+08	3.8811e+08	4.04973e+08	2.37911e+08	2.49439e+08	1.66104e+08	8.06363e+08	7.07664e+08	4.82771e+08	5.17551e+08	7.86677e+08	3.64974e+08	6.95393e+08	4.26843e+08	4.32086e+08	2.17891e+08	6.73111e+08	3.44247e+08	5.93268e+08
Diacetoxyscirpenol	7.29596e+06	2.98633e+06	6.5072e+06	9.49908e+06	4.92732e+06	4.71063e+06	5.39289e+06	2.98697e+06	5.74524e+06	2.45502e+06	2.32763e+06	695985	9.17055e+06	5.15637e+06	9.51331e+06	1.10269e+07	5.36191e+06	4.79725e+06	2.71019e+06	5.27541e+06	2.41727e+06	561055	5.03723e+06	6.40677e+06
Diacetyl	8.39066e+07	4.51058e+07	4.13213e+07	5.56596e+07	8.80667e+07	4.74803e+07	1.66571e+08	1.04954e+08	7.22169e+07	445749	1.04345e+08	8.02707e+07	6.55594e+07	7.02084e+07	1.63651e+08	1.39759e+08	1.36261e+08	6.48393e+07	5.71492e+07	8.8907e+07	1.15673e+08	6.14432e+07	1.48717e+08	9.73778e+07
Diaveridine	4.40495e+08	5.39079e+08	4.86823e+08	6.23708e+08	4.63671e+08	4.67574e+08	4.79771e+08	5.16433e+08	4.63231e+08	4.50555e+08	5.39691e+08	6.18209e+08	8.37131e+08	4.52598e+08	5.81136e+08	8.92778e+08	5.065e+08	6.55511e+08	4.68016e+08	5.02029e+08	3.80937e+08	4.70638e+08	5.31418e+08	5.93702e+08
Diazinon	6.9981e+06	2.74625e+06	6.80173e+06	7.78902e+06	4.28183e+06	5.28278e+06	5.19152e+06	3.06934e+06	4.82647e+06	2.89501e+06	3.1594e+06	2.95957e+06	8.07146e+06	5.9731e+06	1.07159e+07	1.27517e+07	4.72363e+06	3.9411e+06	2.52211e+06	4.72675e+06	2.61697e+06	1.74182e+06	4.73957e+06	5.76478e+06
Dibucaine	1.62858e+06	1.87941e+06	1.43597e+06	717347	4.2736e+06	518896	1.30949e+06	3.19866e+06	2.93599e+06	329588	2.49118e+06	597983	993026	1.31745e+06	549889	5.06409e+06	2.68429e+06	4.24675e+06	3.23088e+06	4.44361e+06	305978	399191	317450	4.51922e+06
Dibutyl phthalate	7.67567e+06	5.9674e+06	8.97783e+06	8.98271e+06	7.05166e+06	8.01781e+06	8.33483e+06	4.00644e+06	6.76563e+06	4.01521e+06	3.82856e+06	7.15816e+06	1.04417e+07	7.67997e+06	7.25303e+06	1.39254e+07	7.24605e+06	8.05798e+06	5.59432e+06	4.96518e+06	2.23296e+06	5.30199e+06	4.77974e+06	6.34876e+06
Dictamine	1.01872e+07	7.74791e+06	9.8592e+06	1.49224e+07	1.86158e+07	4.53665e+06	1.87157e+07	8.83044e+06	1.08152e+07	1.10121e+07	9.64323e+06	8.34094e+06	1.18548e+07	1.50236e+07	1.04748e+07	1.31742e+07	1.02262e+07	9.96487e+06	8.59947e+06	1.25662e+07	1.52712e+07	2.7438e+07	3.69812e+07	1.33571e+07
Dicumyl peroxide	1.08967e+07	1.17109e+07	1.16499e+07	8.29189e+06	1.14081e+07	9.10259e+06	1.1755e+07	1.17655e+07	9.6768e+06	9.76798e+06	1.15977e+07	1.31195e+07	654344	1.07908e+07	1.03785e+07	1.12257e+07	9.28336e+06	1.19823e+07	1.24112e+07	1.2932e+07	1.00997e+07	1.07125e+07	9.53349e+06	1.46989e+07
Dicyclomine	6.28616e+07	6.8104e+07	9.65656e+07	7.71941e+07	7.46381e+07	7.73484e+07	8.53196e+07	6.26504e+07	7.30013e+07	6.6497e+07	6.12337e+07	5.6102e+07	5.67258e+07	6.59245e+07	5.36064e+07	6.35308e+07	5.47982e+07	6.77736e+07	7.26226e+07	5.04605e+07	7.96402e+07	8.51817e+07	7.18519e+07	5.83113e+07
Diethanolamine	3.59603e+08	3.09431e+08	2.86254e+08	2.05407e+08	2.19256e+08	3.39327e+08	3.69391e+08	4.10261e+08	5.3545e+08	4.37825e+08	2.84779e+08	3.90015e+08	2.48759e+08	7.03869e+08	2.794e+08	3.98028e+08	3.64812e+08	2.68303e+08	3.25374e+08	3.26745e+08	3.74722e+08	3.41083e+08	1.80048e+08	3.04024e+08
Diethylcarbamazine	4.29403e+07	7.62644e+07	5.63088e+07	4.37276e+07	4.35127e+07	4.63333e+07	5.10629e+07	2.8597e+07	4.58329e+07	4.93823e+07	4.86453e+07	4.80911e+07	3.87261e+07	3.25671e+07	4.38755e+07	3.12991e+07	7.52883e+07	4.90347e+07	2.94423e+07	2.4177e+07	2.93099e+07	3.52976e+07	5.33799e+07	2.5656e+07
Dihomo-.gamma.-linolenic acid methyl ester	1.4192e+06	2.15307e+07	4.64004e+06	6.72695e+06	116754	5.9586e+06	5.38331e+06	2.50734e+06	2.26272e+06	3.32598e+06	646772	1.63808e+06	545260	1.50023e+06	3.54056e+06	375914	2.52943e+06	1.17589e+06	3.10132e+06	4.64455e+06	1.69626e+07	2.01269e+07	1.10969e+07	1.0195e+07
Dihydrothymine	1.18372e+07	1.14495e+07	1.33697e+07	8.39941e+06	9.27513e+06	1.09645e+07	1.28188e+07	1.13757e+07	1.10518e+07	1.15996e+07	9.12175e+06	1.17325e+07	1.141e+07	1.1411e+07	9.9865e+06	1.26985e+07	8.19354e+06	9.494e+06	1.2445e+07	1.25764e+07	1.01286e+07	1.25217e+07	1.04988e+07	1.29639e+07
Dinaciclib	4.4146e+07	1.99061e+06	8.95299e+07	3.95059e+07	5.60669e+07	4.86487e+07	3.89007e+07	5.68199e+07	4.85432e+07	2.84588e+07	1.64743e+06	2.74549e+06	4.17217e+07	2.77613e+07	4.32153e+07	5.02783e+07	9.04548e+07	5.79811e+07	3.54053e+07	5.66277e+07	4.77989e+07	5.19141e+07	3.79354e+07	4.43493e+06
Dinitramine	6.05808e+06	5.5673e+06	4.43243e+06	5.42639e+06	4.11236e+06	2.7639e+06	5.06526e+06	3.71132e+06	5.19677e+06	7.81489e+06	9.52584e+06	5.17737e+06	7.33507e+06	8.78535e+06	6.90293e+06	7.2772e+06	5.80664e+06	8.58742e+06	6.65264e+06	7.98254e+06	9.66529e+06	7.19434e+06	6.46072e+06	6.97995e+06
Diphenoxylate	9.17804e+06	4.19126e+06	4.06616e+06	1.80806e+06	3.11752e+06	1.018e+07	989282	803854	1.16389e+06	2.34885e+06	1.98601e+06	5.94955e+06	1.87444e+06	414866	794374	531480	5.34953e+06	1.50357e+06	2.33138e+06	2.42235e+06	939657	1.04045e+06	278388	1.5412e+06
Dipyridamole	1.11517e+07	8.77243e+06	5.3279e+06	1.73492e+07	4.07303e+06	8.15063e+06	6.038e+06	5.38709e+06	7.74923e+06	1.23047e+07	6.42789e+06	3.61499e+06	1.42523e+07	1.4946e+07	8.82416e+06	1.73486e+07	4.45187e+06	9.46367e+06	4.80752e+06	1.11115e+07	7.56218e+06	2.36286e+06	3.69597e+06	1.10396e+07
DL-arginine	1.54604e+09	9.60896e+08	1.53291e+09	1.221e+09	1.71465e+09	1.35745e+09	1.59016e+09	1.19208e+09	1.92663e+09	7.5931e+08	6.84277e+08	1.35694e+09	5.13051e+08	5.98867e+08	5.13844e+08	3.92944e+08	5.3375e+08	8.24154e+08	7.75731e+08	6.58003e+08	6.5985e+08	7.29339e+08	1.08923e+09	5.74106e+08
DL-cysteine	1.9818e+09	2.1383e+09	2.4534e+09	2.42521e+09	1.96352e+09	2.51978e+09	2.42441e+09	1.51603e+09	1.84273e+09	2.12276e+09	2.27911e+09	2.22535e+09	2.27552e+09	2.32508e+09	2.446e+09	2.60895e+09	2.45758e+09	2.3978e+09	2.31639e+09	2.10713e+09	1.89316e+09	2.40976e+09	2.20052e+09	2.40683e+09
DL-phenylalanine	2.55585e+07	2.12982e+07	2.28899e+07	2.24449e+07	2.41507e+07	1.89424e+07	2.23784e+07	2.36725e+07	1.82896e+07	1.85998e+07	2.16421e+07	1.71546e+07	1.8884e+07	2.11571e+07	2.12304e+07	1.68368e+07	2.48303e+07	1.93666e+07	4.26228e+07	1.40821e+07	2.42195e+07	2.06963e+07	1.94327e+06	2.6425e+07
DL-proline	1.5564e+10	1.2346e+10	1.67048e+10	1.49493e+10	1.73736e+10	1.84325e+10	1.6763e+10	1.06182e+10	1.72025e+10	9.37564e+09	8.82731e+09	1.55815e+10	7.03238e+09	8.70164e+09	7.3465e+09	5.88836e+09	9.30067e+09	9.67197e+09	9.19895e+09	6.75746e+09	9.73158e+09	1.07426e+10	1.12714e+10	8.0316e+09
Doxorubicin	2.973e+07	6.87665e+07	1.10358e+07	7.12482e+07	1.37387e+07	3.39591e+07	2.1279e+07	3.31511e+08	6.92607e+07	2.52355e+07	2.1352e+07	5.9125e+07	4.68407e+06	1.32573e+07	1.18129e+07	9.42326e+06	2.41037e+06	4.4122e+06	3.32953e+06	2.02148e+07	2.26612e+06	5.79484e+06	3.98701e+06	1.59724e+07
Echimidine	299867	36035	167888	127722	270192	164603	64772.6	113912	137616	167053	152309	41417.4	81025.6	116205	134314	91804.2	123181	26859.6	28497.1	336062	39315	356035	33380.5	170405
Ectoine	4.65351e+07	9.88316e+07	9.30534e+07	6.79231e+07	3.56418e+07	4.84836e+07	4.44274e+07	7.11671e+07	2.3759e+07	3.21135e+08	2.25811e+08	4.05738e+07	9.24694e+08	7.71686e+08	9.75966e+08	3.14485e+08	2.6361e+08	5.13478e+08	7.99447e+07	9.61261e+08	3.96395e+08	1.16712e+09	6.43413e+08	1.46277e+09
Edaravone	1.07618e+08	1.24995e+08	1.22037e+08	1.0664e+08	1.2545e+08	4.81863e+06	1.35147e+08	2.48858e+08	9.91806e+07	9.15692e+07	7.40953e+06	1.37692e+08	1.07789e+08	1.47003e+08	1.14991e+08	1.25002e+08	1.37105e+08	1.05593e+08	8.71632e+07	2.03791e+08	1.24913e+08	2.14997e+08	2.02055e+08	1.11578e+08
Eddp	5.44058e+06	1.19884e+07	8.83327e+06	4.78275e+06	8.15777e+06	7.46612e+06	7.79439e+06	6.23637e+06	6.76304e+06	8.32475e+06	8.29055e+06	1.58397e+07	2.5827e+06	7.39502e+06	4.42239e+06	1.19146e+07	5.58431e+06	3.95233e+06	8.70288e+06	8.25007e+06	3.51908e+06	1.67737e+07	6.51517e+06	5.31823e+06
Enniatin b	4.77063e+06	2.85265e+06	567784	6.33329e+06	668120	3.56934e+06	303529	1.40816e+06	265467	4.59961e+06	416086	3.48529e+06	1.34774e+06	450429	141174	71411.4	3.84854e+06	4.17181e+06	1.04168e+06	837536	257927	492277	1.4965e+06	298063
Enoxacin	2.65588e+08	3.01741e+08	3.13371e+08	3.54254e+08	3.32488e+08	3.69942e+08	2.76425e+08	2.61336e+08	2.54662e+08	2.177e+08	2.24136e+08	3.56756e+08	3.17714e+08	2.29171e+08	3.18046e+08	3.92896e+08	2.37722e+08	3.07041e+08	2.45472e+08	3.36821e+08	1.7955e+08	2.96995e+08	2.99637e+08	3.72972e+08
Enrofloxacin	1.56155e+06	1.849e+06	1.1271e+06	1.14615e+06	990339	1.69326e+06	2.6628e+06	2.64038e+06	2.19655e+06	874371	1.76307e+06	74090.6	1.84383e+06	906546	2.10795e+06	1.82686e+06	1.11185e+06	2.02125e+06	2.7866e+06	2.17079e+06	2.30048e+06	1.58456e+06	800012	723811
Eprosartan	1.26278e+06	1.46963e+06	2.14247e+06	2.06771e+06	2.31901e+06	2.22006e+06	1.64398e+06	3.03417e+06	1.64606e+06	3.73342e+06	3.63875e+06	2.47052e+06	2.04245e+06	3.2525e+06	2.20181e+06	2.66663e+06	2.84769e+06	2.35707e+06	2.56065e+06	1.31862e+06	3.02067e+06	2.79988e+06	2.52625e+06	2.8458e+06
Eriodictyol	2.28998e+07	1.38663e+07	3.66545e+07	3.8071e+07	1.81958e+07	2.26814e+07	2.46444e+07	1.1865e+07	1.83694e+07	9.43071e+06	1.82957e+07	5.86433e+06	4.48949e+07	4.13854e+07	3.1548e+07	5.31323e+07	2.44447e+07	2.33178e+07	1.73915e+07	1.95695e+07	8.82037e+06	5.31969e+06	1.78426e+07	2.28792e+07
Erucamide	3.84161e+08	2.38979e+08	2.19718e+08	1.66192e+08	1.8244e+08	2.93186e+08	3.31415e+08	2.12185e+08	1.56967e+08	1.6393e+08	3.10113e+08	3.98674e+08	1.27858e+08	2.0218e+08	1.09875e+08	2.0811e+08	2.37244e+08	2.81418e+08	1.99676e+08	3.06475e+08	2.37641e+08	2.1821e+08	2.84189e+08	2.43465e+08
Estra-1,3,5(10),7-tetraene-3,17.beta.-diol	2.1449e+07	3.09015e+07	3.18063e+07	1.69742e+07	1.67557e+07	6.21354e+06	3.18476e+07	1.71319e+07	2.56761e+07	2.09316e+07	2.78894e+07	1.30559e+07	1.80923e+07	2.15751e+07	1.4354e+07	2.45502e+07	4.21614e+07	2.41683e+07	2.88781e+07	2.4412e+07	1.58387e+07	3.09839e+07	2.02441e+07	2.01719e+07
Ethanol, 2-[[3-(2,3-dichlorophenoxy)propyl]amino]-	4.53384e+07	4.3063e+07	2.95835e+07	2.38792e+07	4.4535e+07	2.64666e+07	2.35354e+07	4.74917e+07	4.79333e+07	4.54616e+07	3.45969e+07	2.76701e+07	3.84628e+07	4.27257e+07	4.79296e+07	4.32111e+07	4.35392e+07	6.30066e+07	5.66285e+07	3.75684e+07	6.47688e+07	3.33835e+07	3.72106e+07	3.65919e+07
Ethanone, 1-[2-hydroxy-3-propyl-4-[4-(2h-tetrazol-5-yl)butoxy]phenyl]-	776685	2.67879e+08	2.15031e+08	4.30775e+07	2.21861e+08	4.04171e+08	2.54035e+08	2.57086e+08	2.19725e+08	2.68681e+08	1.9682e+08	2.29172e+08	2.68269e+08	3.21649e+07	1.3217e+06	4.76125e+08	2.86019e+08	1.57617e+08	2.15157e+08	2.79441e+08	694252	2.6249e+08	2.21965e+08	1.30026e+06
Ethiprole	1.04185e+06	1.21349e+06	1.03199e+06	957163	1.16073e+06	966867	1.19958e+06	966594	788182	1.04125e+06	1.34783e+06	702221	1.321e+06	935555	1.65188e+06	1.42598e+06	932029	64999.8	1.20639e+06	1.31015e+06	1.02823e+06	951583	1.00516e+06	1.43156e+06
Ethyl 3-indoleacetate	3.32394e+07	2.2286e+07	5.74718e+07	8.31079e+07	1.36886e+07	3.42125e+07	2.10043e+07	8.78294e+06	9.45498e+06	1.31274e+07	1.17421e+07	3.22606e+07	1.16881e+07	1.16166e+07	9.96248e+06	1.07733e+07	1.56033e+07	2.12032e+07	1.13822e+07	1.31597e+07	1.18523e+07	9.31414e+06	8.51412e+06	1.71972e+07
Ethyldiethanolamine	2.56553e+08	9.12912e+07	2.7408e+08	4.79512e+08	6.91853e+07	1.10901e+08	1.66403e+08	5.237e+07	1.1186e+08	7.66168e+07	7.77479e+07	1.18639e+08	2.76272e+08	2.50839e+07	5.92456e+07	1.63482e+08	3.7207e+08	8.34231e+07	2.7405e+08	4.45983e+08	2.45578e+08	1.41314e+08	9.94226e+07	1.97285e+08
Ethylenediaminetetraacetic acid	6.59952e+06	5.02542e+06	4.79943e+06	5.00136e+06	4.86821e+06	3.95075e+06	5.39257e+06	4.71445e+06	4.95576e+06	5.52807e+06	5.17467e+06	4.90818e+06	5.18326e+06	5.6588e+06	5.6365e+06	5.4446e+06	5.32274e+06	4.87265e+06	4.43726e+06	5.97796e+06	5.5342e+06	5.37191e+06	5.57357e+06	6.01328e+06
Evodiamine	1.61155e+06	1.86656e+06	1.48842e+06	1.12928e+06	1.47242e+06	723636	1.57196e+06	1.61307e+06	1.1014e+06	1.32653e+06	1.34578e+06	1.36303e+06	1.0438e+06	1.31187e+06	1.31946e+06	1.32987e+06	1.62681e+06	708516	1.10345e+06	861422	1.37403e+06	1.15656e+06	1.75009e+06	1.15597e+06
Fenamiphos	4.10489e+06	3.90848e+06	4.73523e+06	7.62938e+06	4.6183e+06	2.47405e+06	3.64619e+06	6.85505e+06	7.80771e+06	6.02591e+06	4.14796e+06	4.64306e+06	7.27183e+06	4.18648e+06	5.87376e+06	3.693e+06	746973	7.73262e+06	5.19243e+06	5.82435e+06	718543	4.49695e+06	7.53097e+06	3.29126e+06
Fenazaflor	2.04275e+06	2.16878e+06	2.17468e+06	1.78321e+06	1.88071e+06	1.93958e+06	1.89341e+06	1.70188e+06	2.14482e+06	2.0354e+06	2.19439e+06	2.06759e+06	2.11143e+06	1.782e+06	2.58864e+06	2.2838e+06	2.07551e+06	1.92205e+06	2.48385e+06	2.5478e+06	1.89625e+06	1.92685e+06	2.13853e+06	2.54997e+06
Fenpropidin	1.19918e+10	8.60622e+09	8.66458e+09	7.64826e+09	9.81651e+09	6.61487e+09	9.00526e+09	1.10172e+10	1.11251e+10	1.23672e+10	1.26214e+10	1.042e+10	9.28653e+09	1.06192e+10	9.46047e+09	9.54384e+09	9.60754e+09	8.90341e+09	1.03414e+10	9.77253e+09	8.81954e+09	9.91432e+09	1.09112e+10	9.92813e+09
Fenpropimorph	6.21382e+08	3.76666e+08	2.87265e+08	2.78765e+08	4.48726e+08	2.6991e+08	3.05859e+08	3.60086e+08	3.88146e+08	4.28814e+08	3.57249e+08	3.94607e+08	4.84763e+08	4.0491e+08	3.404e+08	3.00216e+08	3.90146e+08	3.49155e+08	4.06781e+08	2.93313e+08	3.78427e+08	2.52668e+08	3.03977e+08	4.01277e+08
Ferulic acid ethyl ester	2.47215e+07	5.86761e+07	6.81425e+07	6.34353e+07	5.88851e+07	9.89483e+07	5.9171e+07	2.41681e+07	3.51908e+07	3.68162e+07	7.34346e+07	1.87146e+07	2.0294e+08	1.28122e+08	8.75299e+07	2.24583e+08	8.20823e+07	1.13677e+06	3.52822e+07	8.38805e+07	4.89944e+07	2.95683e+07	8.26926e+07	1.44845e+08
Fingolimod	1.69002e+08	1.93933e+08	2.79949e+08	2.04057e+08	2.15521e+08	1.73487e+08	1.7066e+08	5.57395e+08	1.89796e+08	2.03508e+08	1.29332e+09	2.15276e+08	1.88918e+08	2.85975e+08	1.8876e+08	2.37344e+08	2.8147e+08	2.2058e+08	6.00488e+08	1.2925e+08	1.94498e+08	2.44436e+08	2.66039e+08	4.46353e+08
Fludarabine	8.06984e+07	3.97824e+07	6.89378e+07	4.19663e+07	6.21262e+07	1.4045e+08	5.99856e+07	3.86451e+07	3.46095e+07	9.74995e+07	4.58759e+07	9.74847e+07	3.41645e+07	2.6254e+07	3.51044e+07	3.31069e+07	5.17559e+07	5.30633e+07	5.268e+07	2.19935e+07	4.62065e+07	6.60126e+07	2.02704e+07	3.48961e+07
Fluocinolone acetonide	918414	3.73292e+06	4.58278e+06	5.56889e+06	1.8503e+06	4.38934e+06	3.87214e+06	2.0723e+06	2.4746e+06	760899	2.48038e+06	4.4206e+06	9.37064e+06	5.42626e+06	4.50853e+06	1.20149e+07	2.39046e+06	7.77225e+06	2.86981e+06	1.73959e+06	702490	3.45878e+06	1.00203e+06	4.95242e+06
Flutamide	3.07568e+07	3.02206e+07	1.56022e+07	4.76305e+07	8.39028e+06	1.3144e+07	8.94006e+06	1.431e+08	6.91551e+07	3.11488e+07	1.51768e+07	7.93633e+07	1.05811e+07	3.16927e+07	4.9906e+07	1.83414e+07	8.74499e+06	7.4929e+06	8.89643e+06	2.54231e+07	1.06344e+07	3.49126e+07	9.32773e+06	1.27096e+07
Flutriafol	2.17767e+06	2.13946e+06	2.09502e+06	2.73503e+06	1.26982e+06	2.10559e+06	1.59198e+06	668859	927294	1.08071e+06	514495	866812	1.72651e+06	1.91824e+06	2.75389e+06	4.21568e+06	1.98907e+06	1.4886e+06	688359	2.40739e+06	616940	717635	1.6174e+06	2.81024e+06
Fumagillin	3.13857e+07	3.023e+07	2.43748e+07	2.51707e+07	2.56796e+07	2.94407e+07	2.37748e+07	3.05713e+07	3.3817e+07	3.10767e+07	2.64287e+07	2.68195e+07	2.54985e+07	2.72078e+07	2.90743e+07	1.97153e+07	2.8449e+07	2.9742e+07	2.44841e+07	2.52947e+07	2.72643e+07	2.44783e+07	2.64047e+07	2.3727e+07
Fuscaxanthone c	7.2475e+06	6.20495e+06	8.08606e+06	5.29161e+06	5.22803e+06	5.39186e+06	7.20702e+06	6.71837e+06	4.6886e+06	5.71338e+06	7.16473e+06	6.97023e+06	8.19918e+06	6.664e+06	5.97488e+06	6.98375e+06	6.06669e+06	6.37858e+06	6.84524e+06	6.04476e+06	6.40944e+06	4.23428e+06	5.91338e+06	7.56994e+06
Gabapentin	2.98152e+07	2.86788e+07	3.21816e+07	3.4781e+07	3.7142e+07	3.25015e+07	3.33121e+07	3.19031e+07	3.69646e+07	2.96832e+07	3.05582e+07	3.39055e+07	2.45151e+07	4.56942e+07	2.58326e+07	2.42052e+07	3.5366e+07	2.47067e+07	3.38882e+07	2.66354e+07	2.97912e+07	3.23002e+07	2.03266e+07	2.97741e+07
Gabexate	2.72961e+06	4.45226e+06	2.58026e+06	3.89766e+06	4.06866e+06	3.52491e+06	6.14071e+06	4.26209e+06	1.15416e+06	3.3682e+06	686547	4.62353e+06	3.55573e+06	966903	3.21597e+06	3.54616e+06	4.46968e+06	3.94155e+06	5.59892e+06	3.81499e+06	2.41468e+06	4.82574e+06	2.32689e+06	2.45461e+06
Galanthamine	1.42292e+07	1.19704e+07	1.28108e+07	1.07043e+07	1.28718e+07	2.36568e+07	1.26522e+07	1.05263e+07	1.08533e+07	2.10232e+07	2.32442e+07	2.37855e+07	2.04642e+07	1.48557e+07	1.30975e+07	1.28773e+07	2.57325e+07	1.98259e+07	1.33447e+07	1.35606e+07	1.83024e+07	3.01536e+07	2.91639e+07	2.10973e+07
Galanthaminone	1.22865e+07	9.56549e+06	1.1958e+07	1.23882e+07	1.00402e+07	9.72492e+06	1.02345e+07	1.05339e+07	1.06464e+07	1.12105e+07	9.20032e+06	9.10937e+06	1.42152e+07	1.15834e+07	1.07016e+07	9.87115e+06	1.00403e+07	1.19547e+07	1.02161e+07	8.69394e+06	1.16505e+07	1.00209e+07	1.16308e+07	1.20179e+07
Gambogic acid	1.77758e+08	1.1171e+08	1.78708e+08	1.39301e+08	1.30396e+08	1.54164e+08	9.26678e+07	1.14527e+08	1.08625e+08	6.67078e+07	1.2493e+08	2.41824e+08	1.55364e+08	9.20032e+07	1.18631e+08	1.77263e+08	1.08347e+08	2.23725e+08	1.24268e+08	1.82954e+08	5.69331e+07	1.03766e+08	1.2263e+08	1.50005e+08
Gamma-l-glutamyl-l-glutamic acid	1.94364e+07	6.51036e+06	1.79319e+07	1.63677e+07	2.44018e+07	2.1487e+07	1.95441e+07	1.03235e+07	2.04548e+07	8.72315e+06	1.56208e+07	3.34434e+06	5.74414e+07	3.97111e+07	3.4698e+07	4.67237e+07	2.88158e+07	3.07072e+07	1.79077e+07	1.61133e+07	5.75475e+06	2.71179e+06	1.74286e+07	2.3497e+07
Gardenin b	4.38239e+07	3.85402e+07	4.12777e+07	3.78421e+07	2.16337e+07	3.81342e+07	7.02072e+07	2.45743e+07	7.09495e+07	6.50485e+07	6.87665e+07	5.84272e+07	3.28929e+07	6.09525e+07	3.62925e+07	3.34967e+07	3.82475e+07	3.58566e+07	3.84523e+07	6.43503e+07	3.59966e+07	4.08759e+07	6.65098e+07	3.70593e+07
Genistein	4.1699e+06	2.43214e+06	2.35018e+06	3.39604e+06	3.06234e+06	3.82617e+06	2.61991e+06	827651	3.01422e+06	1.89426e+06	1.90313e+06	775102	2.87724e+06	2.70991e+06	1.74119e+06	2.16262e+06	2.7629e+06	6.50946e+06	2.08074e+06	2.37871e+06	2.42026e+06	2.62882e+06	2.54556e+06	2.03541e+06
Gibberellin a4	3.553e+06	1.76124e+07	1.02923e+07	7.60288e+06	6.485e+06	1.37987e+07	2.4212e+07	1.83904e+06	5.65273e+06	4.03254e+06	8.24517e+06	4.01325e+06	4.14566e+07	1.75728e+07	1.79073e+07	3.77625e+07	1.0961e+07	2.2308e+07	8.07726e+06	9.547e+06	3.82886e+06	1.19278e+07	1.08436e+07	2.17838e+07
Glibenclamide	973100	2.26822e+06	5.72676e+06	6.41067e+06	300958	2.10127e+06	1.06353e+06	2.30927e+06	1.11934e+06	1.23589e+06	599078	4.13917e+06	4.49848e+06	1.35919e+06	2.01213e+06	3.10767e+06	148114	924946	416945	4.26831e+06	1.98531e+06	5.13132e+06	3.9612e+06	2.87135e+06
Glipizide	3.25276e+06	9.30221e+06	1.03585e+07	1.86631e+07	3.45075e+06	9.21265e+06	2.81994e+06	1.73574e+07	2.1918e+06	6.34666e+06	3.25125e+06	2.11061e+07	4.34504e+06	3.12639e+06	4.1725e+06	1.33009e+07	926005	5.02839e+06	2.71474e+06	9.99334e+06	4.385e+06	2.03878e+07	1.05446e+07	7.38623e+06
Gln-Gly-Arg	3.29348e+07	2.08372e+07	6.16001e+06	4.67917e+06	9.37787e+06	3.77751e+07	2.72042e+06	4.32128e+07	4.57799e+07	9.25546e+06	6.19727e+06	6.5282e+06	2.33819e+06	4.27155e+06	1.04521e+07	1.93405e+06	4.43892e+06	8.46991e+06	1.55204e+06	6.0926e+06	1.23221e+07	1.16084e+07	2.30255e+06	1.21332e+07
Glu-Tyr-Arg	2.5476e+06	1.46952e+06	113917	787051	1.52047e+06	1.90331e+06	767520	2.26922e+06	2.58341e+06	1.11886e+06	915121	1.84579e+06	1.00706e+06	563353	303461	845763	55957.2	287969	970101	495147	374053	200446	736183	50488.4
Gly-Asn	1.40265e+08	9.00502e+07	1.61508e+08	5.81432e+07	2.16098e+08	1.11618e+08	9.53156e+07	1.22552e+08	7.54256e+07	2.60921e+08	4.6845e+07	7.98646e+07	4.53649e+07	4.48319e+07	6.67013e+07	8.00189e+07	2.12384e+08	5.14717e+07	1.56418e+08	8.82273e+07	1.38323e+08	2.32136e+08	1.50274e+08	6.45802e+07
Glycerophosphocholine	1.39991e+09	9.14345e+08	3.71653e+09	4.75757e+09	4.26602e+08	1.75988e+09	8.80469e+08	1.73351e+08	2.71153e+08	5.66516e+08	3.18592e+08	1.37509e+09	3.67118e+08	3.39427e+08	3.24684e+08	2.62913e+08	4.90221e+08	9.17354e+08	2.38561e+08	3.96353e+08	3.49696e+08	3.5403e+08	2.41414e+08	1.74798e+08
Glycocholate	2.62117e+06	8.4729e+07	3.34272e+07	1.39727e+07	799691	1.87249e+07	1.62894e+08	3.81943e+06	1.97421e+07	1.92417e+07	1.52619e+07	5.20304e+06	1.28007e+07	7.77961e+06	2.3626e+06	4.29627e+06	1.79683e+06	3.5346e+06	2.18797e+06	2.3365e+06	2.44448e+07	4.64871e+07	1.01078e+07	1.0709e+07
Glycodeoxycholic acid	8.18874e+06	1.54841e+08	2.4938e+08	6.54407e+07	1.50232e+06	5.55922e+07	1.95336e+08	2.52364e+07	1.16541e+07	3.58255e+07	2.54194e+07	1.40345e+07	5.25428e+07	5.12347e+07	2.46312e+07	5.11248e+07	5.95659e+06	4.80995e+06	6.15098e+06	1.9788e+07	3.34865e+07	6.43393e+07	4.25162e+07	4.69989e+07
Guanabenz	7.70879e+07	6.50404e+07	5.58023e+07	4.87027e+07	8.45549e+07	6.57026e+07	7.56993e+07	5.11162e+07	7.04317e+07	9.2132e+07	8.32282e+07	8.07086e+07	6.289e+07	5.16153e+07	7.40901e+07	3.67961e+07	6.91665e+07	5.8408e+07	9.01425e+07	5.88714e+07	6.67968e+07	8.51323e+07	6.1324e+07	5.64237e+07
Harmaline	1.49188e+08	7.9134e+07	7.54416e+07	9.87772e+07	6.33378e+07	7.16551e+07	8.09668e+07	5.80127e+07	8.4453e+07	6.65259e+07	9.76422e+07	5.7084e+07	2.00486e+08	1.10544e+08	1.062e+08	1.57731e+08	8.54951e+07	9.83066e+07	1.0186e+08	7.67158e+07	6.46387e+07	5.68585e+07	7.69726e+07	1.12651e+08
Hc toxin	2.87506e+09	2.23392e+09	1.85982e+09	2.34352e+09	3.145e+09	2.62643e+09	1.88712e+09	2.83195e+09	2.4618e+09	1.56287e+09	2.15279e+09	3.24139e+09	2.72374e+09	1.77724e+09	2.64859e+09	3.21717e+09	2.31107e+09	2.93919e+09	2.60033e+09	2.11665e+09	1.16951e+09	2.65915e+09	2.6053e+09	2.66217e+09
Heptadecasphinganine	1.30616e+09	2.22385e+09	2.01394e+09	2.36544e+09	2.49295e+09	3.02984e+09	2.73488e+09	2.16019e+09	1.99268e+09	1.9701e+09	2.26868e+09	1.78135e+09	1.91777e+09	2.26454e+09	2.53804e+09	2.46314e+09	2.44787e+09	2.8441e+09	4.16529e+09	2.05862e+09	2.33791e+09	2.01894e+09	1.83258e+09	1.95153e+09
Herbimycin a	364916	1.86158e+06	5.13074e+06	6.53459e+06	2.29562e+06	3.726e+06	2.66207e+06	1.64689e+06	2.07547e+06	714571	1.42287e+06	244005	5.3379e+06	4.1563e+06	3.591e+06	9.06368e+06	2.60006e+06	1.84935e+06	1.17435e+06	2.04448e+06	422651	442374	723048	4.22484e+06
Hesperetin	9.09006e+06	5.36476e+06	8.21579e+06	8.40231e+06	9.89512e+06	1.63467e+07	1.67265e+07	4.37175e+06	7.64892e+06	5.93838e+06	9.928e+06	2.85292e+06	5.121e+07	3.31396e+07	2.36293e+07	3.67897e+07	1.73758e+07	2.45895e+07	1.16209e+07	9.66744e+06	4.32082e+06	1.81316e+06	9.88896e+06	1.6549e+07
Hetisine	2.56191e+06	3.79664e+06	8.73056e+06	4.43121e+06	1.5374e+06	2.68542e+06	2.26318e+06	2.32988e+06	986620	2.07388e+06	565747	1.36686e+06	1.1739e+06	3.35905e+06	2.18892e+06	854596	1.0713e+06	525975	666103	5.24001e+06	2.40261e+06	2.43801e+06	558900	443168
Hexadecylacetylglycerol	1.36174e+07	1.87889e+07	2.25008e+07	2.61122e+07	2.01787e+07	2.85705e+07	1.91615e+07	1.27411e+07	1.82766e+07	1.63213e+07	8.86599e+06	1.71388e+07	6.88395e+06	1.62413e+07	1.88549e+07	1.08902e+07	1.80034e+07	1.38458e+07	1.3403e+07	1.6599e+07	1.35603e+07	1.49841e+07	1.14399e+07	1.36231e+07
Hexaethylene glycol	9.29726e+09	1.05705e+10	1.11499e+10	1.27709e+10	1.00232e+10	1.31908e+10	8.10602e+09	9.30561e+09	7.91902e+09	6.63129e+09	7.00954e+09	1.16956e+10	1.32391e+10	8.9879e+09	1.2249e+10	1.60648e+10	8.40963e+09	1.18786e+10	8.77087e+09	1.24207e+10	7.24336e+09	1.03181e+10	9.61652e+09	1.33238e+10
Hirsuteine	3.06145e+06	8.37712e+06	1.15826e+07	7.1542e+06	2.24453e+06	4.37801e+06	6.55812e+06	3.60657e+06	6.63983e+06	5.05459e+06	1.52688e+06	3.03724e+06	3.07559e+06	1.88832e+06	1.44203e+06	3.53535e+06	1.17095e+06	2.26225e+06	1.38368e+06	1.89264e+06	6.1379e+06	8.06638e+06	3.2354e+06	2.68613e+06
Hirsutine	781071	800664	2.60601e+06	3.53758e+06	2.33888e+06	3.55582e+06	2.44919e+06	924401	1.69092e+06	760294	530383	2.3976e+06	2.9901e+06	1.99116e+06	3.01418e+06	3.91009e+06	1.71695e+06	2.68445e+06	704356	1.63942e+06	378555	749136	1.13156e+06	1.55934e+06
His-His	851225	328295	391410	801065	685034	230146	234710	544720	580076	566395	404922	414890	563919	310259	631536	612619	244206	772589	359468	373313	697271	211582	467836	316162
Histamine	3.52787e+09	6.39809e+09	1.66014e+09	2.28368e+09	4.34653e+09	2.22884e+09	4.86309e+09	3.1454e+09	2.19849e+09	3.38648e+09	2.22778e+09	2.34749e+09	2.43743e+09	3.49681e+09	1.99648e+09	3.03988e+09	2.05681e+09	9.09765e+08	2.34474e+09	2.17673e+09	2.48693e+09	3.60172e+09	2.09383e+09	3.74525e+09
Histidine	2.55968e+08	1.43613e+08	2.22819e+08	2.24755e+08	2.04894e+08	3.35134e+08	1.84938e+08	1.42773e+08	5.07081e+08	1.78269e+08	1.51679e+08	2.29815e+08	1.56525e+08	1.36993e+08	1.20606e+08	1.44361e+08	1.30796e+08	2.57798e+08	1.74671e+08	8.95836e+07	1.06596e+08	1.56444e+08	1.85802e+08	1.15732e+08
Homatropine	4.81824e+07	5.79791e+07	5.624e+07	4.44293e+07	3.27345e+07	4.45942e+07	2.55454e+07	3.49931e+07	3.88155e+07	2.50807e+07	2.32307e+07	2.62808e+07	1.74317e+07	1.50869e+07	3.41507e+07	2.16972e+07	1.69222e+07	2.63562e+07	1.66331e+07	1.93886e+07	2.19838e+07	2.66006e+07	8.70187e+06	1.20605e+07
Ht-2 toxin	803017	3.9287e+06	5.29296e+06	5.1891e+06	4.92373e+06	6.85906e+06	5.30903e+06	3.43973e+06	4.20593e+06	1.2418e+06	3.32483e+06	2.62079e+06	1.04073e+07	7.12032e+06	6.87086e+06	7.30608e+06	3.78373e+06	7.33011e+06	4.21389e+06	2.53525e+06	798490	1.16346e+06	375992	5.66484e+06
Huperzine b	1.05987e+07	8.97062e+06	5.34216e+06	1.07123e+07	1.13374e+07	4.77309e+06	8.82514e+06	8.0625e+06	8.99997e+06	4.32407e+06	9.55585e+06	4.8576e+06	1.53593e+07	7.08083e+06	1.40212e+07	1.71892e+07	8.86285e+06	6.47045e+06	9.99673e+06	1.22972e+07	3.90433e+06	1.65306e+06	2.89877e+06	1.11251e+07
Hydroxyvarenicline, n-trifluoroacetyl-	581582	255051	463395	1.11449e+06	339538	683290	515490	775948	465880	531470	314115	271212	494850	714402	1.12918e+06	562240	542300	1.31315e+06	743155	1.01993e+06	855683	431627	514997	690652
Hyocholic acid	4.73871e+07	4.31279e+07	3.46874e+07	3.38167e+07	4.48171e+07	3.65703e+07	4.00254e+07	4.27518e+07	3.74498e+07	4.05184e+07	2.99632e+07	4.30503e+07	4.0752e+07	4.04468e+07	4.04745e+07	4.46077e+07	3.80292e+07	4.52554e+07	4.54467e+07	3.3195e+07	4.66352e+07	3.80309e+07	4.22725e+07	4.40385e+07
Hyodeoxycholic acid	3.44344e+06	5.58651e+06	3.10588e+06	1.57069e+07	564212	805683	3.5832e+06	4.8257e+06	789357	749806	5.51022e+06	95908.9	1.4295e+06	4.46538e+06	4.78876e+06	448709	3.59421e+06	5.98534e+06	5.72821e+06	5.66335e+06	1.17303e+07	3.1991e+06	8.03018e+06	122156
Hypoxanthine	1.77772e+09	2.37615e+09	5.12281e+09	7.94853e+09	3.92237e+09	2.65709e+09	2.13661e+09	4.2728e+09	3.57957e+09	2.66307e+09	2.18068e+09	2.9918e+09	1.50251e+09	1.86569e+09	2.88797e+09	1.72409e+09	4.65361e+09	3.2197e+09	2.72138e+09	2.54097e+09	1.6039e+09	1.91971e+09	1.72447e+09	1.50418e+09
Ile-Met	1.29517e+07	7.15125e+06	541052	6.72954e+06	1.04053e+07	6.34136e+06	9.25755e+06	1.00028e+07	9.47307e+06	7.1363e+06	7.11429e+06	7.20137e+06	8.03194e+06	7.93425e+06	8.24053e+06	1.23282e+07	9.59988e+06	8.14827e+06	9.69767e+06	8.45127e+06	7.90129e+06	8.01793e+06	8.28658e+06	7.26058e+06
Imazamox	2.94818e+07	5.02375e+07	8.05892e+06	1.04818e+07	2.7912e+07	2.36541e+07	5.88711e+06	8.63875e+06	4.36058e+07	2.48809e+07	2.43534e+07	1.94971e+07	9.94474e+06	3.20116e+06	3.40111e+06	1.95693e+06	4.84177e+06	2.16012e+06	2.80893e+06	472315	6.91707e+06	9.02219e+06	508780	1.67599e+06
Imazethapyr	2.39447e+08	2.31215e+08	2.17578e+08	2.88682e+08	2.22115e+08	6.82249e+08	1.43621e+08	8.87048e+08	8.13816e+08	8.46503e+07	7.87288e+07	2.10439e+08	8.25688e+07	6.62531e+07	5.45547e+07	4.83464e+07	1.46275e+08	3.26062e+08	6.17444e+07	8.85071e+07	1.0396e+08	7.12477e+07	3.81154e+07	6.10541e+07
Imiprothrin	6.50919e+06	7.68497e+06	9.45296e+06	7.37262e+06	7.64671e+06	6.60895e+06	6.60934e+06	8.10075e+06	8.30368e+06	1.14268e+07	7.47393e+06	7.4909e+06	7.67893e+06	7.52349e+06	4.89376e+06	7.27493e+06	7.16266e+06	4.65733e+06	8.01412e+06	6.91741e+06	1.28805e+07	7.4347e+06	6.60649e+06	7.49562e+06
Indanofan	7.49916e+06	3.54604e+06	3.39903e+06	3.60764e+06	5.62433e+06	7.39557e+06	4.77837e+06	7.64711e+06	8.32517e+06	3.72614e+06	3.50495e+06	4.22196e+06	1.17645e+06	7.03044e+06	5.65505e+06	6.42247e+06	2.71238e+06	8.14121e+06	8.31074e+06	206792	3.59872e+06	6.80136e+06	3.26633e+06	3.45891e+06
Indole-3-acetonitrile	1.28974e+08	1.40999e+08	7.71143e+07	5.87711e+07	5.30636e+07	1.69063e+08	2.62189e+08	2.59039e+07	5.86181e+07	1.10524e+08	1.23973e+08	2.85061e+08	1.04552e+08	1.02228e+08	9.18892e+07	5.27447e+07	1.03282e+08	9.749e+07	5.21662e+07	5.93664e+07	1.51469e+08	2.01852e+08	2.46312e+08	7.80272e+07
Ingenol	3.45051e+06	2.25856e+06	4.06079e+06	4.18574e+06	3.04269e+06	4.31316e+06	3.20753e+06	1.51086e+06	3.20624e+06	1.41868e+06	2.02021e+06	2.9387e+06	5.10485e+06	4.35866e+06	4.58286e+06	4.96386e+06	3.13655e+06	4.11929e+06	2.78751e+06	1.93875e+06	1.19763e+06	2.11883e+06	2.50531e+06	2.93323e+06
Irgarol	2.117e+07	1.24575e+07	2.77649e+07	2.32517e+07	2.45771e+07	1.06076e+07	2.04368e+07	468450	2.36972e+07	1.73908e+07	2.19869e+07	2.18173e+07	3.36203e+07	2.93249e+07	2.39394e+07	3.27443e+07	2.59997e+07	1.88495e+07	1.93571e+07	2.33545e+07	2.24321e+07	1.81644e+07	2.38194e+07	2.12232e+07
Irinotecan	206123	229914	1.33446e+06	214046	65972.4	721107	1.43714e+06	1.54303e+06	459192	227804	672373	93594.6	55033.9	495179	1.34731e+06	61809.3	142699	123211	56910.6	326671	426467	322323	2.62417e+06	132028
Isatin	3.13183e+08	2.82711e+08	2.77412e+08	3.11671e+08	2.06625e+08	1.73228e+08	1.12372e+08	2.03952e+08	2.26501e+08	1.90677e+08	2.30832e+08	2.39618e+08	2.14355e+08	3.00632e+08	1.88457e+08	2.08453e+08	1.4638e+08	2.40427e+08	1.656e+08	1.49966e+08	1.98794e+08	1.90227e+08	1.7447e+08	2.43511e+08
Isobutyryl-l-carnitine	2.45991e+08	2.12602e+08	2.57299e+08	1.30836e+08	2.53826e+08	2.58399e+08	1.4381e+08	3.99672e+08	3.29655e+08	1.25602e+08	1.28262e+08	1.86926e+08	5.32435e+07	5.93788e+07	5.95941e+07	3.46378e+07	7.60316e+07	8.39635e+07	1.52356e+08	4.89764e+07	6.91899e+07	8.91608e+07	6.79752e+07	6.62166e+07
Isophorone	1.08816e+08	1.93971e+08	8.98383e+07	1.67264e+08	1.54936e+08	5.95128e+07	1.06282e+08	1.07037e+08	1.02055e+08	1.15332e+08	7.44006e+07	1.79823e+08	9.78476e+07	7.2874e+07	1.00154e+08	1.05689e+08	1.17112e+08	5.35617e+07	6.45145e+07	9.97514e+07	9.59675e+07	9.195e+07	8.74202e+07	1.85075e+08
Isopropalin	9.07594e+06	1.4132e+07	1.06832e+07	1.14765e+07	700702	7.00195e+06	1.02596e+07	1.56966e+07	815172	1.00965e+07	8.71361e+06	1.15023e+07	8.81991e+06	9.91188e+06	1.4689e+07	1.25923e+07	1.10067e+07	2.17972e+07	9.6748e+06	1.26091e+06	966053	188564	9.33241e+06	9.38327e+06
Isopropyl dodecylfluorophosphonate	8.64631e+06	1.40702e+07	1.1249e+07	1.48822e+07	1.14496e+07	1.19608e+07	1.1166e+07	1.24416e+07	1.31377e+07	1.09422e+07	1.52757e+07	1.05513e+07	9.92201e+06	7.46693e+06	9.30275e+06	1.17667e+07	1.01247e+07	1.09605e+07	1.28972e+07	1.1986e+07	1.3476e+07	8.52358e+06	9.51872e+06	9.12355e+06
Isoproterenol	1.31089e+08	1.08404e+08	1.09252e+08	1.06894e+08	1.08316e+08	6.59759e+07	1.12669e+08	1.61157e+08	1.10962e+08	1.04358e+08	1.19227e+08	1.19637e+08	1.15529e+08	1.12943e+08	1.54448e+08	1.00488e+08	6.46603e+07	1.18539e+08	6.21478e+07	1.03704e+08	1.47528e+08	1.24345e+08	1.13167e+08	1.13049e+08
Izenamide c	2.64669e+07	3.6174e+07	2.99137e+07	3.60477e+07	3.76104e+07	2.87527e+07	1.72346e+07	2.39072e+07	4.73866e+07	1.3588e+07	1.97836e+07	5.74484e+07	5.16705e+07	3.02853e+07	2.70953e+07	4.48958e+07	2.09594e+07	4.73035e+07	4.85963e+07	2.21771e+07	1.72294e+07	2.48622e+07	2.86048e+07	3.60181e+07
Kanamycin a	8.19858e+06	7.19973e+06	4.3959e+06	4.34005e+06	5.62334e+06	5.18607e+06	699903	8.08106e+06	5.3416e+06	6.57948e+06	4.82252e+06	7.75947e+06	5.80325e+06	4.82596e+06	4.31012e+06	4.63565e+06	4.73342e+06	4.84885e+06	4.97054e+06	3.69276e+06	8.24387e+06	6.82931e+06	6.27219e+06	6.01911e+06
Karakoline	1.3385e+06	1.78286e+06	2.52368e+06	1.72869e+06	2.54897e+06	2.17562e+06	2.21117e+06	1.77081e+06	2.19564e+06	2.37913e+06	2.02382e+06	2.49623e+06	2.36767e+06	2.07144e+06	1.63771e+06	2.21334e+06	1.6418e+06	2.28233e+06	2.60154e+06	1.46427e+06	2.3252e+06	2.33655e+06	2.06079e+06	1.8225e+06
Ketamine	2.68798e+07	2.58689e+07	3.37244e+07	2.94859e+07	3.12907e+07	3.86298e+07	2.85167e+07	1.89481e+07	2.24691e+07	1.38818e+07	3.5341e+07	2.11657e+07	1.79163e+07	2.3305e+07	1.46796e+07	1.41418e+07	1.84682e+07	1.28555e+07	2.405e+07	1.41104e+07	3.6215e+07	4.96627e+07	8.20387e+07	1.76758e+07
L-bunolol	6.38228e+06	1.41125e+07	8.62754e+06	5.92451e+06	7.3986e+06	1.03646e+07	9.43767e+06	8.78379e+06	1.58287e+07	2.19087e+07	7.62404e+06	2.15311e+07	4.02991e+06	1.66511e+07	4.81268e+06	1.69612e+07	6.12549e+06	6.41552e+06	9.32142e+06	1.02174e+07	3.97756e+06	2.21878e+07	1.01754e+07	5.46157e+06
L-canavanine	5.17826e+08	2.57805e+08	2.75528e+08	3.17829e+08	5.99319e+08	2.85398e+08	5.96421e+08	2.15695e+08	1.88756e+08	3.59065e+08	1.78196e+08	2.96686e+08	5.69706e+08	2.51191e+08	7.04711e+08	4.16055e+08	2.16604e+08	2.59542e+08	5.36801e+08	2.72206e+08	3.51367e+08	2.64061e+08	2.4e+08	3.1848e+08
L-carnitine	6.62611e+09	7.30331e+09	3.32787e+09	3.63728e+09	4.1246e+09	5.2864e+09	4.50504e+09	7.24794e+09	8.11498e+09	6.72884e+09	4.57781e+09	7.64353e+09	2.57883e+09	2.54429e+09	3.31049e+09	1.48526e+09	2.04721e+09	4.11707e+09	5.17368e+09	2.15078e+09	5.40083e+09	4.32922e+09	2.19743e+09	2.30909e+09
L-leucyl-l-proline	1.7865e+08	1.09261e+08	9.37541e+07	8.22002e+07	2.20707e+08	2.13958e+08	8.61143e+07	2.28044e+08	1.9485e+08	1.59783e+08	1.78736e+08	2.42132e+08	1.43258e+08	1.32767e+08	1.76494e+08	1.15245e+08	1.25481e+08	1.62962e+08	2.37051e+08	1.47082e+08	2.11761e+08	1.91696e+08	6.32269e+07	1.04926e+08
L-methionine	2.35108e+08	2.001e+08	2.6722e+08	2.73997e+08	1.77079e+08	2.08725e+08	8.52494e+07	1.30132e+08	1.08245e+08	1.66022e+08	1.53134e+08	1.57996e+08	1.41738e+08	2.19571e+08	1.67036e+08	1.58339e+08	1.46482e+08	1.85498e+08	1.89035e+08	1.09148e+08	1.17342e+08	1.46728e+08	1.25802e+08	1.8369e+08
L-norvaline	1.17606e+09	9.79021e+08	1.20788e+09	1.14346e+09	1.06133e+09	1.11346e+09	9.53241e+08	1.14809e+09	9.81292e+08	8.46477e+08	8.49512e+08	1.10744e+09	6.71771e+08	8.55456e+08	7.17263e+08	7.24971e+08	8.55988e+08	9.22368e+08	8.18404e+08	7.58523e+08	7.96324e+08	1.08741e+09	1.16442e+09	9.04542e+08
L-palmitoylcarnitine	9.25051e+07	1.18486e+08	3.13794e+08	2.03921e+08	8.66005e+07	2.24979e+08	1.11704e+08	7.23786e+07	6.74662e+07	7.63752e+07	5.37133e+07	1.29681e+08	5.69921e+07	3.51284e+07	3.71112e+07	6.32917e+07	5.78709e+07	6.57537e+07	9.10369e+07	2.16664e+07	3.22455e+07	4.87269e+07	1.05213e+07	2.43868e+07
L-pipecolic acid	8.95587e+07	6.99724e+07	2.38442e+08	1.25921e+08	1.66696e+08	1.99834e+08	1.25854e+08	8.75154e+07	1.59262e+08	1.44444e+08	1.33601e+08	5.57648e+07	1.79751e+08	3.23365e+08	4.04162e+08	1.1567e+08	1.4028e+08	2.23366e+08	1.25102e+08	1.787e+08	2.17233e+08	2.94352e+08	3.31397e+08	1.7982e+08
L-theanine	2.03377e+08	6.71257e+07	1.11211e+08	8.57302e+07	5.31261e+07	1.02984e+08	5.12003e+07	4.50226e+07	9.10751e+07	3.41621e+07	4.26044e+07	8.3521e+07	3.94153e+07	4.0803e+07	2.00643e+07	3.51566e+07	4.05874e+07	2.25939e+07	3.9882e+07	2.77427e+07	3.42519e+07	5.24987e+07	4.40261e+07	1.62063e+08
Lactose	7.89131e+07	1.12603e+08	3.4856e+07	1.27262e+08	4.00814e+07	1.08059e+08	3.85201e+07	7.2826e+08	2.20925e+08	5.66088e+07	3.81722e+07	1.50002e+08	1.73747e+07	2.42324e+07	3.13331e+07	1.81912e+07	1.30265e+07	1.0815e+07	1.40439e+07	4.54273e+07	6.87258e+06	1.61291e+07	7.84838e+06	2.7041e+07
Latanoprost ethylamide	2.23073e+06	2.3492e+06	3.29039e+06	1.08285e+06	1.29972e+06	2.53067e+06	579014	2.13976e+06	1.29572e+06	1.60543e+06	737017	1.23856e+06	326698	847047	1.70054e+06	251512	1.32722e+06	1.2403e+06	350297	3.58703e+06	1.2262e+06	2.09786e+06	362686	1.01541e+06
Lauric acid leelamide	2.47271e+07	2.3956e+07	2.61536e+07	2.39475e+07	2.26951e+07	2.46944e+07	2.28292e+07	2.16802e+07	2.06155e+07	2.32915e+07	2.17608e+07	2.3628e+07	2.28545e+07	2.42462e+07	2.09173e+07	2.20398e+07	2.1867e+07	2.58924e+07	2.61435e+07	2.3063e+07	2.2047e+07	2.09567e+07	2.05928e+07	2.43009e+07
Lauroyl-l-carnitine	1.52777e+07	2.63073e+07	4.08373e+07	2.50118e+07	9.53693e+06	2.22572e+07	1.56051e+07	2.73731e+07	1.05531e+07	9.65321e+06	4.42786e+06	2.11424e+07	1.15917e+07	8.0427e+06	4.17798e+06	9.02226e+06	5.21849e+06	7.55923e+06	9.06955e+06	2.55044e+06	4.95412e+06	7.11494e+06	868232	2.16113e+06
Lauryldimethylamine oxide	4.38224e+08	4.49269e+08	3.21693e+08	3.14563e+08	4.78945e+08	3.44737e+08	3.36527e+08	6.34511e+08	6.6806e+08	7.84951e+08	9.52759e+08	4.73793e+08	5.79526e+08	6.20212e+08	4.48457e+08	6.49781e+08	5.5213e+08	5.74532e+08	7.05399e+08	3.70777e+08	4.38637e+08	4.66291e+08	5.06628e+08	5.9843e+08
Laurylguanidine	1.91692e+07	2.29542e+07	1.70605e+07	1.78927e+07	2.67199e+07	1.79796e+07	1.64877e+07	2.04277e+07	1.61379e+07	2.27445e+07	1.96203e+07	1.97278e+07	2.32728e+07	2.70837e+07	2.62952e+07	2.30755e+07	2.3147e+07	3.08807e+07	3.3625e+07	2.14195e+07	2.48413e+07	2.3504e+07	2.01422e+07	2.13869e+07
Leucine	2.14106e+09	1.86079e+09	1.06026e+09	7.70611e+08	1.94828e+09	1.09789e+09	6.29596e+08	1.48175e+09	1.45874e+09	1.15445e+09	6.23919e+08	8.59279e+08	7.73852e+08	7.08787e+08	1.1884e+09	7.50859e+08	9.44212e+08	1.58073e+09	9.09872e+08	5.43766e+08	7.23922e+08	8.43002e+08	1.81682e+09	1.39775e+09
Leukotriene b3	1.081e+08	1.22759e+08	1.82974e+08	1.39067e+08	1.77407e+08	1.09238e+08	1.68598e+08	1.72783e+08	1.5852e+08	1.18272e+08	1.67359e+08	1.11261e+08	1.02923e+08	1.73267e+08	1.91024e+08	1.22353e+08	1.60903e+08	1.83895e+08	1.89381e+08	1.76288e+08	1.24884e+08	1.65983e+08	1.71833e+08	1.5537e+08
Leukotriene b4 dimethylamide	6.9159e+07	6.86971e+07	7.42349e+07	1.36137e+07	5.39647e+07	6.88376e+07	4.71638e+07	1.74963e+08	7.54119e+07	5.10617e+07	1.50134e+07	4.97405e+07	1.5778e+07	2.26447e+07	8.51411e+07	1.76328e+07	1.91035e+07	4.72914e+07	3.64427e+07	5.58566e+07	4.60847e+07	4.45893e+07	6.5868e+06	7.0573e+07
Leupeptin	3.92695e+07	3.34866e+07	3.31892e+07	3.08792e+07	2.91197e+07	2.28462e+07	3.32101e+07	2.71447e+07	3.43055e+07	3.25967e+07	2.95267e+07	2.98402e+07	2.77309e+07	2.70825e+07	3.08174e+07	3.04586e+07	3.08782e+07	2.70743e+07	3.50167e+07	3.08105e+07	2.66556e+07	2.99403e+07	2.88159e+07	3.18757e+07
Levetiracetam	2.35324e+08	2.24569e+08	2.50456e+08	2.19165e+08	2.56178e+08	2.34781e+08	2.19754e+08	2.64587e+08	2.7945e+08	2.45712e+08	2.58674e+08	2.58778e+08	2.66984e+08	2.64702e+08	2.68973e+08	2.33444e+08	2.44714e+08	2.27966e+08	2.59949e+08	2.49237e+08	3.82811e+08	2.3839e+08	2.44473e+08	2.50499e+08
Lewis a trisaccharide	1.81756e+06	9.63303e+06	7.84814e+06	1.20968e+07	732223	5.74414e+06	1.44075e+06	9.6584e+06	2.35448e+06	3.19057e+06	1.04413e+06	1.4557e+07	3.06287e+06	1.31154e+06	2.73502e+06	1.01545e+07	1.16312e+06	2.56745e+06	2.19247e+06	5.38315e+06	4.52899e+06	1.12379e+07	8.11045e+06	5.5993e+06
Linoelaidic acid	3.98377e+07	5.33355e+07	5.23415e+07	4.87152e+07	4.99512e+07	4.89396e+07	4.67686e+07	4.65421e+07	4.88021e+07	4.89899e+07	4.86105e+07	4.41975e+07	4.93243e+07	4.45727e+07	5.30111e+07	5.25197e+07	5.31243e+07	5.05343e+07	5.03745e+07	4.60791e+07	4.58158e+07	5.12673e+07	4.99543e+07	5.53812e+07
Linoleoylcarnitine	2.40851e+07	3.85374e+07	6.69378e+07	5.33513e+07	2.67132e+07	6.43557e+07	2.90061e+07	2.68998e+07	2.99079e+07	3.19212e+07	1.80589e+07	4.46857e+07	2.13486e+07	2.4248e+07	2.68212e+07	2.14381e+07	2.91312e+07	3.73808e+07	2.08149e+07	1.84121e+07	2.56342e+07	2.87062e+07	7.31322e+06	9.94701e+06
Lobelanidine	1.28129e+06	5.24892e+06	3.92353e+06	1.3367e+06	2.50856e+06	3.46373e+06	3.66906e+06	2.53002e+06	1.36692e+06	2.06108e+06	1.94646e+06	7.01191e+06	508983	2.07824e+06	1.40699e+06	5.03488e+06	2.03329e+06	1.27478e+06	3.13896e+06	3.33348e+06	811517	6.98515e+06	2.74712e+06	1.84506e+06
Lpc 16:0	1.08706e+10	1.2515e+10	1.4485e+10	2.1229e+10	9.17185e+09	1.45162e+10	1.16919e+10	1.06728e+10	1.34502e+10	9.41829e+09	7.12354e+09	1.12804e+10	7.99609e+09	9.89357e+09	1.12343e+10	7.85906e+09	9.21223e+09	1.11486e+10	7.45311e+09	1.11918e+10	1.14507e+10	1.09728e+10	9.86516e+09	8.49571e+09
Lpc 18:1	3.13583e+08	6.0447e+08	7.15629e+08	8.52003e+08	2.76271e+08	5.7997e+08	7.70221e+08	1.91061e+07	4.46222e+08	3.16678e+08	1.17763e+08	4.70057e+08	2.31193e+08	2.4374e+08	2.87187e+08	1.70717e+08	2.38213e+08	2.35334e+08	1.34376e+08	2.9102e+08	2.87174e+07	3.38374e+08	1.70459e+08	2.19477e+08
Lpc 18:2	3.65676e+09	5.25253e+09	9.50876e+09	7.56839e+09	2.42222e+09	6.71585e+09	7.96747e+09	2.43823e+09	2.48239e+09	2.15691e+09	2.33681e+09	5.36649e+09	2.80513e+09	3.69871e+09	3.80165e+09	2.71335e+09	2.23198e+09	2.47688e+09	1.31753e+09	4.96579e+09	4.73017e+09	4.63088e+09	3.95113e+09	4.51151e+09
Lpc 18:3	4.1957e+08	4.51684e+08	3.92858e+08	4.40656e+08	3.64371e+08	4.59102e+08	4.00237e+08	4.01286e+08	4.07062e+08	4.35985e+08	3.21773e+08	4.52155e+08	3.29469e+08	3.80089e+08	3.87137e+08	3.18431e+08	3.50955e+08	4.29579e+08	2.91713e+08	4.40586e+08	4.12593e+08	4.1829e+08	3.87057e+08	3.71448e+08
Lumichrome	2.23386e+07	2.32622e+07	3.05504e+07	4.04704e+07	6.5351e+06	1.57236e+07	2.57482e+07	1.80987e+07	2.36518e+07	2.2117e+07	2.5696e+07	1.73311e+07	3.15417e+07	3.91108e+07	2.93734e+07	3.41331e+07	2.23229e+07	2.93665e+07	1.18126e+07	2.54573e+07	4.04204e+07	7.18302e+07	1.02895e+08	3.61347e+07
Luvangetin	8.55762e+06	2.28539e+07	5.60511e+06	1.67389e+07	1.03341e+06	1.16819e+07	1.72745e+06	5.72514e+07	1.26383e+07	1.75347e+07	7.81229e+06	1.08697e+07	6.66664e+06	8.29532e+06	1.14415e+07	5.20251e+07	4.65045e+07	6.82231e+06	7.50386e+06	1.27683e+07	7.73363e+06	1.46261e+08	2.2552e+08	8.28641e+06
Lys-Lys-Lys	1.54802e+09	1.43078e+09	9.60601e+08	1.1302e+09	1.57376e+09	9.75177e+08	1.37853e+09	1.29399e+09	1.33329e+09	1.60045e+09	1.30416e+09	1.19249e+09	1.30953e+09	1.57738e+09	1.96968e+09	1.29679e+09	1.63251e+09	1.83861e+09	1.91607e+09	1.17128e+09	1.66635e+09	1.17866e+09	1.24295e+09	1.29893e+09
Marmesin	1.63013e+07	1.91172e+07	2.43393e+07	1.78728e+07	1.20435e+07	1.99763e+07	1.23578e+07	2.55909e+07	2.85111e+07	3.29622e+07	1.2284e+07	1.3574e+07	3.28847e+07	1.78698e+07	1.05067e+07	1.65654e+07	1.62339e+07	1.83154e+07	1.86005e+07	2.73321e+07	1.11576e+07	1.54428e+07	3.00632e+07	2.53702e+07
Maslinic acid	7.15363e+07	1.02164e+08	1.03919e+08	1.03631e+08	7.37193e+07	7.13878e+07	8.6884e+07	9.93629e+07	7.17198e+07	6.85739e+07	7.28703e+07	7.10352e+07	7.40807e+07	5.84684e+07	3.45726e+06	3.2646e+06	3.46397e+06	6.94718e+07	7.67688e+07	9.70465e+07	7.84326e+07	6.59449e+07	7.26406e+07	6.98302e+07
Matrine	3.45344e+06	4.19306e+06	3.78548e+06	3.92321e+06	4.02445e+06	3.55727e+06	3.31341e+06	5.04167e+06	6.54085e+06	5.53388e+06	4.93267e+06	5.0734e+06	5.32063e+06	2.44033e+06	2.17135e+06	5.38402e+06	3.70097e+06	7.57136e+06	4.59456e+06	3.05944e+06	5.29219e+06	2.42907e+06	3.66823e+06	3.64247e+06
Mefenoxam	5.6668e+07	6.81238e+07	8.22209e+07	4.35766e+07	6.61856e+07	8.27588e+07	4.92077e+07	6.27563e+07	5.50859e+07	3.81353e+07	2.94077e+07	6.99839e+07	1.52603e+07	1.63292e+07	1.25209e+07	1.1042e+07	1.68337e+07	1.80594e+07	5.33411e+07	8.30795e+06	1.84724e+07	2.28174e+07	7.93936e+06	2.26035e+07
Mellein	8.17942e+06	8.12276e+06	8.63195e+06	8.11079e+06	8.90398e+06	7.55697e+06	8.81831e+06	7.04294e+06	7.97549e+06	8.08115e+06	9.14021e+06	7.86157e+06	1.01344e+07	9.1047e+06	8.19281e+06	9.99968e+06	9.14568e+06	8.10869e+06	8.63467e+06	9.59948e+06	9.31434e+06	9.36026e+06	7.44924e+06	9.38098e+06
Menadione	7.2108e+07	8.72825e+07	8.04074e+07	4.64442e+07	1.57487e+08	1.65118e+08	7.48638e+07	5.47579e+07	7.17712e+07	1.18448e+08	7.92779e+07	1.11864e+08	7.5584e+07	7.34171e+07	5.63452e+07	1.38973e+08	1.51118e+08	9.39044e+07	1.19249e+08	6.60475e+07	6.47551e+07	1.29853e+08	1.28497e+08	1.01017e+08
Meperidine	1.31132e+07	3.04634e+07	1.89452e+07	1.26945e+07	1.79843e+07	2.02184e+07	1.8203e+07	1.79906e+07	2.92613e+07	4.03777e+07	2.02925e+07	4.78562e+07	8.85566e+06	3.49955e+07	1.02057e+07	3.1086e+07	1.17986e+07	1.12923e+07	2.00714e+07	2.25446e+07	9.84745e+06	4.50752e+07	2.32595e+07	1.21167e+07
Mepronil	6.82588e+06	1.29523e+07	2.76185e+07	8.59963e+06	9.30718e+06	9.45276e+06	1.10697e+07	8.83026e+06	8.54316e+06	9.8987e+06	3.54769e+06	9.17056e+06	4.02117e+06	6.15707e+06	6.86195e+06	8.93667e+06	7.72763e+06	7.51639e+06	4.52288e+06	1.33603e+07	8.21576e+06	7.23728e+06	9.32488e+06	1.54271e+07
Metalaxyl	6.50705e+07	4.76801e+07	1.89611e+07	9.99148e+06	7.00587e+07	1.32842e+08	2.93118e+07	1.14486e+08	5.19654e+07	1.37546e+07	2.13189e+07	5.85162e+07	4.96766e+06	4.85807e+06	7.60012e+06	4.37138e+06	6.44816e+06	8.48306e+06	2.02509e+07	6.42503e+06	9.33909e+06	8.62254e+06	7.38551e+06	7.70666e+06
Metazachlor	9.52897e+06	8.87061e+06	1.42984e+07	9.02248e+06	1.24179e+07	8.35663e+06	8.49124e+06	5.72177e+06	8.18046e+06	9.41821e+06	1.29538e+07	8.82054e+06	7.21525e+06	7.04232e+06	6.74639e+06	1.01653e+07	1.29116e+07	1.16812e+07	9.3358e+06	7.81803e+06	7.70459e+06	9.05548e+06	8.58051e+06	1.10067e+07
Methanesulfonamide, n-[4-[[1-[2-(6-methyl-2-pyridinyl)ethyl]-4-piperidinyl]carbonyl]phenyl]-	2.32038e+06	6.73567e+06	8.24665e+06	1.32547e+07	1.71338e+06	1.12486e+07	662722	7.7835e+06	3.3256e+06	4.61854e+06	1.22366e+06	1.51503e+07	3.13808e+06	1.90453e+06	2.74156e+06	9.08556e+06	870539	4.98603e+06	2.86851e+06	9.35474e+06	4.96719e+06	1.66859e+07	7.20613e+06	7.04231e+06
Methanone, (1-pentyl-1h-indol-3-yl)tricyclo[3.3.1.13,7]dec-1-yl-	8.60594e+06	1.13883e+07	9.67367e+06	6.7732e+06	9.40443e+06	1.34709e+07	1.13208e+07	8.69118e+06	1.37296e+07	1.45383e+07	7.72273e+06	2.09124e+07	4.19833e+06	1.40874e+07	5.86837e+06	1.45711e+07	7.26568e+06	7.33218e+06	1.10896e+07	1.04956e+07	6.06062e+06	1.94121e+07	9.75662e+06	5.89572e+06
Methanone, (2-methoxyphenyl)(1-pentyl-1h-indol-3-yl)-	3.04071e+06	3.9638e+06	2.80207e+06	4.16128e+06	3.30526e+06	2.32659e+06	1.34148e+06	5.67494e+06	3.97941e+06	2.59977e+06	1.1326e+06	4.55439e+06	2.79691e+06	655618	3.00479e+06	3.8643e+06	3.81031e+06	1.09841e+06	2.66801e+06	1.84546e+06	3.98693e+06	4.25678e+06	1.43815e+06	975221
Methanone, [1-(4-hydroxypentyl)-1h-indol-3-yl](4-methoxyphenyl)-	2.90533e+06	4.79304e+06	2.83533e+06	2.92273e+06	1.30391e+06	2.3597e+06	2.72943e+06	5.51587e+06	3.03675e+06	7.20201e+06	2.70771e+06	3.58301e+06	2.4105e+06	4.47387e+06	4.34501e+06	3.29908e+06	5.55679e+06	6.33933e+06	2.73067e+06	4.32201e+06	3.18822e+06	5.19357e+06	3.26752e+06	3.88321e+06
Methapyrilene	1.01266e+08	1.18532e+08	6.51203e+07	8.55462e+07	6.90226e+07	7.50376e+07	8.0114e+07	5.57128e+07	7.30039e+07	5.58878e+07	5.64718e+07	9.06151e+07	7.58364e+07	7.82562e+07	6.94399e+07	4.60541e+07	5.17672e+07	6.40915e+07	6.80383e+07	6.5229e+07	6.82046e+07	6.211e+07	4.41653e+07	7.27803e+07
Methionine sulfoxide	6.12907e+07	5.05249e+07	5.54298e+07	6.21658e+07	2.78045e+07	7.89513e+07	4.98431e+07	3.9251e+07	7.12199e+07	6.09801e+07	4.98515e+07	6.40799e+07	4.37403e+07	6.23138e+07	9.60526e+07	4.74414e+07	8.42612e+07	6.7198e+07	6.58945e+07	5.97008e+07	4.25558e+07	7.86083e+07	4.19435e+07	5.58958e+07
Methyl (1-(cyclohexylmethyl)-1h-indole-3-carbonyl)-l-valinate	1.0929e+10	1.119e+10	1.09525e+10	1.3284e+10	1.06699e+10	1.38078e+10	8.23607e+09	9.82432e+09	8.27359e+09	5.95088e+09	6.54071e+09	1.23828e+10	1.26059e+10	9.59461e+09	1.19773e+10	1.49772e+10	9.87844e+09	1.14815e+10	9.38111e+09	1.09662e+10	5.90016e+09	1.17877e+10	9.83801e+09	1.49036e+10
Methylergonovine	2.77914e+06	4.47076e+06	2.25982e+06	4.39696e+06	3.41517e+06	2.90654e+06	5.16411e+06	3.22903e+06	3.64225e+06	3.68665e+06	4.82012e+06	5.1091e+06	3.90895e+06	3.48439e+06	3.51242e+06	3.09471e+06	9.44124e+06	5.4485e+06	2.22613e+06	3.62143e+06	3.64087e+06	4.53445e+06	3.6793e+06	3.42574e+06
Metribuzin	5.63588e+07	7.00677e+07	4.65967e+07	5.65267e+07	6.09603e+07	2.55616e+07	5.30843e+07	6.93694e+07	5.69433e+07	5.34153e+07	7.58761e+07	6.27186e+07	6.40285e+07	8.43643e+07	6.2924e+07	6.1089e+07	5.78882e+07	2.9202e+07	2.90067e+07	6.02205e+07	6.69846e+07	5.31706e+07	6.10984e+07	7.24481e+07
Milnacipran	2.79071e+06	4.5985e+07	3.02198e+06	4.17159e+07	4.31099e+07	3.21259e+07	2.60874e+06	4.3789e+07	4.35905e+07	6.93618e+07	5.18404e+06	6.1171e+06	4.17565e+07	6.26612e+07	4.10774e+07	4.48234e+07	3.74842e+07	4.24078e+07	3.35023e+07	4.60774e+07	3.84467e+07	4.2395e+06	1.86768e+06	2.51298e+06
Miltefosine	1.83638e+08	1.35916e+08	2.78789e+08	2.02055e+08	2.32642e+08	3.66338e+08	3.5094e+08	1.6236e+08	1.44741e+08	1.80298e+08	1.33114e+08	2.355e+08	2.20631e+08	2.38187e+08	2.08871e+08	2.09103e+08	1.74939e+08	2.28281e+08	1.37826e+08	1.31158e+08	1.50202e+08	2.25942e+08	1.5222e+08	1.30538e+08
Mitoxantrone	3.00436e+06	2.41678e+06	4.81207e+06	5.59394e+06	2.80494e+06	3.7133e+06	3.038e+06	1.65153e+06	2.87757e+06	1.40869e+06	2.26218e+06	1.90591e+06	8.69768e+06	4.64989e+06	4.451e+06	7.86247e+06	3.35834e+06	4.72588e+06	2.43796e+06	2.0777e+06	1.47631e+06	733962	1.94498e+06	3.56551e+06
Monoelaidin	5.56758e+06	7.79757e+06	7.14654e+06	9.10776e+06	4.15743e+06	9.05514e+06	1.44728e+07	5.45503e+06	2.653e+06	5.05159e+06	3.65641e+06	6.73803e+06	3.15446e+06	3.51321e+06	6.66367e+06	4.02478e+06	4.51687e+06	4.24913e+06	3.35347e+06	6.65391e+06	1.76167e+07	6.33552e+06	2.81164e+06	3.9293e+06
Morpholine	6.71808e+07	6.08527e+07	5.8334e+07	4.48033e+07	4.69843e+07	5.97801e+07	6.72823e+07	7.51944e+07	9.26435e+07	7.95421e+07	5.96139e+07	7.42139e+07	4.86721e+07	1.16301e+08	5.38343e+07	7.44798e+07	6.81626e+07	5.18658e+07	6.25972e+07	6.56917e+07	7.16692e+07	6.68039e+07	3.96875e+07	5.9022e+07
Myriocin	2.54684e+06	5.21393e+06	2.86477e+06	1.59564e+06	386462	2.56537e+06	459846	6.79102e+06	3.18194e+06	2.14542e+06	884997	723666	165562	1.83943e+06	3.02898e+06	385143	1.40959e+06	2.96257e+06	1.55298e+06	5.51887e+06	3.9311e+06	1.29215e+06	620713	1.42047e+06
Myristamine oxide	3.27293e+07	2.07899e+07	6.71014e+06	8.15757e+06	1.89216e+07	8.11035e+06	1.5268e+07	3.49129e+07	3.57471e+07	4.88471e+07	4.03592e+07	1.97082e+07	3.5029e+07	3.69808e+07	2.36115e+07	3.2459e+07	2.91513e+07	2.83695e+07	3.32672e+07	2.41281e+07	2.80241e+07	1.81896e+07	2.94416e+07	2.2551e+07
Myristoyl ethanolamide	4.62212e+07	2.91636e+07	3.12299e+07	2.69112e+07	2.85846e+07	2.52624e+07	3.16363e+07	3.38008e+07	3.33197e+07	2.77735e+07	3.40398e+07	3.00453e+07	2.83661e+07	2.89796e+07	2.73762e+07	2.57806e+07	2.55831e+07	2.55064e+07	2.66763e+07	3.76861e+07	2.31744e+07	2.21975e+07	2.89823e+07	2.79621e+07
N-(1-amino-3,3-dimethyl-1-oxobutan-2-yl)-1-pentyl-1h-indole-3-carboxamide	1.27112e+10	1.34634e+10	1.31629e+10	1.62124e+10	1.30263e+10	1.6478e+10	9.88775e+09	1.18149e+10	9.87832e+09	7.72674e+09	8.2157e+09	1.54743e+10	1.55791e+10	1.18498e+10	1.44027e+10	1.87717e+10	1.12656e+10	1.38392e+10	1.13777e+10	1.34219e+10	7.59165e+09	1.38328e+10	1.18026e+10	1.68811e+10
N-(2'-cyanobiphenyl-4-ylmethyl)-l-valine methyl ester	1.51411e+06	3.69113e+06	1.84871e+06	4.68655e+06	3.69761e+06	2.53001e+06	3.10458e+06	4.69508e+06	4.49268e+06	2.54413e+06	2.08897e+06	2.34907e+06	2.32999e+06	2.50613e+06	3.74309e+06	4.76391e+06	3.81438e+06	2.10027e+06	1.76638e+06	3.19351e+06	2.39063e+06	4.59649e+06	2.58582e+06	3.18594e+06
N-(4-hydroxyphenyl)arachidonoyl amide	2.25504e+06	5.00256e+06	1.43261e+07	2.98802e+06	2.84407e+06	7.41482e+06	4.53086e+06	3.1397e+06	1.8306e+06	1.89315e+06	580018	5.97695e+06	2.6116e+06	3.13649e+06	1.57109e+06	2.48858e+06	1.65814e+06	2.09822e+06	1.89218e+06	859604	1.58657e+06	1.72451e+06	2.64877e+06	334683
N-(octadecanoyl)sphing-4-enine-1-phosphocholine	6.903e+08	6.8957e+08	4.19354e+08	3.41477e+08	6.27697e+08	7.57745e+08	4.98519e+08	7.06879e+08	6.36072e+08	9.26699e+08	8.9202e+08	1.06805e+09	7.46385e+08	5.16625e+08	8.42555e+08	5.91411e+08	6.54573e+08	8.43755e+08	9.11417e+08	5.13535e+08	6.62517e+08	5.82124e+08	3.41195e+08	5.97421e+08
N-3-hydroxyoctanoyl-l-homoserine lactone	2.92165e+06	3.35468e+06	2.04551e+06	3.05339e+07	2.48838e+06	1.10243e+07	1.63536e+07	3.59582e+06	1.65016e+07	1.03185e+07	9.95394e+06	1.85316e+07	1.8765e+07	871942	2.4871e+06	2.65503e+06	9.89784e+06	1.02607e+07	1.11055e+07	1.45462e+07	1.56438e+06	2.34751e+06	2.03666e+06	1.50101e+07
N-acetyl-d-galactosamine	1.19568e+07	1.00086e+07	8.7413e+06	1.98873e+07	1.45678e+07	1.27148e+07	7.92637e+06	8.68334e+06	1.044e+07	9.98799e+06	9.49365e+06	1.04348e+07	7.45227e+06	1.19333e+07	9.74735e+06	1.05621e+07	1.2811e+07	1.42714e+07	1.40294e+07	8.60499e+06	6.16345e+06	9.49781e+06	7.44875e+06	6.87445e+06
N-acetylsphingosine	1.24351e+08	9.79795e+07	1.25798e+08	1.38807e+08	1.49387e+08	9.04625e+07	1.38658e+08	1.70879e+08	2.7632e+08	2.38467e+08	1.71106e+08	1.65954e+08	1.44288e+08	1.99406e+08	1.25886e+08	1.61091e+08	1.37054e+08	1.3052e+08	1.52873e+08	1.07048e+08	1.60998e+08	1.36966e+08	1.20066e+08	1.25219e+08
N-arachidonylmaleimide	3.92555e+07	6.49606e+07	5.97826e+07	3.20691e+07	1.67399e+07	3.46172e+07	3.17435e+07	2.65339e+07	2.03565e+07	2.0657e+07	9.77974e+06	4.02744e+07	4.10939e+07	3.08975e+07	9.61018e+06	2.74418e+07	1.72664e+07	1.56902e+07	2.13102e+07	5.62041e+06	4.89345e+06	1.94997e+07	1.80717e+06	4.35381e+06
N-lauroyl-d-erythro-sphinganine	3.87635e+07	9.44433e+06	1.26489e+07	1.14882e+07	1.09963e+07	9.47827e+06	6.68412e+06	9.75659e+06	8.455e+06	9.47256e+06	9.57713e+06	1.03021e+07	1.02393e+07	1.05227e+07	8.77254e+06	8.46134e+06	9.83594e+06	1.22752e+07	9.16312e+06	2.76191e+07	8.18725e+06	8.63237e+06	1.01808e+07	1.13656e+07
N-lauroyl-d-erythro-sphingosylphosphorylcholine	3.10558e+06	2.94274e+06	4.92988e+06	4.92627e+06	2.7605e+06	8.59955e+06	4.85927e+06	5.702e+06	1.62445e+06	1.78456e+06	1.37774e+06	2.99998e+06	1.15346e+06	1.10213e+06	1.96171e+06	1.33154e+06	2.89079e+06	1.59036e+06	1.20444e+06	2.77124e+06	1.96808e+06	2.81288e+06	1.43504e+06	1.20391e+06
N-methyl-l-alanine	3.87806e+08	7.10113e+08	3.12752e+08	4.99594e+08	6.45024e+07	3.7184e+08	4.97451e+08	5.26863e+08	7.77753e+08	5.65469e+08	4.13399e+08	3.90441e+08	3.74025e+08	6.6499e+08	3.5614e+08	5.5479e+08	2.64339e+08	5.71694e+08	3.95925e+08	4.96861e+08	9.15227e+08	7.5688e+08	4.29562e+08	5.52279e+08
N-methyl-l-glutamic acid	1.17081e+08	1.07728e+08	1.11666e+08	1.21825e+08	1.83026e+08	4.69547e+08	1.17937e+08	8.43768e+07	1.40961e+08	1.48994e+08	1.24673e+08	1.1427e+08	6.10085e+07	6.98469e+07	9.24929e+07	7.11083e+07	7.81592e+07	3.34462e+08	1.34609e+08	3.54899e+07	5.61742e+07	9.20997e+07	1.51869e+08	7.75767e+07
N-myristoylsphinganine	2.23361e+08	7.39784e+07	8.02929e+07	7.34383e+07	8.38777e+07	5.67605e+07	8.01925e+07	7.22056e+07	6.56311e+07	7.31603e+07	7.01463e+07	7.83033e+07	7.78849e+07	7.12853e+07	7.2038e+07	6.30314e+07	7.6025e+07	8.02055e+07	7.1979e+07	1.47463e+08	6.61566e+07	6.55587e+07	8.47255e+07	8.58112e+07
N-nervonoyl-d-erythro-sphingosylphosphorylcholine	1.38367e+08	1.02019e+08	3.08443e+07	3.99716e+07	1.26464e+08	5.43374e+07	6.1202e+07	1.20372e+08	1.15291e+08	1.62807e+08	1.35773e+08	1.27779e+08	1.52895e+08	1.2207e+08	1.23771e+08	1.35389e+08	1.37705e+08	1.34692e+08	1.69916e+08	1.00139e+08	1.48827e+08	8.87486e+07	7.5049e+07	1.02218e+08
N-nitrosopyrrolidine	1.13082e+08	2.271e+07	6.59893e+07	4.39196e+07	3.68628e+07	4.19695e+07	4.80136e+07	1.01115e+08	4.62552e+07	5.05718e+07	2.96791e+07	3.43736e+07	3.3627e+07	3.31778e+07	2.49063e+07	3.74569e+07	1.95917e+07	3.37393e+07	3.73895e+07	3.16476e+07	1.29762e+08	3.08561e+07	3.66539e+07	5.7619e+07
N-octanoylsphingosine	1.48277e+08	8.98877e+07	9.91733e+07	1.0526e+08	1.19619e+08	7.51212e+07	1.0099e+08	1.25381e+08	1.57659e+08	1.75908e+08	1.31375e+08	1.20775e+08	9.55271e+07	1.51504e+08	9.06452e+07	1.18651e+08	9.84573e+07	9.95436e+07	9.89743e+07	1.18345e+08	9.74824e+07	1.05159e+08	1.15962e+08	1.0302e+08
N-palmitoyl-d-sphingosine	9.05152e+07	7.76105e+07	1.44492e+08	1.52013e+08	6.27919e+07	1.46115e+08	1.55801e+08	8.87191e+07	6.43648e+07	5.30355e+07	5.46371e+07	7.5671e+07	5.03034e+07	6.08451e+07	5.88032e+07	4.10103e+07	6.43535e+07	4.56935e+07	4.60365e+07	1.08827e+08	5.84751e+07	5.11039e+07	6.35355e+07	7.42922e+07
N-Palmitoylsphingosine	6.43439e+06	4.02849e+06	1.0316e+07	1.00991e+07	4.58051e+06	1.35222e+07	1.20754e+07	6.21394e+06	3.89528e+06	2.67556e+06	4.88958e+06	6.16813e+06	3.24672e+06	3.03342e+06	3.13181e+06	1.31389e+06	4.03586e+06	3.22537e+06	2.2754e+06	6.11712e+06	3.71322e+06	4.22796e+06	4.60402e+06	5.77538e+06
N-phenyl-2-naphthylamine	6.46424e+07	7.13052e+07	7.25577e+07	6.66295e+07	6.79029e+07	8.78218e+07	7.15054e+07	4.98596e+07	4.56545e+07	2.83328e+07	3.56371e+07	5.23967e+07	3.8572e+07	4.30471e+07	2.6684e+07	3.61361e+07	4.71802e+07	2.91002e+07	5.25533e+07	2.94162e+07	3.64469e+07	4.20324e+07	4.46439e+07	3.98756e+07
N-stearoylsphinganine	4.07681e+07	2.42465e+07	2.47923e+07	2.02107e+07	2.3437e+07	1.87074e+07	3.27066e+07	2.35652e+07	2.33734e+07	2.54576e+07	3.20955e+07	2.69367e+07	2.87519e+07	2.21925e+07	2.48222e+07	2.05883e+07	2.81327e+07	2.20134e+07	2.53926e+07	2.97256e+07	2.4402e+07	2.02883e+07	3.0082e+07	2.59784e+07
N,n-diethyl-3,4-dimethoxybenzamide	1.17603e+08	1.54106e+08	1.61225e+08	1.11803e+08	1.35033e+08	2.00845e+08	1.77406e+08	1.40454e+08	2.20998e+08	1.97449e+08	1.42829e+08	2.69179e+08	1.04465e+08	2.0968e+08	1.20936e+08	2.12442e+08	1.541e+08	1.32139e+08	1.42639e+08	1.42808e+08	1.23421e+08	1.93894e+08	8.30272e+07	1.24132e+08
N,n-dimethylformamide	6.17975e+07	6.70777e+07	5.52841e+07	5.81059e+07	5.54775e+07	4.112e+07	6.60797e+07	4.22118e+07	4.94844e+07	5.67408e+07	5.72855e+07	4.39769e+07	5.59088e+07	4.34698e+07	7.67567e+07	5.25534e+07	5.63084e+07	2.46246e+07	5.29222e+07	6.0867e+07	5.66169e+07	6.01573e+07	6.13055e+07	6.19979e+07
N,n,n-trimethyllysine	1.12582e+08	3.76151e+07	4.71347e+07	6.00079e+07	4.78694e+07	1.67768e+08	8.12338e+07	1.25594e+08	1.71038e+08	6.8397e+07	7.78277e+07	8.44297e+07	1.03564e+08	6.18022e+07	1.32529e+08	8.73853e+07	7.96037e+07	1.10099e+08	7.9236e+07	6.55096e+07	5.84827e+07	4.81742e+07	1.10904e+08	6.92108e+07
N6-(1-iminoethyl)-l-lysine	2.56725e+08	1.50953e+08	1.62943e+08	1.83086e+08	1.62296e+08	1.19774e+08	2.08742e+08	8.40821e+07	4.28832e+08	1.67842e+08	2.03438e+08	2.30615e+08	1.1886e+08	3.09576e+08	3.16358e+08	3.91681e+08	8.924e+07	5.38666e+08	5.31014e+07	5.91327e+07	6.86456e+07	2.84446e+08	2.88209e+08	1.69361e+08
N8-acetylspermidine	1.64277e+07	9.05605e+06	7.79049e+06	7.48283e+06	7.89488e+06	5.4404e+06	9.7579e+06	7.14619e+06	6.47892e+06	9.13601e+06	9.2792e+06	7.9836e+06	1.32243e+07	5.699e+06	7.23452e+06	1.3749e+07	7.95315e+06	5.50526e+06	1.33654e+07	1.13679e+07	1.28438e+07	7.03198e+06	6.45972e+06	1.38981e+07
Naltrexone	1.003e+07	5.208e+06	8.89758e+06	7.66827e+06	8.4155e+06	8.25724e+06	3.69941e+06	5.47277e+06	4.74279e+06	4.26166e+06	4.58042e+06	9.13918e+06	5.15292e+06	3.36768e+06	5.15469e+06	2.17368e+06	1.13672e+07	8.4679e+06	4.46745e+06	3.23984e+06	7.42621e+06	6.1408e+06	1.25753e+07	8.87673e+06
Napelline	3.75999e+06	8.13956e+06	1.14141e+07	5.82659e+06	2.72946e+06	9.44511e+06	6.13896e+06	4.03451e+06	2.88051e+06	3.93187e+06	2.31938e+06	6.45372e+06	2.21617e+06	1.87267e+06	951399	1.79647e+06	1.18858e+06	1.87449e+06	2.95656e+06	489682	952062	2.69941e+06	3.15489e+06	612156
Neomycin	5.08786e+06	3.70208e+06	7.79592e+06	1.46253e+07	6.63126e+06	5.25701e+06	7.08959e+06	1.3544e+07	5.44502e+06	5.21079e+06	6.08429e+06	6.13179e+06	3.91776e+06	4.22813e+06	5.65924e+06	9.32994e+06	8.05402e+06	3.9356e+06	5.59034e+06	5.67021e+06	2.90745e+06	1.20582e+07	8.54574e+06	5.44911e+06
Neopentyl glycol	1.78889e+07	1.76367e+07	1.57176e+07	1.27205e+07	1.37057e+07	1.18323e+07	1.59617e+07	1.41662e+07	1.29192e+07	1.61528e+07	1.6471e+07	1.55997e+07	1.54197e+07	1.5776e+07	2.48394e+07	1.49683e+07	1.75526e+07	1.53478e+07	1.12278e+07	1.63581e+07	1.90094e+07	1.57815e+07	1.70678e+07	1.64102e+07
Nevirapine	4.23695e+06	2.27984e+06	5.11021e+06	4.77495e+06	3.08884e+06	2.66818e+06	3.28681e+06	3.09262e+06	3.87619e+06	1.7382e+06	2.55082e+06	2.90073e+06	7.30772e+06	5.45783e+06	4.0068e+06	5.76421e+06	3.93442e+06	3.96623e+06	2.20785e+06	3.76372e+06	3.10791e+06	1.50766e+06	4.41497e+06	3.9754e+06
Ng,ng-dimethyl-l-arginine	2.78487e+08	2.50116e+08	2.64162e+08	3.05796e+08	3.03696e+08	3.5624e+08	1.84323e+08	2.94227e+08	3.53142e+08	3.30175e+08	2.09349e+08	4.5093e+08	3.27352e+08	1.22235e+08	3.12544e+08	2.53021e+08	3.0515e+08	3.16966e+08	1.57062e+08	1.06088e+08	8.67055e+07	1.91876e+08	2.99975e+08	1.73845e+08
Niacinamide	1.94421e+08	1.37442e+08	1.50465e+08	1.83569e+08	2.0278e+08	2.4754e+08	1.25521e+08	8.1184e+07	1.02523e+08	1.99979e+08	1.96328e+08	2.27521e+08	1.25512e+08	8.59867e+07	5.54249e+07	8.81666e+07	2.87059e+08	2.80371e+08	1.52247e+08	1.37517e+08	9.31208e+07	9.25427e+07	7.61394e+07	1.15451e+08
Nobiletin	2.38546e+06	3.44367e+06	5.07192e+06	5.75327e+06	4.28764e+06	6.25101e+06	4.30807e+06	3.33125e+06	4.73765e+06	1.56177e+06	2.42147e+06	1.41152e+06	9.88759e+06	5.5298e+06	5.98716e+06	8.8831e+06	3.27876e+06	5.48953e+06	3.5587e+06	3.15158e+06	1.05018e+06	1.15147e+06	1.45201e+06	4.89998e+06
Nordihydroguaiaretic acid	6.8049e+06	9.19491e+06	9.50423e+06	5.3042e+06	1.18485e+07	7.23392e+06	7.85301e+06	7.61569e+06	6.72291e+06	6.5999e+06	2.46685e+06	7.33084e+06	9.07401e+06	8.18587e+06	8.85224e+06	1.21237e+07	1.44366e+07	9.84341e+06	8.11134e+06	7.90062e+06	8.71211e+06	1.00039e+07	7.52774e+06	7.91171e+06
Norfloxacin	3.63959e+06	1.0097e+07	8.17326e+06	8.24138e+06	5.51762e+06	7.30099e+06	7.78122e+06	5.64344e+06	2.84439e+06	8.63442e+06	7.93686e+06	4.99112e+06	9.24347e+06	4.02379e+06	1.27275e+07	1.33002e+07	1.76781e+07	5.70813e+06	1.0168e+07	1.11128e+07	7.46159e+06	9.025e+06	6.21674e+06	8.68299e+06
Normorphine	1.18684e+07	1.04264e+07	1.20822e+07	1.25685e+07	1.1252e+07	7.29815e+06	1.3101e+07	1.14968e+07	1.1306e+07	8.70238e+06	1.2218e+07	1.15505e+07	1.00051e+07	1.23268e+07	1.08085e+07	1.3051e+07	1.15121e+07	8.01379e+06	8.12918e+06	1.31196e+07	1.11681e+07	1.1339e+07	1.14609e+07	1.42151e+07
Norvaline	368683	3.3933e+08	7.29385e+08	2.9329e+08	6.37692e+08	7.86269e+08	6.67312e+08	3.17925e+08	3.21837e+08	2.53946e+08	6.57585e+08	6.5936e+08	1.78263e+09	6.64106e+08	1.69706e+08	5.58816e+08	2.68578e+08	3.18208e+08	2.85646e+08	3.16171e+08	3.44748e+07	1.90312e+08	5.31976e+08	6.55804e+08
Nuciferine	8.8506e+06	7.14923e+06	7.31688e+06	6.01734e+06	5.75052e+06	3.43981e+06	6.28633e+06	7.35867e+06	6.55857e+06	3.62446e+06	6.18956e+06	7.1894e+06	5.05879e+06	5.57542e+06	7.07488e+06	1.2082e+07	8.86608e+06	8.48759e+06	7.84869e+06	1.22439e+07	6.67384e+06	6.21958e+06	1.0257e+07	6.30224e+06
Nudifloramide	2.53509e+07	4.07233e+07	4.0603e+07	2.64861e+07	2.8026e+07	3.01568e+07	2.97616e+07	3.37817e+07	1.88648e+07	1.81179e+07	2.30966e+07	2.89537e+07	2.1426e+07	2.83451e+07	2.50968e+07	2.3691e+07	2.85528e+07	3.14498e+07	3.08453e+07	2.18484e+07	3.38527e+07	3.09679e+07	3.20527e+07	2.92973e+07
O-acetyl-l-serine	2.42962e+07	1.79949e+07	1.21812e+07	2.79598e+07	1.09187e+07	3.24734e+07	3.66377e+07	2.35325e+07	2.77425e+07	2.35269e+07	1.13025e+07	1.69822e+07	2.62294e+07	1.21537e+07	3.08085e+07	2.94162e+07	3.85172e+07	3.41786e+07	1.98895e+07	1.89584e+07	9.8524e+06	2.55164e+07	1.54475e+07	9.43258e+06
O-succinyl-l-homoserine	9.92705e+06	6.5352e+06	1.43288e+07	1.00889e+07	8.24513e+06	5.15612e+06	8.20859e+06	1.04893e+07	7.77306e+06	5.35749e+06	5.65333e+06	8.08432e+06	7.74121e+06	6.70924e+06	1.35204e+07	7.40058e+06	8.86175e+06	5.8953e+06	5.52273e+06	3.27492e+06	1.15113e+07	6.34268e+06	7.94563e+06	1.24539e+07
Octaethylene glycol	3.13868e+09	2.79205e+09	2.56837e+09	2.75467e+09	3.25665e+09	2.08403e+09	2.21489e+09	1.54247e+09	2.7038e+09	1.8797e+09	2.27997e+09	3.66167e+09	3.06857e+09	2.0741e+09	2.86576e+09	3.66095e+09	2.63214e+09	3.14174e+09	1.3432e+09	1.61113e+09	1.45831e+09	3.33221e+09	2.097e+09	3.2108e+09
Octanediamide, n1-(2-aminophenyl)-n8-phenyl-	1.39124e+06	1.04053e+06	938164	855430	853311	1.05734e+06	1.58322e+06	1.15452e+06	2.03589e+06	1.9642e+06	2.77809e+06	1.06822e+06	2.66185e+06	1.89606e+06	1.58792e+06	3.53498e+06	1.57126e+06	1.97985e+06	1.38228e+06	2.49096e+06	1.71996e+06	803146	2.26895e+06	1.65342e+06
Octanoylcarnitine	2.47451e+07	3.04603e+07	3.48855e+07	1.71962e+07	1.20265e+07	2.80041e+07	1.7301e+07	1.57042e+07	1.66328e+07	1.68662e+07	8.07808e+06	2.37218e+07	1.76722e+07	1.58379e+07	8.66692e+06	8.6088e+06	8.83517e+06	1.48083e+07	1.66789e+07	4.165e+06	5.74697e+06	1.47932e+07	1.50292e+06	3.15519e+06
Oleamide	9.90843e+08	1.40118e+09	1.0416e+09	9.44006e+08	1.03528e+09	1.01984e+09	1.16451e+09	1.15109e+09	1.09005e+09	1.45035e+09	1.03531e+09	1.12456e+09	1.37736e+09	1.08865e+09	1.09804e+09	1.2281e+09	1.21443e+09	1.12617e+09	1.14225e+09	9.43569e+08	1.16509e+09	1.08079e+09	1.07764e+09	1.09855e+09
Oleic acid methyl ester	1.18362e+08	1.17364e+08	1.18013e+08	1.12257e+08	1.15586e+08	1.04573e+08	1.14225e+08	1.10159e+08	1.10929e+08	1.12293e+08	1.1513e+08	1.09808e+08	1.16522e+08	1.09654e+08	1.13079e+08	1.19998e+08	1.10182e+08	1.14573e+08	1.1622e+08	1.08952e+08	1.13413e+08	1.15746e+08	1.17417e+08	1.18197e+08
Oleoyl-l-carnitine	7.60151e+07	1.03802e+08	1.66102e+08	9.5806e+07	7.97576e+07	1.6773e+08	9.8555e+07	6.91335e+07	6.12799e+07	6.82862e+07	5.01026e+07	1.28971e+08	8.80528e+07	5.98915e+07	4.62237e+07	6.89758e+07	7.46211e+07	6.10147e+07	8.23239e+07	2.07236e+07	3.48866e+07	5.26236e+07	8.48284e+06	1.94777e+07
Omeprazole sulfide	5.5864e+06	3.27358e+06	4.90086e+06	5.48887e+06	5.84579e+06	4.82117e+06	3.44379e+06	3.73648e+06	3.97554e+06	4.03426e+06	9.06944e+06	3.58803e+06	3.84416e+06	3.88896e+06	8.65991e+06	5.38278e+06	3.32852e+06	4.70405e+06	7.59454e+06	3.33246e+06	3.65969e+06	3.80999e+06	4.88295e+06	4.90506e+06
Ondansetron	787317	9.93616e+06	9.44062e+06	9.41176e+06	942449	5.30491e+06	7.24706e+06	9.65012e+06	1.47458e+07	5.24511e+06	2.16472e+06	2.34817e+06	7.75277e+06	5.66101e+06	8.34539e+06	8.20362e+06	8.8267e+06	6.71547e+06	5.63549e+06	6.02472e+06	1.38743e+07	2.07395e+06	6.28286e+06	1.27944e+07
Orphenadrine	7.21944e+06	5.27543e+06	9.92969e+06	7.37772e+06	8.11851e+06	5.31905e+06	7.0458e+06	7.48076e+06	7.14736e+06	6.3981e+06	7.38769e+06	7.96339e+06	6.80957e+06	5.63165e+06	6.96344e+06	7.98776e+06	1.56091e+07	6.54484e+06	7.63441e+06	6.8083e+06	7.34799e+06	8.24723e+06	6.346e+06	6.05805e+06
Osthole	4.99802e+07	2.42279e+07	3.58702e+07	3.61103e+07	3.68307e+07	3.11372e+07	2.71994e+07	2.46019e+07	3.26087e+07	2.17009e+07	2.26536e+07	1.25131e+07	5.17942e+07	3.16369e+07	4.61192e+07	4.88701e+07	3.20739e+07	3.21821e+07	2.62803e+07	3.04627e+07	1.83987e+07	1.12444e+07	3.47468e+07	3.48855e+07
Oxadixyl	1.71893e+07	5.59886e+06	9.39568e+06	7.63038e+06	1.17776e+07	1.38501e+07	7.37361e+06	5.49553e+06	1.09359e+07	3.64607e+06	4.92186e+06	7.5304e+06	5.73562e+06	3.59906e+06	3.34635e+06	9.1956e+06	7.84475e+06	5.11499e+06	5.37736e+06	5.66935e+06	4.67184e+06	4.99356e+06	5.577e+06	4.52307e+06
Oxcarbazepine	4.33293e+06	7.34465e+06	1.13356e+07	4.20946e+06	4.95471e+06	4.70068e+06	3.0982e+06	8.60756e+06	4.88963e+06	1.80845e+07	1.09371e+07	6.95584e+06	7.45807e+06	4.89125e+06	1.3179e+07	1.01565e+07	1.10321e+07	5.03983e+06	8.36542e+06	1.04532e+07	1.19802e+07	1.16032e+07	7.97356e+06	2.81162e+06
Oxethazaine	3.51545e+06	2.76793e+06	3.9399e+06	3.05958e+06	2.66242e+06	3.96572e+06	2.81963e+06	2.98884e+06	4.00059e+06	3.93269e+06	4.49767e+06	4.85162e+06	4.36527e+06	3.63018e+06	3.0827e+06	4.20292e+06	3.35755e+06	4.01924e+06	3.23182e+06	3.29803e+06	3.54756e+06	3.32485e+06	3.22923e+06	3.82182e+06
Oxybutynin	2.2872e+07	1.8774e+07	2.2192e+07	8.51906e+06	6.71015e+06	7.94028e+06	1.02738e+07	1.92893e+07	1.29638e+07	6.37596e+06	1.15793e+06	6.19083e+06	5.14021e+06	5.23789e+06	7.83967e+06	1.00251e+06	2.12503e+06	6.24739e+06	3.10093e+06	4.37409e+06	4.94313e+06	6.80664e+06	726852	5.89969e+06
Paclitaxel	3.37244e+06	5.22635e+06	3.33449e+06	3.56084e+06	4.91363e+06	2.79074e+06	4.62031e+06	3.9705e+06	3.20875e+06	4.51213e+06	2.51781e+06	4.58608e+06	2.68385e+06	5.05145e+06	5.60987e+06	8.40071e+06	6.26404e+06	3.21567e+06	2.56211e+06	3.75544e+06	2.83835e+06	3.67304e+06	4.04167e+06	3.95581e+06
Paclobutrazol	1.3445e+07	8.00042e+06	7.79786e+06	6.55321e+06	9.11862e+06	6.57141e+06	6.21614e+06	8.24915e+06	7.55007e+06	7.15148e+06	7.3932e+06	9.38856e+06	6.95939e+06	6.64638e+06	6.9161e+06	8.30033e+06	1.22984e+07	8.13051e+06	6.61572e+06	6.27502e+06	7.58471e+06	1.00499e+07	6.35298e+06	1.436e+07
Palmitamide	1.75082e+08	1.18155e+08	9.65873e+07	9.25023e+07	9.97649e+07	1.0042e+08	1.08762e+08	1.122e+08	1.11482e+08	1.42403e+08	9.44103e+07	1.02677e+08	1.17776e+08	1.16916e+08	1.30785e+08	1.18201e+08	1.29863e+08	1.23876e+08	1.14134e+08	9.67139e+07	1.22586e+08	1.21234e+08	1.03411e+08	1.17704e+08
Palmitoyl sphingomyelin	5.15569e+09	5.88558e+09	7.28778e+09	5.62097e+09	5.46214e+09	9.32296e+09	8.32592e+09	5.78094e+09	5.76638e+09	5.54329e+09	4.75588e+09	5.53133e+09	5.00399e+09	5.70377e+09	5.95105e+09	4.88602e+09	5.16033e+09	5.84025e+09	5.14843e+09	5.2038e+09	6.17276e+09	5.58572e+09	3.42121e+09	5.13378e+09
Palmitoylcarnitine	3.02504e+07	2.51024e+07	3.974e+07	3.32327e+07	5.80179e+07	2.88377e+07	3.46882e+07	3.89469e+07	2.25694e+07	2.18756e+07	4.54016e+07	5.19246e+07	3.37457e+07	1.6242e+07	3.37307e+07	5.73607e+07	2.60925e+07	2.9957e+07	4.38349e+07	2.9244e+07	2.51724e+07	3.86277e+07	3.90714e+07	4.71934e+07
Parthenolide	8.2473e+06	466639	9.24251e+06	1.12571e+07	1.00524e+07	7.6349e+06	1.02226e+07	1.1711e+07	1.26718e+07	9.13825e+06	9.57885e+06	1.3212e+07	629209	7.31831e+06	9.83805e+06	689321	6.28045e+06	1.0697e+07	8.75163e+06	1.16425e+07	7.80258e+06	9.59015e+06	9.8654e+06	1.53433e+07
PC(16:0/16:0)	1.85633e+07	2.58616e+07	3.88337e+07	4.94147e+07	3.27323e+07	4.51544e+07	3.21743e+07	2.1796e+07	2.53508e+07	1.99262e+07	1.88743e+07	4.36434e+07	3.12974e+07	2.09713e+07	2.59286e+07	3.61236e+07	2.31984e+07	4.50383e+07	2.67644e+07	2.38488e+07	1.08492e+07	3.11101e+07	2.92374e+07	2.50906e+07
PC(20:5(5Z,8Z,11Z,14Z,17Z)/20:5(5Z,8Z,11Z,14Z,17Z))	3.95737e+07	3.15315e+07	4.6008e+07	3.47076e+07	5.45621e+07	4.46669e+07	2.92288e+07	4.06774e+07	2.82287e+07	1.44743e+07	1.50403e+07	5.52747e+07	4.11089e+07	2.94601e+07	4.66948e+07	8.70262e+07	3.47235e+07	5.42912e+07	3.88363e+07	4.10579e+07	1.89826e+07	4.45594e+07	4.22144e+07	5.62265e+07
Pentaethylene glycol	2.52562e+09	3.39324e+09	3.28479e+09	4.13399e+09	2.72924e+09	3.5375e+09	2.92967e+09	2.85731e+09	2.58444e+09	2.44931e+09	2.58368e+09	3.61866e+09	4.92444e+09	3.64746e+09	3.72342e+09	6.3808e+09	2.93416e+09	4.11237e+09	3.11372e+09	3.16733e+09	2.39741e+09	2.83179e+09	2.63173e+09	3.48613e+09
Pentoxazone	1.32161e+07	2.02329e+07	2.13043e+07	1.48965e+07	1.18665e+07	1.09316e+07	1.01268e+07	1.37009e+07	1.13721e+07	1.43616e+07	2.23346e+07	1.02743e+07	1.58485e+07	1.32362e+07	1.74548e+07	1.17473e+07	2.12103e+07	1.44291e+07	2.34762e+07	1.80552e+07	1.20429e+07	1.95839e+07	1.77123e+07	1.40055e+07
Perindopril	2.78094e+06	2.05763e+06	2.13836e+06	6.63851e+06	2.26195e+06	1.95585e+06	6.37798e+06	4.09527e+06	2.09141e+06	5.08738e+06	1.39974e+06	4.0121e+06	3.34624e+06	1.98635e+06	2.94772e+06	2.81028e+06	4.31606e+06	1.39662e+06	1.88089e+06	3.16838e+06	2.37375e+06	1.98018e+06	891424	2.76623e+06
Phe-Ile-Lys	4.67705e+06	2.60039e+07	1.77583e+07	2.46767e+07	1.45911e+06	2.96517e+06	1.72415e+07	8.22215e+06	7.60185e+06	5.01382e+06	1.35538e+06	2.72816e+06	1.06053e+06	3.563e+06	678747	2.96515e+06	1.48959e+06	288176	6.58661e+06	825449	3.22585e+07	3.0226e+07	7.43015e+06	7.54573e+06
Phencyclidine	6.4717e+06	4.20774e+06	5.284e+06	3.82242e+06	6.32549e+06	7.5067e+06	5.03324e+06	6.39224e+06	1.11056e+07	1.07937e+07	6.73575e+06	7.61059e+06	7.9767e+06	1.56239e+07	8.15217e+06	7.43428e+06	7.42063e+06	6.29571e+06	6.74151e+06	5.97481e+06	5.30832e+06	6.90339e+06	7.80899e+06	5.90996e+06
Phenol	1.51403e+09	2.61669e+09	1.71565e+09	5.99825e+08	1.51537e+09	3.24804e+08	2.24792e+09	1.44295e+09	1.09249e+09	1.52776e+09	1.76174e+08	2.48179e+08	1.35207e+09	1.33555e+09	6.56836e+08	5.46412e+08	8.72942e+08	4.46046e+08	9.96444e+08	1.74322e+08	4.34803e+08	1.544e+09	1.00909e+09	1.6564e+09
Phenylacetaldehyde	1.27308e+07	1.34383e+07	1.33384e+07	1.35362e+07	1.09991e+07	1.22863e+07	1.10685e+07	1.21558e+07	1.24646e+07	1.12862e+07	1.15605e+07	1.35535e+07	1.04144e+07	1.27922e+07	1.3168e+07	1.10685e+07	1.22435e+07	8.61219e+06	1.27537e+07	1.2304e+07	1.20414e+07	1.20672e+07	1.43121e+07	9.41785e+06
Phenylalanine	7.9762e+08	7.26398e+08	1.28095e+09	6.33621e+08	9.08298e+08	9.10031e+08	4.95589e+08	4.86797e+08	4.85174e+08	5.49808e+08	5.68927e+08	6.95854e+08	4.43766e+08	4.82362e+08	4.88545e+08	5.55134e+08	6.54671e+08	7.51934e+08	8.89456e+08	4.74817e+08	5.30909e+08	6.40312e+08	7.3943e+08	6.36679e+08
Phosphonic acid, p-[(3r)-3-amino-4-[(3-hexylphenyl)amino]-4-oxobutyl]-	777836	1.03316e+06	2.56595e+06	3.50779e+06	483551	1.84415e+06	2.08572e+06	247152	715852	192329	378839	307478	3.92177e+06	2.43424e+06	2.70604e+06	5.24319e+06	728361	1.82806e+06	650900	485507	463509	102512	177455	1.931e+06
Phosphorylcholine	3.11577e+07	2.13897e+07	7.84849e+07	1.02815e+08	1.17324e+07	3.95578e+07	1.97413e+07	1.0006e+07	8.91968e+06	1.29744e+07	7.74419e+06	2.95849e+07	9.85832e+06	7.66852e+06	9.62151e+06	1.01848e+07	1.3563e+07	2.13801e+07	6.52393e+06	1.09757e+07	1.09281e+07	9.57032e+06	5.75961e+06	8.7475e+06
Phthalic anhydride	3.8309e+07	7.42865e+07	3.48764e+07	1.46667e+08	3.20835e+07	1.15796e+08	5.42258e+07	5.30354e+07	2.88747e+07	5.5047e+07	6.96918e+07	5.02933e+07	5.3119e+07	3.8204e+07	3.50597e+07	9.90287e+06	5.11504e+07	7.8639e+07	3.33169e+07	1.26967e+08	5.22141e+07	3.25833e+07	2.83399e+07	4.65647e+07
Phytosphingosine	4.57497e+09	3.72489e+09	3.86677e+09	3.62571e+09	4.74347e+09	2.90973e+09	4.27294e+09	7.11346e+09	6.56138e+09	6.55826e+09	5.66447e+09	4.97413e+09	6.13341e+09	5.88552e+09	3.95438e+09	4.73769e+09	4.24399e+09	4.0563e+09	4.58859e+09	3.93533e+09	4.25441e+09	4.7289e+09	5.46563e+09	4.48728e+09
Picrotoxinin	891625	686499	748500	574633	691564	491201	418135	626858	644402	614414	524440	491710	636691	445253	782134	808243	554512	493918	458596	767955	670646	746930	417601	721038
Pimonidazole	1.01169e+07	1.30972e+07	1.047e+07	1.11905e+07	9.40831e+06	1.32092e+07	9.54432e+06	1.39925e+07	9.88977e+06	6.49799e+06	6.73319e+06	1.30665e+07	1.24769e+07	1.0127e+07	8.87198e+06	1.50526e+07	1.10186e+07	9.96481e+06	7.72501e+06	9.99564e+06	8.2845e+06	9.55538e+06	9.81129e+06	1.13535e+07
Pioglitazone	8.07011e+06	8.20168e+06	1.11282e+07	9.81767e+06	8.95193e+06	8.99735e+06	5.64443e+06	5.03547e+06	5.15892e+06	4.79097e+06	3.62832e+06	7.54006e+06	2.80992e+06	3.68134e+06	3.79689e+06	2.04509e+06	9.08328e+06	6.04539e+06	5.25744e+06	4.15473e+06	4.89247e+06	4.83338e+06	5.48042e+06	4.72302e+06
Pipamperone	1.42641e+08	1.1131e+08	1.35483e+08	1.34193e+08	1.12774e+08	1.02793e+08	1.18466e+08	1.12323e+08	9.44032e+07	1.49297e+08	1.26323e+08	1.79375e+08	1.10146e+08	9.87635e+07	1.37575e+08	9.69545e+07	1.33576e+08	1.36763e+08	1.12414e+08	1.06111e+08	1.00904e+08	1.31756e+08	3.0019e+08	1.12059e+08
Piperidine	1.48427e+09	7.11743e+08	8.42693e+08	6.20857e+08	1.52787e+09	1.47388e+09	4.99633e+08	6.81158e+08	6.21368e+08	6.04512e+08	5.31028e+08	7.28863e+08	6.48924e+08	5.78557e+08	6.39575e+08	3.44244e+08	6.82661e+08	8.74868e+08	7.14462e+08	4.53807e+08	5.99181e+08	7.57473e+08	8.43195e+08	8.30113e+08
Piperlongumine	7.78123e+06	6.43287e+06	4.9605e+06	6.13587e+06	8.22159e+06	7.80714e+06	7.47995e+06	8.2617e+06	8.08208e+06	4.01035e+06	6.237e+06	6.10374e+06	6.05086e+06	4.20787e+06	6.23716e+06	7.28713e+06	6.66716e+06	5.33609e+06	7.763e+06	7.15589e+06	6.10432e+06	6.5399e+06	8.70255e+06	7.04976e+06
Piperonyl sulfoxide	5.11286e+06	3.08173e+06	2.88953e+06	2.13863e+06	2.79007e+06	1.88825e+06	3.48057e+06	4.34498e+06	4.42436e+06	5.54716e+06	821870	5.70958e+06	6.86949e+06	4.63791e+06	7.37776e+06	3.22373e+06	5.04471e+06	3.66567e+06	2.24077e+06	7.6318e+06	4.06769e+06	2.46808e+06	2.42844e+06	4.02978e+06
Platensimycin	1.83059e+07	2.05454e+07	1.47547e+07	1.64788e+07	9.28095e+06	7.0812e+06	9.71932e+06	1.03086e+07	1.97984e+07	1.89839e+07	2.96926e+07	2.18331e+07	4.14735e+06	9.86845e+06	1.13359e+07	1.49585e+07	1.39038e+07	1.10422e+07	1.21164e+07	1.11156e+07	1.28042e+07	6.82416e+06	1.51795e+07	1.31051e+07
Prilocaine	1.30542e+07	1.82694e+07	1.0709e+07	1.08413e+07	1.3242e+07	1.09452e+07	1.22076e+07	1.6398e+07	1.44066e+07	2.35387e+07	1.5755e+07	1.67223e+07	2.0252e+07	7.8406e+06	1.12511e+07	1.45122e+07	1.20124e+07	1.30697e+07	1.38783e+07	1.32033e+07	1.57939e+07	8.90795e+06	1.29348e+07	1.46297e+07
Pristimerin	1.10008e+07	8.0592e+06	4.9728e+06	6.2735e+06	1.55952e+07	8.7963e+06	8.68797e+06	1.46314e+07	1.74761e+07	1.67412e+07	1.18558e+07	1.18192e+07	1.2479e+07	9.54408e+06	1.14204e+07	5.89557e+06	1.50069e+07	1.14187e+07	1.34798e+07	1.04459e+07	1.60701e+07	9.03528e+06	9.65655e+06	8.9214e+06
Pro-hyp	7.87801e+07	4.07685e+07	4.90161e+07	6.56097e+07	5.13204e+07	3.50795e+07	3.46322e+07	3.32391e+07	5.37199e+07	6.18195e+07	2.9966e+07	3.49034e+07	1.02737e+08	4.3398e+07	2.30419e+07	7.74329e+07	1.18409e+08	7.80578e+07	4.71369e+07	5.72923e+07	2.82913e+07	4.85697e+07	4.20198e+07	2.73377e+07
Pro-Met-Arg	3.73602e+06	1.72363e+06	1.63216e+06	1.60693e+06	1.58901e+06	1.12361e+06	1.74942e+06	1.20336e+06	1.64796e+06	1.43211e+06	1.80471e+06	626344	4.93352e+06	2.34004e+06	2.17544e+06	3.59879e+06	2.18646e+06	2.03772e+06	1.56704e+06	1.87886e+06	1.32568e+06	874267	2.36198e+06	2.42989e+06
Pro-Thr	1.29129e+07	2.10076e+07	2.0896e+07	4.66776e+07	1.93616e+07	2.10639e+07	2.44941e+07	1.92291e+07	4.13138e+07	1.19144e+07	1.43658e+07	1.32318e+07	2.05331e+07	2.81192e+07	2.89622e+07	1.80245e+07	9.63334e+06	1.74535e+07	8.79147e+06	1.40217e+07	4.17134e+07	1.84093e+07	2.25841e+07	1.63978e+07
Pro-Trp	1.68805e+09	1.05323e+09	1.18077e+09	1.06314e+09	1.15972e+09	7.84416e+08	1.12432e+09	1.37832e+09	1.47226e+09	2.57296e+09	1.45046e+09	1.27665e+09	1.09339e+09	1.41507e+09	1.26499e+09	1.22109e+09	1.10354e+09	1.12645e+09	1.15346e+09	1.48139e+09	1.13419e+09	1.14174e+09	1.355e+09	1.12301e+09
Pro-Val-Lys	1.95727e+07	1.25972e+07	1.59858e+07	2.35254e+07	1.09363e+07	3.87642e+06	2.02559e+07	2.7342e+07	1.02175e+07	7.87024e+06	3.98914e+07	9.2431e+06	9.13106e+06	1.19388e+07	1.91595e+07	4.83111e+06	8.78681e+06	1.5733e+07	2.02e+07	4.71464e+06	2.18283e+07	2.02347e+07	1.64338e+07	2.60144e+07
Prochloraz	1.42725e+06	884282	1.01606e+06	828972	2.90447e+06	1.75129e+06	1.34422e+06	1.13486e+06	1.50771e+06	2.03612e+06	2.26616e+06	650590	2.1362e+06	1.30257e+06	1.09558e+06	617956	1.8835e+06	1.89465e+06	2.84392e+06	1.39315e+06	1.9093e+06	1.05487e+06	2.24059e+06	690723
Profluralin	2.02305e+06	5.96994e+06	5.98005e+06	6.95217e+06	3.40362e+06	5.66991e+06	1.30116e+06	1.68411e+06	2.41613e+06	3.74814e+06	4.36196e+06	3.64467e+06	2.34374e+06	4.44262e+06	4.77739e+06	3.81117e+06	1.52589e+06	2.37875e+06	3.41224e+06	2.5775e+06	2.60767e+06	2.23431e+06	1.98853e+06	1.99897e+06
Prolintane	1.05572e+09	7.08385e+08	8.00793e+08	7.17223e+08	9.30649e+08	5.99092e+08	1.35567e+09	1.15038e+09	2.1751e+09	1.5917e+09	1.18315e+09	1.26974e+09	9.34565e+08	1.59316e+09	8.39515e+08	1.12549e+09	1.25917e+09	7.97661e+08	1.11884e+09	8.65667e+08	1.07557e+09	1.03295e+09	7.50068e+08	9.16038e+08
Prometryne	7.73513e+06	7.64925e+06	7.55752e+06	1.57049e+07	6.7413e+06	7.92409e+06	8.85831e+06	8.30861e+06	7.20574e+06	6.71319e+06	5.75804e+06	1.01322e+07	7.11248e+06	5.72459e+06	5.77836e+06	7.28409e+06	7.19837e+06	7.79614e+06	5.9205e+06	6.89042e+06	9.12344e+06	7.25617e+06	7.80468e+06	8.044e+06
Propanediamide, n1-(5-chloro-2-hydroxyphenyl)-n3-octyl-	3.45002e+06	2.19832e+06	2.27801e+06	4.47636e+06	577787	2.15652e+06	2.11434e+06	3.24559e+06	3.45913e+06	1.79516e+06	1.21886e+06	2.5854e+06	3.08012e+06	2.19219e+06	2.43019e+06	2.41772e+06	1.6765e+06	409695	597899	1.84781e+06	1.52796e+06	2.53229e+06	2.68821e+06	2.15059e+06
Propanoic acid, 2-[[4-[2-[[(cyclohexylamino)carbonyl](4-cyclohexylbutyl)amino]ethyl]phenyl]thio]-2-methyl-	3.00641e+06	2.69419e+06	2.21328e+06	3.02642e+06	3.61751e+06	3.13991e+06	2.5505e+06	2.67689e+06	3.12005e+06	2.45831e+06	2.22407e+06	3.11177e+06	3.34052e+06	2.66025e+06	3.01699e+06	3.62093e+06	2.6647e+06	3.27866e+06	2.53947e+06	2.40457e+06	2.15913e+06	3.43173e+06	2.5854e+06	3.97246e+06
Propazine	1.15136e+08	1.31823e+08	1.76221e+08	1.08174e+08	1.19719e+08	3.78577e+07	1.16596e+08	1.1787e+08	5.06161e+07	1.14212e+08	6.75059e+07	6.46216e+07	1.12598e+08	5.90238e+07	1.36895e+08	1.2236e+08	1.47514e+08	9.5435e+07	6.04331e+07	1.04372e+08	6.26095e+07	1.16422e+08	4.74176e+07	1.08201e+08
Propentofylline	9.8601e+06	5.2144e+06	9.03276e+06	6.85739e+06	9.33883e+06	7.6355e+06	6.87157e+06	5.74642e+06	8.8771e+06	5.92174e+06	5.30456e+06	1.12231e+06	1.36803e+07	8.75466e+06	9.15746e+06	1.31546e+07	8.7889e+06	8.651e+06	6.85371e+06	5.96053e+06	2.6506e+06	1.46942e+06	8.2616e+06	6.07345e+06
Propranolol	2.92336e+07	3.92576e+07	4.13532e+07	2.26352e+07	2.61645e+07	4.4313e+07	2.12214e+07	2.31845e+07	2.97481e+07	2.10188e+07	1.03273e+07	3.90485e+07	1.45991e+07	1.30442e+07	1.03134e+07	6.02488e+06	1.10162e+07	1.4695e+07	2.92749e+07	6.98933e+06	8.87877e+06	1.42516e+07	3.92704e+06	5.05156e+06
Prosapogenin a	2.36292e+07	2.04467e+07	1.9592e+07	3.08149e+07	1.99032e+07	2.90369e+07	1.40168e+07	3.07425e+07	1.63378e+07	1.80883e+07	2.13228e+07	3.31309e+07	2.62558e+07	1.83301e+07	3.57331e+07	3.02722e+07	2.80865e+07	2.75701e+07	1.61065e+07	2.28269e+07	1.53171e+07	2.35456e+07	1.82608e+07	2.90205e+07
Prostaglandin e1 alcohol	5.767e+08	7.14874e+08	7.21315e+08	5.93511e+08	6.73365e+08	6.30282e+08	6.91539e+08	6.99304e+08	6.62439e+08	7.45263e+08	7.10214e+08	6.39003e+08	5.10183e+08	5.30773e+08	7.182e+08	7.29036e+08	7.04266e+08	6.97631e+08	7.81501e+08	7.06055e+08	7.37175e+08	6.77282e+08	5.53168e+08	5.17275e+08
Prostaglandin f1.alpha.	5.278e+07	5.96734e+07	5.54749e+07	5.285e+07	4.92744e+07	4.84952e+07	5.07931e+07	4.77775e+07	4.56449e+07	5.28996e+07	5.18768e+07	5.05259e+07	5.4514e+07	5.37899e+07	5.22469e+07	5.14442e+07	4.94408e+07	4.84873e+07	5.96832e+07	5.0336e+07	4.60978e+07	5.00453e+07	5.17534e+07	5.11691e+07
Prostaglandin f2.alpha. diethylamide	2.66191e+07	1.21955e+07	1.15977e+07	1.82834e+07	2.83182e+07	7.51414e+06	1.46549e+07	3.11735e+07	3.72801e+07	3.78442e+07	3.34627e+07	2.32695e+07	2.63915e+07	2.38443e+07	1.6681e+07	2.6702e+07	1.55863e+07	2.54495e+07	2.40179e+07	1.67324e+07	2.36089e+07	1.68526e+07	3.27552e+07	2.57571e+07
Prostaglandin f2.alpha. dimethylamide	2.59821e+06	1.5072e+07	1.09948e+07	2.03043e+07	3.11032e+06	3.94738e+06	1.1091e+07	2.98904e+06	2.13803e+06	2.2415e+06	5.04587e+06	8.70576e+06	1.89712e+06	2.70246e+06	1.62471e+06	1.20463e+06	1.08899e+06	3.13066e+06	2.32509e+06	1.5485e+06	3.01876e+06	1.93655e+06	3.05022e+06	2.22384e+06
Prostaglandin f2.alpha. dimethylamine	4.55575e+07	1.93501e+07	4.33325e+07	3.72507e+07	4.33308e+07	3.66155e+07	5.07002e+07	5.22072e+07	9.63176e+07	6.83781e+07	5.17551e+07	6.21153e+07	5.73394e+07	7.24098e+07	5.23401e+07	5.84678e+07	5.19236e+07	4.78417e+07	6.61976e+07	3.45585e+07	6.63893e+07	4.72771e+07	5.27732e+07	3.25822e+07
Prostaglandin i2	6.88944e+06	4.02063e+07	2.95765e+07	3.57435e+07	2.17718e+06	3.3691e+06	2.73029e+07	1.16154e+07	1.19958e+07	7.13861e+06	1.90793e+06	4.26919e+06	1.63163e+06	5.34418e+06	2.16394e+06	2.32019e+06	2.18168e+06	2.19583e+06	1.34644e+06	1.94771e+06	4.25386e+07	4.16898e+07	1.08225e+07	1.08584e+07
Pterostilbene	6.74906e+06	1.02462e+07	1.24451e+07	1.15861e+07	1.03909e+07	1.32394e+07	2.1062e+07	1.04105e+07	8.27615e+06	7.87627e+06	9.28855e+06	9.94361e+06	7.34496e+06	5.72885e+06	9.37574e+06	9.69103e+06	9.00008e+06	8.90574e+06	7.01371e+06	9.82899e+06	8.33176e+06	9.1783e+06	6.60653e+06	9.02352e+06
Pymetrozin	3.00542e+08	2.58012e+08	2.98012e+08	2.00859e+08	1.85601e+08	2.47538e+08	1.40842e+08	1.62617e+08	2.30086e+08	1.9315e+08	2.87968e+08	2.91175e+08	2.18098e+08	2.44555e+08	2.74659e+08	2.61567e+08	1.9693e+08	2.36331e+08	2.58082e+08	2.73477e+08	2.13049e+08	1.88328e+08	1.30229e+08	1.4534e+08
Pyocyanin	4.55305e+06	3.50275e+06	4.70955e+06	7.34756e+06	1.266e+07	1.06878e+07	6.74868e+06	1.01688e+07	4.75404e+06	2.78358e+06	4.41831e+06	3.81131e+06	8.91096e+06	1.12036e+07	7.71556e+06	7.60202e+06	7.14832e+06	7.19467e+06	5.26824e+06	7.57127e+06	4.63471e+06	6.79818e+06	6.60709e+06	1.13417e+07
Pyraclonil	4.31313e+06	3.3905e+06	6.53212e+06	6.1534e+06	4.2715e+06	4.9778e+06	5.10219e+06	1.98915e+06	4.80921e+06	2.57964e+06	2.58347e+06	1.45339e+06	8.72626e+06	6.99503e+06	7.26208e+06	7.79448e+06	4.29277e+06	4.86495e+06	3.29853e+06	3.42918e+06	1.16997e+06	862022	3.33834e+06	4.53388e+06
Pyrantel	6.67563e+07	6.80135e+07	8.42807e+07	3.86131e+07	3.56596e+07	1.06669e+08	7.65793e+07	2.45978e+07	1.56624e+07	1.16315e+08	1.09272e+08	7.33049e+07	7.62768e+07	9.77574e+07	8.78911e+07	9.6766e+07	1.11313e+08	1.06393e+08	1.17106e+08	7.38348e+07	8.39037e+07	1.27921e+08	9.01269e+07	1.09625e+08
Pyridaben	5.68905e+08	6.33149e+08	6.76518e+08	6.647e+08	6.7089e+08	6.83497e+08	5.06289e+08	5.43626e+08	4.88709e+08	3.82896e+08	4.30769e+08	6.97339e+08	6.05171e+08	4.92491e+08	5.84957e+08	6.84807e+08	5.12192e+08	5.58666e+08	4.99723e+08	5.53983e+08	3.2939e+08	5.66654e+08	5.67732e+08	7.61948e+08
Pyridate	3.00727e+06	7.42122e+06	9.94031e+06	1.28829e+07	5.86379e+06	1.02826e+07	8.5947e+06	4.9047e+06	6.13952e+06	3.11551e+06	4.66282e+06	5.78663e+06	1.75127e+07	1.07295e+07	1.1069e+07	2.16661e+07	6.37349e+06	1.25602e+07	6.41742e+06	5.90134e+06	2.06958e+06	4.54452e+06	3.45932e+06	9.91662e+06
Pyrrolidine	5.22365e+07	4.37718e+07	4.2968e+07	4.80942e+07	6.22174e+07	4.83103e+07	6.3061e+07	5.45193e+07	9.83807e+07	4.45004e+07	4.52244e+07	4.08107e+07	4.54943e+07	6.48591e+07	5.67436e+07	5.13806e+07	5.11553e+07	5.14322e+07	3.91531e+07	5.75764e+07	5.02921e+07	1.03416e+08	5.69697e+07	6.94598e+07
Pyrrolidine, 2-(diphenylmethyl)-, (2s)-	9.42762e+06	9.7583e+06	1.03339e+07	1.01107e+07	1.13336e+07	1.10712e+07	1.16077e+07	1.11622e+07	1.14119e+07	1.12372e+07	1.14365e+07	1.11392e+07	8.03015e+06	1.62718e+07	8.40433e+06	7.74447e+06	1.2613e+07	1.00059e+07	1.08563e+07	7.39684e+06	1.19595e+07	1.20638e+07	8.05414e+06	1.16136e+07
Quinoline	1.91776e+07	1.69583e+07	1.22336e+07	1.28812e+07	3.7093e+07	2.1052e+07	4.4548e+07	3.86899e+07	4.76421e+07	1.98203e+07	1.13014e+07	1.45533e+07	2.29594e+07	2.85439e+07	9.00918e+06	7.65274e+06	1.55968e+07	1.3802e+07	1.35167e+07	1.56926e+07	7.46411e+06	2.8784e+07	1.40737e+07	6.85109e+06
Rac-4-sulfoxypropranolol	2.51788e+06	4.40936e+06	3.8798e+06	1.91217e+06	2.63392e+06	4.29444e+06	4.57441e+06	6.31005e+06	2.93091e+06	5.2717e+06	3.43475e+06	3.42579e+06	4.50408e+06	3.60808e+06	3.3974e+06	5.68279e+06	3.44449e+06	2.88882e+06	6.05499e+06	2.9025e+06	4.82101e+06	4.40014e+06	4.36043e+06	2.29791e+06
Rac-7-hydroxypropranolol	8.97614e+06	6.93089e+06	5.961e+06	6.8784e+06	7.70302e+06	7.37208e+06	6.65843e+06	8.31835e+06	4.7604e+06	7.52048e+06	4.47397e+06	6.2414e+06	3.55277e+06	3.75239e+06	4.74397e+06	4.80924e+06	5.07707e+06	4.62884e+06	6.36778e+06	6.79516e+06	4.73116e+06	4.64301e+06	3.82035e+06	4.08593e+06
Rhamnose	4.26558e+07	3.60212e+07	3.86117e+07	5.43423e+07	3.10583e+07	4.30463e+07	4.243e+07	2.08975e+07	3.61392e+07	3.04911e+07	2.90686e+07	1.73974e+07	8.44303e+07	5.69383e+07	5.33802e+07	7.32319e+07	3.2815e+07	4.78414e+07	3.30914e+07	3.49214e+07	1.90784e+07	1.38703e+07	2.6867e+07	4.00811e+07
Rhaponticin	4.29164e+06	2.92104e+06	5.41048e+06	5.19557e+06	4.77002e+06	2.18585e+06	2.43885e+06	1.62392e+06	2.88574e+06	404907	850940	90824.8	3.96456e+06	3.01499e+06	2.86251e+06	5.77e+06	2.95593e+06	3.00844e+06	2.00311e+06	1.2191e+06	149169	2.89714e+06	914228	2.82764e+06
Riboflavin	6.51994e+06	3.56321e+06	7.43175e+06	5.8938e+06	5.26252e+06	2.2231e+06	1.97185e+06	1.46461e+06	3.14831e+06	384400	852624	175616	3.81793e+06	2.04665e+06	2.80657e+06	3.33123e+06	3.6717e+06	1.77402e+06	1.59876e+06	901700	322563	188419	1.95589e+06	2.24644e+06
Ricinine	8.71918e+06	7.86687e+06	7.70514e+06	7.55606e+06	7.47681e+06	5.55958e+06	9.18462e+06	8.27825e+06	1.05784e+07	1.13309e+07	1.17072e+07	7.33209e+06	1.8933e+07	9.66081e+06	8.09214e+06	9.48282e+06	1.36016e+07	4.99753e+06	8.60203e+06	2.14719e+07	1.32522e+07	1.06985e+07	1.36128e+07	9.86061e+06
Rotundine	909031	3.22389e+06	2.58157e+06	1.64795e+06	1.37545e+06	2.6312e+06	2.58536e+06	3.175e+06	1.98246e+06	2.63182e+06	2.46813e+06	5.37502e+06	3.93874e+06	2.12524e+06	3.96265e+06	1.7829e+06	1.45473e+06	3.37226e+06	2.54664e+06	4.26198e+06	439755	2.0156e+06	2.30655e+06	2.41989e+06
Rutinose	4.7279e+06	1.67254e+06	2.13369e+06	2.62543e+06	3.17513e+06	3.24083e+06	2.95539e+06	6.23955e+06	919790	3.97431e+06	2.99509e+06	7.30803e+06	4.72949e+06	3.73529e+06	4.46741e+06	3.52034e+06	1.8697e+06	3.54657e+06	2.48403e+06	3.50873e+06	2.48821e+06	3.70985e+06	2.18116e+06	4.00373e+06
S-1 methanandamide	2.06051e+07	2.18687e+07	1.21216e+07	1.56834e+07	2.69803e+07	2.31233e+07	1.44538e+07	3.51653e+07	5.63487e+07	7.79683e+07	3.0553e+07	3.13073e+07	2.98924e+07	6.76516e+07	2.88659e+07	3.87605e+07	2.85202e+07	3.33221e+07	3.47614e+07	4.31651e+07	2.56701e+07	2.79991e+07	3.25297e+07	3.8471e+07
S-lactoylglutathione	1.27425e+06	624093	650974	487304	936821	396713	592616	915251	820664	630474	609438	552126	479538	259212	893321	405691	496120	519264	1.12181e+06	1.28537e+06	854039	581166	578322	774924
S-methyl-5'-thioadenosine	1.25714e+06	1.19133e+06	785079	895276	317271	1.19693e+06	1.10502e+06	947403	1.26889e+06	1.04383e+06	925132	1.25497e+06	647310	694232	639640	1.09468e+06	1.09687e+06	605004	770414	1.65639e+06	1.04227e+06	1.29671e+06	686892	1.1721e+06
Sakuranetin	2.42885e+07	5.27203e+06	7.26509e+06	6.92031e+06	6.41302e+06	5.91989e+06	4.68973e+06	5.12604e+06	1.03632e+07	5.90507e+06	5.48317e+06	5.06543e+06	1.97848e+07	7.61814e+06	8.41629e+06	7.55259e+06	6.05664e+06	5.56732e+06	5.11209e+06	1.07785e+07	4.25725e+06	2.52866e+06	9.25995e+06	8.29367e+06
Salmeterol	5.42444e+06	1.07037e+07	4.02435e+06	1.67716e+06	719259	1.72219e+06	282851	1.34769e+07	1.28005e+06	267595	1.24241e+06	1.7265e+06	1.70817e+06	4.7141e+06	1.59132e+06	617301	2.81022e+06	577365	89276.2	6.25834e+06	1.81039e+06	1.32508e+06	80829.8	1.14648e+06
Sarafloxacin	1.41718e+07	1.32531e+07	1.47992e+07	1.34692e+07	4.95885e+06	1.06104e+07	4.86911e+06	7.30241e+06	8.42364e+06	5.08322e+06	1.50893e+07	6.9943e+06	7.03309e+06	1.66387e+07	7.62358e+06	6.7414e+06	7.94977e+06	1.37305e+07	8.22481e+06	1.38291e+07	8.31936e+06	6.74661e+06	1.58043e+07	7.74811e+06
Sarcosine	1.12e+09	9.32045e+08	1.00482e+09	9.51067e+08	1.12073e+09	1.13483e+09	1.04192e+09	1.06098e+09	1.13277e+09	1.06786e+09	9.90798e+08	1.02075e+09	7.96377e+08	1.09634e+09	1.05321e+09	9.59376e+08	8.83065e+08	1.13305e+09	1.24307e+09	5.20976e+08	8.79622e+08	1.15568e+09	1.03689e+09	8.96305e+08
Schweinfurthin e	2.65702e+07	2.21068e+07	2.13967e+07	2.08046e+07	2.04401e+07	2.05929e+07	2.84201e+07	2.30422e+07	1.85758e+07	1.97775e+07	2.38229e+07	2.29727e+07	2.64195e+07	2.23256e+07	2.49901e+07	2.2295e+07	2.43813e+07	2.13321e+07	2.26103e+07	2.05711e+07	2.24272e+07	1.91816e+07	2.4462e+07	2.44772e+07
Sclareolide	6.86085e+07	6.57862e+07	7.23016e+07	6.24851e+07	5.04998e+07	6.15733e+07	6.65204e+07	6.26737e+07	8.03684e+07	5.83084e+07	8.52579e+07	8.49239e+07	6.84567e+07	6.73784e+07	6.40195e+07	7.36524e+07	5.29151e+07	6.10198e+07	5.51137e+07	5.45037e+07	6.03154e+07	5.38157e+07	5.84066e+07	7.28305e+07
Securinine	2.24892e+09	8.2168e+08	7.22119e+08	4.19667e+08	2.30029e+09	3.61534e+09	6.23043e+08	5.2294e+09	4.2786e+09	1.07283e+09	7.60098e+08	1.39029e+09	2.14883e+08	1.54294e+08	4.87261e+08	1.67919e+08	2.62422e+08	5.06501e+08	1.34514e+09	3.7869e+08	4.98216e+08	4.41589e+08	7.32553e+08	3.7783e+08
Senecionine	1.10594e+07	1.0979e+07	9.98257e+06	9.50233e+06	1.82247e+07	1.0983e+07	1.32238e+07	9.16212e+06	1.03337e+07	8.42899e+06	7.9455e+06	8.38701e+06	1.01727e+07	8.28892e+06	8.7333e+06	1.08386e+07	1.28868e+07	8.37983e+06	9.15789e+06	1.02452e+07	8.15926e+06	1.00339e+07	1.20435e+07	1.03756e+07
Seneciphyllin	7.75673e+06	1.16037e+07	3.65998e+06	1.40766e+06	3.653e+06	4.43302e+06	2.36211e+06	3.45626e+06	5.6731e+06	3.84025e+06	3.65053e+06	3.25099e+06	2.79207e+06	1.05669e+06	1.49788e+06	818211	776667	834247	1.13628e+06	562841	1.53328e+06	2.88747e+06	750965	386499
Serotonin	7.63286e+07	1.3996e+08	1.5284e+08	6.00876e+07	3.57382e+08	4.4695e+08	1.37404e+08	6.39349e+07	1.16496e+08	2.74218e+08	1.45615e+08	2.40363e+08	1.08516e+08	1.52008e+08	6.59584e+07	8.66525e+07	2.94969e+08	1.61762e+08	2.81514e+08	5.75423e+07	7.36259e+07	2.34647e+08	1.54094e+08	1.90527e+08
Simazine	2.60038e+07	1.92064e+07	1.89908e+07	1.97756e+07	2.43661e+07	1.16169e+07	2.3165e+07	2.69031e+07	2.57707e+07	1.93384e+07	2.3408e+07	2.47596e+07	1.8174e+07	1.59223e+07	2.08317e+07	2.45234e+07	2.21199e+07	1.62972e+07	1.84347e+07	2.78357e+07	2.75348e+07	1.99822e+07	2.4313e+07	2.25078e+07
Sofalcone	1.94333e+06	7.95655e+06	9.91609e+06	1.22775e+07	4.98846e+06	1.02645e+07	8.49155e+06	4.81136e+06	5.08135e+06	2.28253e+06	5.17173e+06	8.72747e+06	2.03816e+07	1.07606e+07	1.03363e+07	2.54056e+07	5.40181e+06	1.50039e+07	5.9802e+06	4.5684e+06	2.22895e+06	6.14314e+06	2.14607e+06	1.0514e+07
Solanidine	8.89601e+06	9.38757e+06	6.71411e+06	9.23224e+06	1.36032e+07	7.57771e+06	1.07981e+07	1.25618e+07	1.44811e+07	1.48152e+07	1.57929e+07	7.13211e+06	7.95571e+06	1.14187e+07	9.85897e+06	1.048e+07	1.25925e+07	1.16621e+07	1.43751e+07	1.22532e+07	1.46725e+07	1.12607e+07	1.35364e+07	7.84115e+06
Sorbitane monopalmitate - polysorbate 40 in-source fragment	2.65929e+06	994956	1.53653e+06	1.66933e+06	1.27661e+07	4.74148e+06	1.78146e+06	3.65807e+06	2.61858e+06	9.89176e+06	5.74251e+06	2.37102e+06	3.04679e+06	8.34173e+06	8.22143e+06	1.51286e+06	6.64359e+06	2.55073e+06	5.78835e+06	2.65078e+06	1.94196e+06	3.14739e+06	5.64854e+06	4.06651e+06
Sphingosine	6.72817e+07	5.32368e+07	2.62773e+07	3.26098e+07	6.92271e+07	4.77306e+07	3.8769e+07	7.42784e+07	1.74841e+08	2.10237e+08	1.1378e+08	1.33115e+08	1.23305e+08	2.03443e+08	8.7297e+07	1.35475e+08	9.16515e+07	9.99654e+07	1.31652e+08	8.03292e+07	7.50723e+07	8.50731e+07	8.83797e+07	6.88878e+07
Stachydrine	8.37361e+07	4.71733e+07	2.41103e+07	6.11099e+07	1.69631e+07	2.27864e+07	2.04299e+07	4.77486e+07	2.01069e+07	5.94853e+07	5.1498e+07	1.46757e+07	1.43756e+08	2.03624e+08	1.89336e+08	1.57765e+08	1.12208e+08	1.25431e+08	2.57572e+07	1.85364e+08	1.74528e+08	3.4115e+08	1.3056e+08	2.14369e+08
Stearoylcarnitine	2.92375e+07	4.75655e+07	8.17153e+07	6.96985e+07	4.34572e+07	1.90751e+08	6.69682e+07	1.54579e+07	1.86004e+07	3.99404e+07	2.67889e+07	1.68858e+07	2.42029e+07	3.10519e+07	3.12527e+07	1.71745e+07	3.03013e+07	3.57044e+07	2.36433e+07	9.41302e+06	1.79223e+07	6.55079e+07	1.93399e+07	2.05204e+07
Subsessiline	3.87236e+07	3.43432e+07	3.04676e+07	4.44208e+07	3.68995e+07	4.05491e+07	2.28318e+07	2.36083e+07	1.27846e+07	1.43455e+07	1.05297e+07	5.76139e+07	1.78486e+07	3.6316e+07	3.455e+07	2.23288e+07	3.0092e+07	4.54156e+07	1.23771e+07	3.51999e+07	1.43564e+07	4.18174e+07	3.05399e+07	4.97199e+07
Sufentanyl	3.8884e+07	1.58626e+07	1.19863e+07	1.21307e+07	2.3316e+07	1.16964e+07	1.24224e+07	1.3584e+07	1.97564e+07	1.9279e+07	2.71009e+07	1.34755e+07	7.72353e+07	2.65434e+07	2.75676e+07	4.65028e+07	2.71542e+07	2.87286e+07	2.84046e+07	1.66117e+07	1.37701e+07	1.41866e+07	2.54631e+07	2.91025e+07
Sulfadoxin	5.07083e+06	5.04735e+06	2.75496e+06	5.37797e+06	2.20599e+06	3.19023e+06	2.23132e+06	4.34412e+07	1.03454e+07	3.19606e+06	3.62789e+06	8.98861e+06	3.30491e+06	2.41336e+06	1.26388e+06	842835	2.58547e+06	1.80295e+06	1.35079e+06	3.08311e+06	1.18254e+06	867404	2.37275e+06	2.84469e+06
Sulprofos	2.55065e+06	3.0593e+06	3.3635e+06	3.89694e+06	4.01772e+06	2.59895e+06	4.30526e+06	1.75165e+06	4.49144e+06	2.48167e+06	2.47121e+06	1.69715e+06	2.24442e+06	3.70095e+06	4.18872e+06	2.88459e+06	2.7916e+06	1.88368e+06	5.96644e+06	1.6498e+06	1.85051e+06	2.68094e+06	2.0983e+06	2.4365e+06
Syringic acid	2.30181e+07	2.18963e+07	1.75398e+07	1.55492e+07	1.80428e+07	5.1602e+06	1.13744e+07	2.619e+07	3.24956e+07	2.05185e+07	2.50961e+07	2.88745e+07	2.0951e+07	2.98777e+07	2.19645e+07	1.0429e+07	2.35354e+07	1.62608e+07	3.01287e+07	2.68027e+07	2.98079e+07	1.4946e+07	1.17428e+07	2.80476e+07
Tabersonine	1.03741e+07	1.70385e+07	5.33643e+06	4.45827e+06	7.59955e+06	3.8592e+06	5.71257e+06	5.52636e+06	6.59996e+06	4.05443e+06	6.21855e+06	7.14657e+06	6.06436e+06	4.21841e+06	5.02156e+06	7.77231e+06	2.27734e+07	5.21733e+06	5.58714e+06	6.20336e+06	6.64799e+06	6.07062e+06	4.58486e+06	6.82134e+06
Tanshinone i	8.16595e+07	2.85938e+07	1.79753e+07	7.30733e+07	5.70049e+07	6.13599e+07	3.91298e+07	3.42073e+07	4.52567e+07	4.29414e+07	2.60619e+07	3.57558e+07	4.66301e+07	4.82967e+07	2.60778e+07	5.56628e+07	4.31215e+07	8.78797e+07	3.27354e+07	4.9151e+07	1.86693e+07	3.86592e+07	2.66006e+07	3.01891e+07
Taurohyodeoxycholic acid	565657	937337	3.30499e+06	2.23038e+06	771274	1.38599e+06	4.73119e+06	2.87402e+06	213257	1.98424e+06	323037	1.96206e+06	793946	757410	190529	1.03121e+06	276658	567198	480629	1.05001e+06	2.27175e+06	874527	843368	622503
Tauroursodeoxycholic acid	1.83358e+07	3.9469e+07	7.72575e+07	7.95474e+07	7.8289e+06	4.74531e+07	9.86402e+07	7.06592e+07	1.01245e+07	1.99435e+07	1.38852e+07	2.54785e+07	2.71618e+07	3.95265e+07	8.00621e+06	3.40406e+07	1.19898e+07	2.30116e+07	2.825e+07	2.98969e+07	7.18722e+07	7.74659e+06	2.8137e+07	7.66936e+06
Tebuconazole	5.54552e+06	6.69306e+06	6.93439e+06	4.35224e+06	5.68666e+06	5.6224e+06	5.38463e+06	4.30727e+06	6.65454e+06	5.37681e+06	4.23588e+06	6.31581e+06	7.72579e+06	6.26334e+06	6.02171e+06	7.37541e+06	6.65796e+06	6.47921e+06	8.85836e+06	7.73426e+06	5.37183e+06	289909	7.25523e+06	5.7408e+06
Tebutam	1.83249e+07	9.29526e+06	1.32587e+07	2.11845e+07	2.90449e+07	7.96772e+06	1.54496e+07	2.50093e+07	1.49882e+07	6.14875e+06	4.30786e+07	1.85211e+07	2.22075e+07	8.25334e+06	2.01159e+07	2.59983e+07	1.85279e+07	1.76465e+07	3.13466e+07	9.845e+06	1.5974e+07	1.45858e+07	1.56583e+07	2.76769e+07
Tepraloxydim	2.6891e+06	3.36151e+06	2.93736e+06	2.28813e+06	2.9251e+06	2.82018e+06	2.79543e+06	3.04085e+06	2.75769e+06	2.4582e+06	2.43708e+06	2.85228e+06	2.93586e+06	2.3141e+06	2.28622e+06	3.03458e+06	2.57155e+06	1.48485e+06	1.60386e+06	2.27053e+06	3.8892e+06	2.2407e+06	1.84368e+06	1.83291e+06
Testosterone isocaproate	1.76711e+06	6.08748e+06	6.07748e+06	1.37521e+07	1.11756e+06	9.09325e+06	8.67413e+06	1.37554e+06	831834	378987	4.60017e+06	7.48046e+06	542759	4.4684e+06	3.65118e+06	519964	1.88899e+06	1.22386e+06	3.41843e+06	1.39746e+06	1.36575e+06	2.7237e+06	3.01307e+06	6.6415e+06
Tetraethyl dithiopyrophosphate	3.5518e+06	1.88914e+06	2.68981e+06	2.60668e+06	2.94315e+06	2.87449e+06	2.80175e+06	3.67332e+06	3.02649e+06	3.79998e+06	3.66355e+06	3.35099e+06	3.88613e+06	2.76848e+06	2.37456e+06	2.82932e+06	3.21387e+06	3.32727e+06	3.05876e+06	2.74166e+06	3.55397e+06	3.61854e+06	3.61354e+06	2.93942e+06
Tetraethylene glycol	1.85481e+09	2.00206e+09	2.19386e+09	2.62321e+09	1.87369e+09	1.94937e+09	1.8492e+09	1.88461e+09	1.88821e+09	1.76598e+09	2.01968e+09	1.90876e+09	2.65436e+09	2.24476e+09	2.21504e+09	2.81599e+09	2.03209e+09	2.48965e+09	2.1243e+09	1.95369e+09	1.77868e+09	1.74563e+09	1.84964e+09	2.35594e+09
Tetrahydro-l-biopterin	4.43041e+06	8.32833e+06	7.31807e+06	4.21127e+06	4.7789e+06	6.75217e+06	8.43316e+06	3.84977e+06	5.52262e+06	5.91762e+06	6.73866e+06	8.94616e+06	5.56796e+06	5.60975e+06	5.39099e+06	5.17945e+06	5.26215e+06	3.57399e+06	3.23788e+06	6.90651e+06	7.7531e+06	6.57902e+06	9.93484e+06	8.80617e+06
Tetrahydrogambogic acid	9.16783e+07	8.54115e+07	1.11923e+08	8.17421e+07	8.46764e+07	1.17409e+08	1.27766e+08	9.08596e+07	1.46263e+08	1.14755e+08	9.5308e+07	1.39752e+08	1.29294e+08	1.44297e+08	1.0177e+08	1.06998e+08	7.95142e+07	9.30824e+07	1.00418e+08	9.51535e+07	8.1592e+07	9.96768e+07	9.11266e+07	9.4593e+07
Tetramethrin	1.80755e+07	3.24146e+07	2.81055e+07	2.55826e+07	8.7279e+07	1.86762e+07	1.17905e+07	2.35608e+07	2.97242e+07	2.10089e+07	2.13067e+07	3.46264e+07	3.17229e+07	1.00559e+07	2.99103e+07	2.67985e+07	2.18191e+07	2.28109e+07	4.09355e+07	3.30601e+07	8.31056e+06	3.27327e+07	2.17073e+07	2.4268e+07
Tetrodotoxin	5.70323e+06	4.06015e+06	3.82343e+06	5.32201e+06	2.54847e+06	3.26275e+06	980453	2.26345e+06	969323	1.8269e+06	972797	5.20116e+06	1.96844e+06	751153	1.74615e+06	424146	3.36953e+06	2.14636e+06	2.16122e+06	2.31811e+06	1.96424e+06	1.32732e+06	1.4558e+06	2.30893e+06
Thapsigargin	1.17345e+08	1.06294e+08	5.84834e+07	6.40864e+07	7.23218e+07	7.26754e+07	3.86691e+07	1.05871e+08	6.16559e+07	6.10797e+07	7.77875e+07	9.12501e+07	9.58222e+07	9.6999e+07	7.11349e+07	1.59219e+08	6.29742e+07	9.89174e+07	6.78137e+07	6.31693e+07	2.96807e+07	7.11075e+07	7.06441e+07	8.18213e+07
Thiacloprid	1.42059e+07	1.19296e+07	1.95611e+07	9.64528e+06	1.77492e+07	3.47581e+07	1.68639e+07	1.51693e+07	2.11604e+07	1.72099e+07	1.51422e+07	1.53921e+07	2.92772e+07	2.01419e+07	1.31102e+07	3.07848e+07	2.71722e+07	1.98759e+07	1.69025e+07	2.63649e+07	2.2679e+07	1.61845e+07	2.38722e+07	1.40674e+07
Thifensulfuron-methyl	2.42422e+06	2.3653e+06	3.85573e+06	5.54471e+06	2.20057e+06	5.57751e+06	3.01166e+06	4.46615e+06	7.15746e+06	3.53524e+06	7.36127e+06	4.3909e+06	2.69024e+06	3.61513e+06	4.63063e+06	4.85675e+06	2.16801e+06	3.76574e+06	5.71809e+06	3.51778e+06	6.46035e+06	5.19812e+06	4.80629e+06	6.43931e+06
Thymol	3.78081e+07	1.85126e+07	3.55886e+07	1.27699e+07	3.32246e+07	4.14697e+07	3.92469e+07	4.38742e+07	1.93476e+07	3.74133e+07	2.89901e+07	6.74821e+07	4.3648e+07	2.7994e+07	2.93005e+07	3.43126e+07	3.50914e+07	3.56423e+07	2.69022e+07	2.57066e+07	2.83935e+07	4.49119e+07	5.58216e+07	3.35686e+07
Thyrotropin-releasing hormone	1.01172e+06	2.38962e+06	2.22069e+06	4.38129e+06	1.22508e+06	2.60818e+06	1.8483e+06	1.30018e+06	1.02905e+06	947481	622586	1.30368e+06	2.17508e+06	2.04814e+06	3.00889e+06	4.9013e+06	1.51603e+06	1.64534e+06	963961	1.79145e+06	399869	984034	1.37224e+06	3.20553e+06
Tiamulin	1.70441e+07	1.7456e+07	1.72191e+07	3.68449e+07	9.17563e+06	1.65625e+07	1.8126e+07	1.66403e+07	1.71471e+07	1.1019e+07	9.72583e+06	1.38613e+07	1.4421e+07	1.30023e+07	1.26448e+07	7.05901e+07	1.12352e+07	2.08374e+07	6.48667e+06	2.31851e+07	2.36925e+07	1.72818e+07	1.69823e+07	9.60008e+06
Tolclofos-methyl	5.54547e+06	4.38841e+06	3.36341e+06	3.20563e+06	5.73552e+06	4.09727e+06	4.47413e+06	5.52702e+06	6.36598e+06	5.7021e+06	5.19191e+06	4.46098e+06	4.60934e+06	3.93851e+06	3.82375e+06	3.90292e+06	3.82503e+06	5.54213e+06	4.37908e+06	4.81095e+06	4.62435e+06	4.72983e+06	5.06568e+06	4.21641e+06
Tomatidin	1.04481e+07	1.47411e+07	3.36381e+07	1.18582e+07	6.6525e+06	1.84793e+07	1.22507e+07	8.82529e+06	6.80075e+06	7.69123e+06	6.02689e+06	1.48859e+07	3.80524e+06	3.12487e+06	3.34465e+06	4.04292e+06	3.68324e+06	4.3234e+06	6.83323e+06	1.37064e+06	3.01204e+06	4.21786e+06	450403	2.8515e+06
Topiramate	5.02951e+06	3.31335e+06	1.51783e+07	1.83957e+07	919871	7.34051e+06	2.95189e+06	524977	454914	1.84002e+06	885061	5.49067e+06	935250	1.21219e+06	967041	856243	1.64178e+06	3.45186e+06	543965	1.14349e+06	986864	792145	626145	491348
Trachelanthine	6.64226e+07	8.3785e+07	8.37891e+07	8.68151e+07	9.81921e+07	9.64334e+07	7.13859e+07	6.88768e+07	6.99106e+07	7.85845e+07	5.41207e+07	9.03598e+07	5.36804e+07	8.36721e+07	8.95328e+07	6.55365e+07	8.71238e+07	8.51258e+07	1.12492e+08	5.82492e+07	7.47622e+07	6.85875e+07	6.31724e+07	8.45163e+07
Trans-androsterone	6.46039e+06	1.22212e+07	6.87804e+06	8.93737e+06	7.0796e+06	8.6778e+06	1.60007e+06	1.11968e+07	1.09748e+07	1.06375e+07	1.18999e+07	1.12558e+07	1.18205e+07	4.82751e+06	4.70868e+06	8.32122e+06	8.99213e+06	9.79392e+06	7.49772e+06	6.63316e+06	1.10886e+07	3.82337e+06	7.70773e+06	7.80996e+06
Trans-cinnamaldehyde	1.24375e+07	7.33038e+06	1.19641e+07	3.97265e+06	5.01667e+07	3.65308e+07	324473	8.50373e+06	7.33426e+06	9.079e+06	1.135e+07	5.29532e+06	6.23985e+06	1.30837e+07	1.17566e+07	1.09026e+07	4.91311e+06	9.34691e+06	1.39863e+07	2.8655e+07	8.79382e+06	1.42057e+07	1.16296e+07	8.15231e+06
Trans-zeatin	2.3095e+07	1.87105e+07	2.67951e+07	2.45439e+07	3.92024e+07	3.15659e+07	3.61323e+07	1.61296e+07	1.64692e+07	1.3978e+07	1.36084e+07	2.15148e+07	1.28445e+07	2.48772e+07	1.41304e+07	1.31444e+07	2.15513e+07	9.85062e+06	3.84414e+07	1.17547e+07	1.56733e+07	1.77474e+07	1.87091e+07	1.74781e+07
Trichlormethiazide	3.05904e+06	1.64205e+06	2.30365e+06	1.92661e+06	1.45026e+06	2.90662e+06	2.34194e+06	2.75403e+06	3.30178e+06	1.56168e+06	3.12515e+06	1.54544e+06	3.13878e+06	3.10373e+06	1.28033e+06	3.20901e+06	2.56862e+06	3.07611e+06	2.15932e+06	2.70383e+06	2.74318e+06	2.70179e+06	1.18096e+06	1.71466e+06
Trichothecine	2.91633e+06	1.29122e+06	8.86594e+06	2.86105e+06	2.14763e+06	1.57592e+06	2.8022e+06	1.21028e+06	1.73692e+06	566705	1.5414e+06	1.0594e+06	1.42156e+06	2.31777e+06	2.40344e+06	1.05359e+06	2.64893e+06	4.15526e+06	1.06585e+06	2.14238e+06	2.91887e+06	2.84448e+06	2.56567e+06	3.03931e+06
Triethanolamine	4.09858e+08	4.36175e+08	4.4702e+08	3.87439e+08	3.3996e+08	6.02934e+08	5.29186e+08	4.3419e+08	6.79515e+08	7.05165e+08	3.9933e+08	6.69476e+08	3.75731e+08	7.44262e+08	3.93856e+08	7.54108e+08	5.23734e+08	4.42162e+08	3.92128e+08	4.72496e+08	5.00686e+08	5.55577e+08	3.23753e+08	4.44415e+08
Triflumuron	5.54285e+07	5.54784e+07	6.58525e+07	6.60921e+07	2.68402e+07	4.40182e+07	5.51982e+07	4.19728e+07	5.59796e+07	4.6486e+07	5.23536e+07	4.40116e+07	5.98628e+07	6.99422e+07	6.05407e+07	5.73538e+07	4.47267e+07	5.90808e+07	3.10627e+07	4.7661e+07	7.04489e+07	1.00004e+08	1.2559e+08	7.01427e+07
Trigonelline	5.87157e+07	7.71729e+07	6.16224e+07	1.13679e+08	5.48066e+07	8.70766e+07	4.51576e+07	5.88685e+07	3.49092e+07	6.37603e+08	3.87708e+08	7.71218e+07	5.81608e+08	6.90756e+08	8.50637e+08	4.52393e+08	3.4311e+08	4.0325e+08	1.41094e+08	8.91788e+08	1.06996e+09	1.8949e+09	8.43543e+08	8.56121e+08
Trimethoprim	8.18389e+06	5.14129e+06	1.11905e+07	8.76293e+06	1.09837e+07	8.64295e+06	8.10064e+06	7.85359e+06	8.08628e+06	8.61658e+06	8.71999e+06	8.04534e+06	1.02938e+07	8.9498e+06	9.47948e+06	8.80588e+06	8.00997e+06	1.02984e+07	8.95557e+06	8.99001e+06	9.12239e+06	8.55437e+06	9.02596e+06	7.09344e+06
Trimethylamine n-oxide	2.00425e+09	1.31736e+09	6.95937e+08	4.49954e+08	1.78978e+09	3.67367e+09	6.74175e+08	2.9248e+09	3.95412e+09	3.7765e+09	8.65241e+08	4.32416e+08	5.51789e+08	4.27727e+08	2.20187e+09	1.73384e+09	4.87551e+09	2.68824e+09	4.74734e+09	3.11229e+09	2.05691e+09	1.76031e+09	1.95534e+09	7.71067e+08
Trinexapac-ethyl	1.04466e+08	1.32391e+08	1.43253e+08	2.28067e+08	1.18681e+08	1.59607e+08	1.63634e+08	1.11169e+08	1.33644e+08	7.91389e+07	1.10155e+08	8.35167e+07	3.64039e+08	2.12507e+08	2.47221e+08	3.68014e+08	1.37534e+08	2.27074e+08	1.12489e+08	1.44723e+08	6.48914e+07	7.06157e+07	1.02375e+08	2.01641e+08
Trioxsalen	4.19818e+06	4.0706e+06	4.50458e+06	3.55926e+06	2.66783e+06	3.63479e+06	4.36911e+06	2.11516e+06	3.85305e+06	3.45519e+06	6.08789e+06	2.34259e+06	4.29724e+06	4.03254e+06	2.67806e+06	2.30696e+06	5.47297e+06	6.12654e+06	3.24279e+06	3.02317e+06	3.93644e+06	1.90436e+06	3.9176e+06	4.06829e+06
Triptophenolide	2.77717e+07	2.35784e+07	3.36564e+07	1.77101e+07	4.24785e+07	1.76992e+07	2.57789e+07	1.84263e+07	2.0291e+07	7.96041e+06	1.00801e+07	7.57824e+06	3.17071e+07	1.6954e+07	3.34295e+07	5.20554e+07	3.47139e+07	1.98476e+07	2.00694e+07	2.68804e+07	1.08698e+07	4.48099e+06	1.38116e+07	3.96489e+07
Trp-Arg-Arg	1.27805e+08	3.75668e+07	3.37327e+07	4.31926e+07	4.53302e+07	3.4467e+07	4.00828e+07	2.78586e+07	6.26437e+07	4.67647e+07	4.1336e+07	1.54941e+07	1.79685e+08	7.4756e+07	8.89578e+07	8.96392e+07	5.22204e+07	4.81542e+07	3.93316e+07	6.4398e+07	4.40901e+07	1.92606e+07	5.51707e+07	6.38481e+07
Tyr-Leu	6.17674e+06	1.55316e+07	5.70432e+06	7.10727e+06	7.61676e+06	6.63542e+06	6.40198e+06	1.2972e+07	1.34913e+07	6.26713e+06	4.39763e+06	9.52247e+06	5.80119e+06	8.27069e+06	1.14368e+07	3.44778e+06	2.07757e+07	5.33163e+06	5.28723e+06	2.98392e+06	1.16498e+06	9.05044e+06	3.51949e+06	5.92781e+06
Tyr-Leu-Lys	1.34877e+07	1.44259e+07	1.34324e+07	1.82711e+07	1.39872e+07	1.57632e+07	1.58552e+07	1.4924e+07	1.23267e+07	1.45014e+07	1.3995e+07	1.26829e+07	1.81508e+07	1.80019e+07	1.67607e+07	2.15384e+07	1.50105e+07	1.89644e+07	1.64597e+07	1.39224e+07	1.14776e+07	1.1057e+07	1.42227e+07	1.72475e+07
Vanillin	1.12257e+07	1.77873e+07	3.00955e+07	3.41755e+07	1.11005e+07	1.69121e+07	6.85109e+07	1.7084e+07	1.74065e+07	2.29099e+07	1.27279e+07	2.44919e+07	1.95513e+07	2.86526e+07	1.88734e+07	2.62005e+07	1.61162e+07	1.86562e+07	2.78028e+07	1.86085e+07	1.89806e+07	4.11259e+07	1.27363e+07	1.74553e+07
Venlafaxine	2.19146e+07	1.88589e+07	2.4252e+07	2.03314e+07	3.30889e+07	2.20917e+07	2.30984e+07	2.39996e+07	1.76509e+07	1.39482e+07	2.91759e+07	2.81812e+07	1.92244e+07	1.70225e+07	2.38121e+07	2.7541e+07	2.46655e+07	1.74413e+07	2.87581e+07	1.6559e+07	1.79156e+07	2.15999e+07	1.50071e+07	3.04876e+07
Veratramine	1.33618e+07	3.83547e+07	1.1105e+07	2.46338e+07	1.11677e+07	1.82055e+07	1.98586e+07	1.25773e+07	4.37933e+06	9.15996e+06	2.14369e+07	3.13592e+07	7.38435e+06	1.76881e+07	1.2783e+07	1.25861e+07	8.15613e+06	1.06959e+07	3.70468e+06	1.80922e+07	1.48584e+07	2.80588e+07	2.79774e+07	2.27795e+07
Vinblastine	2.09431e+06	2.69371e+06	2.3972e+06	2.27773e+06	1.22429e+06	4.25558e+06	4.24495e+06	2.37492e+06	1.99851e+06	1.28753e+06	1.8458e+06	2.64128e+06	3.73106e+06	2.02214e+06	2.52263e+06	2.46365e+06	1.91116e+06	2.99422e+06	707373	2.23227e+06	4.95898e+06	3.09311e+06	2.19651e+06	1.55095e+06
Vincamine	879242	1.17658e+06	3.06595e+06	3.34522e+06	2.33851e+06	3.91357e+06	2.07322e+06	2.04027e+06	1.45695e+06	831935	828279	2.00897e+06	2.22369e+06	1.71865e+06	2.51853e+06	2.94528e+06	1.78322e+06	2.21183e+06	1.35584e+06	1.62805e+06	472174	989425	1.35741e+06	1.53856e+06
Vincamone	2.81538e+07	3.02648e+06	2.76927e+06	2.17561e+07	1.85191e+06	6.97475e+07	2.02946e+06	2.99904e+06	3.64646e+06	9.66946e+07	9.82944e+06	1.89357e+07	2.44927e+06	2.05937e+07	1.69662e+07	2.0015e+07	2.02048e+07	2.47762e+07	1.43461e+07	3.46052e+06	2.91193e+06	2.14248e+07	1.41476e+06	5.83328e+07
Visnagin	7.16886e+07	6.41576e+07	5.82667e+07	8.89877e+07	8.32422e+07	9.53046e+07	8.19844e+07	6.29763e+07	8.39794e+07	5.34583e+07	6.01153e+07	4.05159e+07	1.76164e+08	1.02325e+08	1.24821e+08	1.5958e+08	7.3046e+07	1.13337e+08	7.88609e+07	7.43236e+07	3.5261e+07	2.50691e+07	3.44585e+07	9.09933e+07
Xanomeline	7.28402e+06	1.04451e+07	1.56217e+07	1.70289e+07	1.63146e+07	6.19807e+06	9.40528e+06	1.09111e+07	9.40274e+06	7.3978e+06	8.15459e+06	1.42096e+07	1.51589e+07	1.86922e+06	8.16198e+06	1.89347e+07	1.80967e+07	1.23332e+07	6.9547e+06	1.40769e+07	8.46458e+06	2.31727e+07	1.80394e+06	9.65217e+06
Xanthosine	9.34793e+07	3.07413e+07	1.82929e+08	7.37525e+06	4.46095e+08	5.61929e+08	1.88669e+08	1.49354e+08	6.15101e+07	2.00479e+08	4.91822e+07	2.67511e+07	2.18108e+07	2.87784e+07	4.0247e+07	2.18237e+07	9.49206e+07	2.46228e+07	1.99563e+08	4.48866e+07	6.76756e+07	2.35301e+08	6.60805e+07	7.88444e+07
Xanthurenic acid	2.09592e+07	1.43937e+07	2.04661e+07	1.87651e+07	2.28717e+07	2.24218e+07	2.0338e+07	1.21731e+07	2.3474e+07	1.00498e+07	9.22427e+06	2.26122e+07	5.97949e+06	6.84452e+06	7.29657e+06	4.55529e+06	1.02408e+07	9.03944e+06	9.09216e+06	5.64748e+06	9.76731e+06	1.07271e+07	1.22304e+07	8.44907e+06
Xylitol	2.6646e+07	2.70443e+07	3.48735e+07	2.35387e+07	371945	7.47221e+07	6.51328e+07	1.11314e+07	1.86863e+07	1.4078e+07	4.05102e+07	1.48853e+07	8.33895e+07	5.41908e+07	6.57567e+07	1.00349e+08	3.75687e+07	5.1265e+07	2.82302e+07	4.00291e+07	2.02528e+07	1.97213e+07	2.82947e+07	5.74178e+07
Zanamivir	337497	876280	1.57597e+06	2.82547e+06	212724	2.53775e+06	970620	655236	1.39449e+06	736697	828921	620984	1.8146e+06	2.15047e+06	1.36541e+06	1.82991e+06	819169	1.99204e+06	88461.4	1.69068e+06	2.90749e+06	9.5745e+06	1.9206e+07	2.22992e+06
Zearalenone	7.37779e+06	7.13633e+06	4.30424e+06	3.64792e+06	5.63816e+06	1.71695e+07	2.31168e+06	2.25051e+07	1.13575e+07	6.67663e+06	1.2931e+07	4.50753e+06	2.4239e+06	3.23903e+06	2.21542e+06	1.90319e+06	2.62142e+06	2.97418e+06	2.1072e+06	2.67148e+06	4.10954e+06	3.50822e+06	4.62845e+06	2.32605e+06
Zerumbone	2.5587e+08	2.79793e+08	2.66223e+08	3.22308e+08	2.7405e+08	2.47778e+08	2.73124e+08	2.74047e+08	2.12063e+08	3.36449e+08	2.99873e+08	2.44558e+08	2.51832e+08	3.46342e+08	3.44418e+08	2.64367e+08	3.25636e+08	2.21617e+08	2.78117e+08	2.34228e+08	2.98282e+08	3.22864e+08	2.37425e+08	3.5281e+08
.alpha.,.alpha.'-trehalose 6-phosphate	1.95972e+07	1.0351e+06	1.11341e+07	9.43182e+06	6.30976e+06	4.52705e+06	1.70222e+06	7.75697e+06	7.53799e+06	55423.5	5.71132e+06	1.83085e+06	4.15995e+06	1.02274e+07	3.56609e+06	49091.4	4.73115e+06	6.08226e+06	46646.7	8.60519e+06	9.04559e+06	5.58886e+06	45494.4	3.56609e+06
.gamma.-aminobutyric acid	2.82576e+07	1.67751e+07	1.75737e+07	1.23891e+07	1.9438e+07	1.47811e+07	1.4572e+07	1.94575e+07	1.65581e+07	1.16882e+07	2.48432e+07	8.94742e+06	1.25475e+07	2.23482e+07	1.97363e+07	1.10158e+07	2.06937e+07	2.50876e+07	2.62535e+07	1.42297e+07	1.74825e+07	1.32454e+07	1.52741e+07	1.64411e+07
.gamma.-muricholic acid	4.33859e+06	2.0256e+08	1.21796e+08	4.588e+07	320178	1.23782e+06	9.61842e+07	3.9648e+06	1.62165e+07	3.64309e+06	142662	1.21558e+06	3.92473e+07	175475	288922	1.10518e+07	9.5035e+06	160768	1.41562e+07	1.31721e+07	3.25463e+07	5.52953e+07	1.71377e+06	2.92068e+06
(-)-riboflavin	5.2238e+06	6.91999e+06	7.56092e+06	7.84284e+06	4.41085e+06	6.59356e+06	3.67178e+06	5.28403e+06	3.47377e+06	2.05188e+06	5.03449e+06	4.09117e+06	5.49239e+06	1.79905e+06	2.96044e+06	3.61119e+06	1.32214e+06	3.7241e+06	2.18399e+06	4.16357e+06	4.0585e+06	3.08243e+06	2.29618e+06	2.80636e+06
(+)-abscisic acid	1.15807e+07	4.06016e+06	1.45872e+06	1.98246e+06	1.30105e+06	1.61727e+06	557992	1.25047e+06	2.39362e+06	1.82832e+06	873657	5.74068e+06	1.91473e+06	3.19506e+06	1.63564e+06	2.3501e+06	1.48126e+06	1.34006e+06	783627	1.25176e+06	2.03786e+06	1.93123e+06	1.3086e+06	4.23629e+06
(10e,15z)-9,12,13-trihydroxyoctadeca-10,15-dienoic acid	8.55457e+06	2.02674e+07	2.78712e+07	2.33552e+07	2.21047e+07	2.70837e+07	1.67604e+07	1.63614e+07	2.05491e+07	1.81081e+07	2.42671e+07	1.87819e+07	1.77555e+07	2.26015e+07	1.84119e+07	2.02793e+07	1.9124e+07	2.95726e+07	2.23915e+07	1.20606e+07	1.84627e+07	2.81027e+07	2.17973e+07	2.24656e+07
(2-aminoethoxy)[2-(hexadecanoyloxy)-3-[octadec-1-en-1-yloxy]propoxy]phosphinic acid	3.70423e+06	1.298e+07	1.85167e+07	1.43078e+07	2.75988e+06	7.4491e+06	1.71585e+07	2.27646e+06	3.14267e+06	2.52422e+06	4.30689e+06	5.2608e+06	2.39963e+06	3.73627e+06	3.767e+06	2.28871e+06	1.09186e+06	2.58001e+06	2.65965e+06	1.14043e+06	1.8524e+06	3.28292e+06	2.04318e+06	1.96769e+06
(2-aminoethoxy)[2-[docosa-4.7.10.13.16.19-hexaenoyloxy]-3-[octadec-1-en-1-yloxy]propoxy]phosphinic acid	1.53512e+08	2.76017e+08	3.06183e+08	3.64022e+08	1.64125e+08	7.80644e+08	4.74135e+08	1.29512e+08	9.71809e+07	1.02355e+08	2.34031e+08	2.48886e+08	1.93496e+08	2.62489e+08	1.73136e+08	1.78167e+08	1.05935e+08	2.34719e+08	7.2821e+07	2.59421e+08	2.29773e+08	3.3149e+08	2.30057e+08	2.57713e+08
(2-aminoethoxy)[3-[hexadec-1-en-1-yloxy]-2-[hexadec-9-enoyloxy]propoxy]phosphinic acid	2.39195e+07	5.21729e+07	5.14252e+07	7.18202e+07	4.34349e+06	3.02661e+07	2.34976e+07	8.37603e+06	4.66259e+06	1.54381e+06	3.60649e+06	1.56241e+07	3.66088e+06	2.40952e+06	1.19553e+06	2.27792e+06	1.44506e+06	1.4442e+06	896601	2.61557e+06	1.41276e+06	2.77243e+06	2.21391e+06	2.72607e+06
(2-aminoethoxy)[3-[hexadec-1-en-1-yloxy]-2-[icosa-5.8.11.14-tetraenoyloxy]propoxy]phosphinic acid	1.8438e+08	2.65227e+08	3.37089e+08	4.34343e+08	1.34072e+08	5.69114e+08	2.68253e+08	1.2049e+08	1.16556e+08	9.20299e+07	1.39346e+08	2.39807e+08	1.68376e+08	9.69213e+07	9.04842e+07	1.06461e+08	6.46261e+07	1.544e+08	7.26565e+07	1.22912e+08	9.85898e+07	1.1412e+08	1.057e+08	1.21361e+08
(2e,4e)-12-hydroxy-13-(hydroxymethyl)-3,5,7-trimethyltetradeca-2,4-dienedioic acid	3.74543e+06	4.94363e+06	4.83203e+06	4.34109e+06	4.01497e+06	4.95137e+06	3.69456e+06	4.45482e+06	4.78956e+06	4.9802e+06	7.51031e+06	4.8952e+06	4.49872e+06	4.79116e+06	4.28807e+06	1.17339e+07	3.84576e+06	6.14259e+06	5.75405e+06	2.74301e+06	5.08516e+06	5.10481e+06	3.95329e+06	4.01027e+06
(2e,6e,10e)-13-[(2r)-6-hydroxy-2,8-dimethyl-3,4-dihydrochromen-2-yl]-2,6,10-trimethyltrideca-2,6,10-trienoic acid	2.58015e+08	1.69294e+08	2.49173e+08	2.13141e+08	2.53851e+08	2.7744e+08	2.23934e+08	2.42282e+08	2.00688e+08	2.63413e+08	2.22455e+08	2.95765e+08	2.85489e+08	2.25071e+08	2.21203e+08	2.99722e+08	2.64376e+08	2.35215e+08	2.78722e+08	2.04176e+08	2.3457e+08	2.80199e+08	2.48208e+08	2.57337e+08
(2e,6e,12e)-18-(2,6-dioxopiperidin-4-yl)-9,11-dihydroxy-8-methoxy-10,12,14-trimethyl-15-oxooctadeca-2,6,12-trienoic acid	1.53548e+06	7.77906e+06	9.81127e+06	1.52084e+07	178180	6.80005e+06	2.10615e+07	3.3741e+06	1.41702e+06	4.24527e+06	2.49934e+06	1.67782e+06	3.45276e+07	2.49702e+07	9.96567e+06	2.8691e+07	3.69069e+06	4.36138e+06	4.25451e+06	1.353e+07	9.37668e+06	5.80193e+06	2.55449e+07	3.26436e+06
(2r,3s,4s,5r,6r)-2-[[(2s,3r,4r)-3,4-dihydroxy-4-(hydroxymethyl)oxolan-2-yl]oxymethyl]-6-[4-(4-hydroxyphenyl)butan-2-yloxy]oxane-3,4,5-triol	1.03921e+07	3.52939e+06	587176	3.61411e+06	1.01737e+07	2.83305e+06	1.78758e+06	4.79027e+07	2.10321e+07	1.83621e+07	1.38759e+07	8.14739e+06	945903	6.72416e+06	8.56783e+06	9.92042e+06	5.19216e+06	8.4079e+06	7.35474e+06	6.69593e+06	1.32742e+07	2.26824e+06	1.00341e+06	4.06317e+06
(2s,3s,4s,5r,6s)-3,4,5-trihydroxy-6-(5-hydroxy-4-oxo-2-phenylchromen-7-yl)oxyoxane-2-carboxylic acid	1.10202e+06	101368	664087	260199	1.72191e+06	269999	1.9318e+06	1.69663e+06	1.84674e+06	1.74127e+06	1.13125e+06	1.9318e+06	464061	3.69375e+06	6.43794e+06	1.15135e+06	803564	1.86571e+06	1.07546e+06	2.96288e+06	4.04655e+06	4.46452e+06	3.85725e+06	1.14431e+07
(e,2s,3r,4r,5s)-4-acetyloxy-2-amino-3,5,14-trihydroxyicos-6-enoic acid	2.26219e+06	2.34246e+06	1.66162e+07	3.74085e+06	1.53499e+06	1.69548e+06	7.86969e+06	3.46047e+06	2.52221e+06	1.16988e+06	1.90016e+06	2.18899e+06	2.91189e+06	7.84175e+06	4.20959e+06	2.8933e+06	1.96644e+06	1.11949e+06	4.00153e+06	5.90623e+06	3.12082e+06	1.47307e+06	2.19124e+06	1.84337e+06
(S)-2-aminobutyric acid	2.06416e+07	9.93499e+06	1.24193e+07	1.11786e+07	9.20512e+06	5.32598e+06	1.18878e+07	1.225e+07	1.64488e+07	9.38826e+06	9.49419e+06	1.11881e+07	8.1331e+06	9.59661e+06	7.0115e+06	1.37315e+07	7.9538e+06	1.31784e+07	5.90944e+06	1.15813e+07	1.6346e+07	1.89506e+07	9.66851e+06	1.75953e+07
(z)-5,8,11-trihydroxyoctadec-9-enoic acid	2.25527e+06	2.04221e+06	2.01903e+06	1.47333e+06	1.77156e+06	2.98204e+06	1.2795e+06	1.9309e+06	1.65306e+06	2.39678e+06	1.23223e+06	1.8076e+06	1.66562e+06	1.09876e+06	2.50383e+06	2.44984e+06	2.71655e+06	2.35657e+06	940581	1.43072e+06	3.75151e+06	2.01571e+06	1.24478e+06	1.45275e+06
(z)-9,12,13-trihydroxyoctadec-15-enoic acid	6.95285e+07	6.37495e+07	9.02253e+07	1.11037e+08	1.29758e+08	3.46259e+08	6.47162e+07	5.52637e+07	8.19396e+07	1.00236e+08	7.22019e+07	1.2092e+08	7.8202e+07	5.56596e+07	5.84156e+07	1.01859e+08	9.51549e+07	1.1621e+08	8.20328e+07	5.83674e+07	6.0946e+07	5.14427e+07	2.64475e+07	3.31437e+07
[1-hexadecanoyloxy-3-phosphonooxypropan-2-yl]octadec-9-enoate	5.88255e+06	1.73778e+07	4.94224e+06	3.68989e+06	5.20565e+06	4.77713e+06	6.11572e+06	7.33126e+06	6.19464e+06	6.67336e+06	6.28547e+06	4.65026e+06	6.49728e+06	6.09002e+06	5.25821e+06	6.30432e+06	5.08091e+06	5.58135e+06	5.90766e+06	5.06277e+06	6.38953e+06	5.23007e+06	5.2746e+06	5.48816e+06
[2.3-dihydroxypropoxy][2-[octadeca-9.12-dienoyloxy]-3-(octadecanoyloxy)propoxy]phosphinic acid	2.27925e+07	3.21031e+07	3.20805e+07	4.73906e+07	6.02945e+07	1.17203e+08	1.59844e+07	3.78084e+07	2.93969e+07	4.05539e+07	3.76839e+07	2.46896e+07	3.34972e+07	4.66165e+07	3.71181e+07	3.6192e+07	3.7953e+07	3.90775e+07	3.9159e+07	3.83229e+07	1.51137e+07	3.18886e+07	2.93235e+07	2.98487e+07
[2.3-dihydroxypropoxy][3-[octadec-9-enoyloxy]-2-(octadecanoyloxy)propoxy]phosphinic acid	2.23036e+07	6.41112e+07	2.51135e+07	4.71638e+07	1.03126e+08	6.42029e+07	6.42809e+07	4.928e+07	3.3072e+07	3.7704e+07	3.96835e+07	2.28397e+07	3.45051e+07	4.38338e+07	4.62748e+07	3.24933e+07	4.35726e+07	4.06771e+07	5.67946e+07	2.2147e+07	2.90421e+07	5.22669e+07	4.53028e+07	3.90481e+07
[6]-gingerol	1.25667e+08	1.33153e+08	1.67284e+08	1.58486e+08	2.0351e+08	1.68892e+08	1.36971e+08	1.57721e+08	1.69005e+08	2.30303e+08	2.11304e+08	1.27422e+08	1.69997e+08	2.5267e+08	2.67129e+08	2.35618e+08	1.76388e+08	1.88312e+08	1.86258e+08	2.73882e+08	1.53713e+08	1.86955e+08	1.7956e+08	2.87381e+08
[7-(3,4-dihydroxyphenyl)-1-(4-hydroxyphenyl)heptan-3-yl] acetate	1.821e+07	1.66655e+07	2.11865e+07	2.88546e+07	5.07031e+07	1.71426e+07	2.16279e+07	2.61723e+07	5.4635e+07	3.79237e+07	3.41519e+07	4.32236e+07	4.83346e+07	3.41161e+07	3.26143e+07	5.499e+07	2.41958e+07	3.03626e+07	4.23044e+07	3.08681e+07	2.07101e+07	2.37155e+07	4.72121e+07	4.04873e+07
1-(1,2r-dioctanoylphosphatidyl)inositol-3,4-bisphosphate	2.16116e+06	2.02552e+06	2.61095e+06	1.98524e+06	3.33405e+06	3.52074e+06	3.18895e+06	1.86947e+06	1.71418e+06	2.79479e+06	1.76814e+06	2.31521e+06	888774	762498	462311	805373	836001	1.49216e+06	1.20499e+06	377127	200024	2.39419e+06	1.12211e+06	1.29578e+06
1-(1z-octadecenyl)-2-(5z,8z,11z,14z-eicosatetraenoyl)-sn-glycero-3-phosphoethanolamine	3.51118e+07	1.6982e+08	6.72424e+07	9.02591e+07	3.03693e+07	1.1237e+08	1.06336e+08	1.79038e+07	1.8531e+07	1.51263e+07	3.61742e+07	1.16734e+08	1.29356e+07	2.17608e+07	1.85035e+07	1.82981e+07	1.79589e+07	1.57199e+07	1.50185e+07	2.93461e+07	1.63906e+07	4.88151e+07	2.17778e+07	4.07635e+07
1-(1z-octadecenyl)-2-(9z-octadecenoyl)-sn-glycero-3-phosphoethanolamine	1.02578e+07	2.3646e+07	1.01821e+07	3.06393e+07	6.14032e+06	1.08252e+07	1.87187e+07	4.6924e+06	7.46179e+06	6.05731e+06	1.29264e+07	1.75215e+07	6.0534e+06	1.19459e+07	1.07496e+07	6.42855e+06	3.76404e+06	5.5563e+06	3.28332e+06	3.92477e+06	2.48231e+06	9.90064e+06	1.50861e+07	1.23846e+07
1-(3-pyridyl)-1-butanone-4-carboxylic acid	3.15167e+08	2.41808e+08	1.70197e+08	4.04914e+08	5.21787e+08	3.23778e+08	1.67708e+08	1.87628e+08	2.83083e+08	3.63083e+08	3.01692e+08	1.25232e+08	2.9768e+08	5.98186e+08	3.37661e+08	2.70319e+08	2.79156e+08	4.97264e+08	1.49997e+08	4.75942e+08	2.02716e+08	2.18845e+08	7.72057e+08	5.35098e+08
1-(5z,8z,11z,14z-eicosatetraenoyl)-sn-glycero-3-phosphate	6.07245e+07	3.26398e+07	2.85167e+07	1.99459e+07	2.12356e+07	4.89423e+07	1.37878e+07	1.43998e+07	1.03516e+07	2.54272e+07	1.62044e+07	3.42782e+07	2.60851e+07	8.3664e+06	1.41034e+07	1.47573e+07	2.43342e+07	2.67196e+07	2.01426e+07	1.73865e+07	1.40616e+07	1.66524e+07	9.92286e+06	1.44454e+07
1-Hexadecanoyl-2-(9Z,12Z-octadecadienoyl)-sn-glycero-3-phosphoric acid	1.56828e+07	1.64082e+07	1.50019e+07	1.94863e+07	9.59773e+06	2.12856e+07	1.09352e+07	9.98179e+06	1.05264e+07	8.20522e+06	1.03562e+07	9.11133e+06	9.38154e+06	1.73913e+07	1.19772e+07	1.0564e+07	7.99522e+06	1.18612e+07	6.18717e+06	2.13762e+07	1.43169e+07	1.36525e+07	1.60814e+07	1.80969e+07
1-hexadecanoyl-2-sn-glycero-3-phosphate	9.4274e+06	1.07936e+07	9.87503e+06	1.27762e+07	7.5707e+06	9.99734e+06	9.30225e+06	1.02519e+07	9.70571e+06	7.37411e+06	5.51371e+06	8.70779e+06	6.26208e+06	7.17e+06	8.14956e+06	4.91543e+06	7.09841e+06	7.92e+06	5.89303e+06	9.24393e+06	9.94713e+06	7.1014e+06	7.02865e+06	6.52285e+06
1-hydroxy-2-naphthoic acid	3.03877e+09	2.61061e+09	2.9496e+09	3.2521e+09	2.39452e+09	2.79877e+09	2.18552e+09	4.83106e+09	4.55851e+09	5.11982e+09	3.92272e+09	2.11499e+09	2.22051e+09	2.81232e+09	2.59599e+09	4.84249e+09	5.95002e+09	2.03343e+09	6.3446e+09	2.68693e+09	3.33534e+09	3.53068e+09	2.48047e+09	2.53183e+09
1-naphthol	1.67831e+08	8.21935e+07	5.35294e+07	5.44585e+07	4.78111e+07	8.38225e+07	8.83601e+07	7.84715e+07	1.17808e+08	2.71041e+07	8.20483e+07	7.43887e+07	3.40086e+07	8.01419e+07	8.95434e+07	1.10712e+08	1.75528e+08	8.56577e+07	8.64806e+07	1.29699e+08	9.76645e+07	5.59033e+07	1.01995e+08	1.56376e+08
1-o-octyl-2-o-(n-methylcarbamoyl)-sn-glyceryl-3-phosphorylcholine	936033	3.98195e+06	5.11248e+06	5.75071e+06	2.40604e+06	6.17706e+06	3.84553e+06	1.92837e+06	2.24776e+06	1.24691e+06	2.47396e+06	4.50475e+06	6.27476e+06	5.27705e+06	3.33138e+06	6.59137e+06	2.40424e+06	6.8691e+06	3.49397e+06	1.33058e+06	1.09754e+06	3.2681e+06	1.30101e+06	3.5158e+06
1-octadecanoyl-sn-glycero-3-phospho-(1'-myo-inositol)	6.17071e+06	5.4694e+06	5.50356e+06	4.38759e+06	2.71805e+06	6.23436e+06	9.00579e+06	1.29285e+06	1.46619e+06	4.73603e+06	3.63619e+06	5.82501e+06	5.87924e+06	6.31709e+06	6.67392e+06	4.22062e+06	6.43159e+06	6.01821e+06	2.92182e+06	6.52059e+06	6.69652e+06	8.41126e+06	5.74478e+06	5.58533e+06
1-oleoyl-2-hydroxy-sn-glycero-3-phospho-(1'-rac-glycerol)	1.50097e+07	1.88299e+07	1.68589e+07	1.92192e+07	9.1079e+06	1.37771e+07	1.36885e+07	1.25729e+07	5.12778e+06	6.11192e+06	3.79958e+06	7.4691e+06	8.02141e+06	6.21685e+06	7.08935e+06	1.04647e+07	6.54971e+06	4.81965e+06	6.71718e+06	5.13936e+06	5.33898e+06	4.01434e+06	3.39512e+06	6.69877e+06
1-oleoyl-l-.alpha.-lysophosphatidic acid	6.77344e+06	2.77617e+06	3.14186e+06	3.39426e+06	1.14394e+06	3.23938e+06	1.47098e+06	1.39809e+06	438713	1.16429e+06	1.0961e+06	1.80188e+06	3.31788e+06	1.27609e+06	1.6478e+06	1.65311e+06	2.3829e+06	2.55816e+06	1.35598e+06	1.71751e+06	1.16023e+06	342226	337448	446838
1-oleoyl-sn-glycero-3-phosphoethanolamine	2.00439e+08	2.02695e+08	2.3623e+08	4.13917e+08	9.13061e+07	1.84755e+08	2.22151e+08	1.61743e+08	1.44261e+08	6.20978e+07	4.22396e+07	1.69646e+08	6.71129e+07	6.61633e+07	6.24597e+07	8.4085e+07	6.68415e+07	5.63071e+07	5.71237e+07	9.00197e+07	8.39712e+07	7.61393e+07	4.98026e+07	5.96268e+07
1-palmitoyl-2-arachidonoyl-sn-glycero-3-phosphocholine	1.93647e+07	2.44476e+07	3.86008e+07	3.44011e+07	2.3521e+07	5.18354e+07	2.97095e+07	2.17069e+07	1.92537e+07	1.65147e+07	1.22577e+07	1.59147e+07	1.30435e+07	1.83576e+07	2.33715e+07	1.80311e+07	1.50572e+07	1.69166e+07	1.44915e+07	2.20054e+07	1.76442e+07	2.24221e+07	1.31603e+07	1.66203e+07
1-palmitoyl-2-hydroxy-sn-glycero-3-phospho-(1'-rac-glycerol)	1.73239e+06	2.85716e+06	2.31283e+06	3.45616e+06	1.40358e+06	2.05908e+06	1.71824e+06	1.60613e+06	1.33466e+06	1.02357e+06	838143	1.58589e+06	813280	1.02457e+06	1.56812e+06	1.06489e+06	1.28528e+06	1.01784e+06	1.23325e+06	1.47758e+06	1.56159e+06	1.1179e+06	1.20484e+06	1.53513e+06
1-palmitoyl-3-oleoyl-sn-glycero-2-phosphoethanolamine	4.55397e+07	5.09172e+07	5.58074e+07	7.37742e+07	2.78223e+07	3.74081e+07	3.98803e+07	5.93495e+07	3.26441e+07	2.21927e+07	2.5598e+07	3.76307e+07	2.57772e+07	1.77256e+07	2.33279e+07	1.88968e+07	1.51514e+07	2.49987e+07	2.12719e+07	4.14961e+07	1.55719e+07	2.79147e+07	1.64254e+07	2.59445e+07
1-stearoyl-2-docosahexaenoyl-sn-glycero-3-phospho-(1'-sn-glycerol)	4.01486e+06	1.05919e+07	5.48724e+06	1.29783e+07	2.85681e+06	2.82912e+06	4.02202e+06	2.31094e+06	1.34553e+06	1.79103e+06	1.12708e+06	7.6945e+06	327387	6.04386e+06	2.58504e+06	1.74099e+06	1.8194e+06	1.21656e+06	616284	1.16586e+06	1.81129e+06	1.79469e+06	2.07858e+06	2.7741e+06
1-stearoyl-2-hydroxy-sn-glycero-3-phosphate	1.03177e+06	449170	728886	352836	189132	1.36523e+06	1.65586e+06	1.29634e+06	4.26026e+06	380591	2.05987e+06	3.39754e+06	3.02786e+06	4.51727e+06	1.98286e+06	2.16645e+06	398796	421956	247914	515205	1.14992e+06	386876	352735	2.25252e+06
1-stearoyl-2-linoleoyl-sn-glycero-3-phosphocholine	6.46388e+07	8.60903e+07	1.85654e+08	1.57217e+08	1.31632e+08	1.7459e+08	1.36733e+08	6.09417e+07	5.60611e+07	8.63799e+07	7.71027e+07	9.13298e+07	6.12974e+07	7.44474e+07	7.86059e+07	6.19657e+07	5.807e+07	5.63673e+07	8.59497e+07	7.94798e+07	8.92252e+07	9.21538e+07	6.05403e+07	8.36224e+07
1,2-dimyristoyl-sn-glycero-3-phosphate	146490	1.3013e+06	2.18707e+06	4.67033e+06	1.64657e+06	3.74726e+06	1.52529e+06	1.21572e+06	918479	1.06007e+06	533302	1.52778e+06	1.19604e+06	1.00241e+06	153554	182000	1.08168e+06	338883	1.42053e+06	1.25984e+06	906590	1.0343e+06	851762	1.08545e+06
1,2-dioleoyl-sn-glycero-3-phosphate	1.17059e+07	2.06066e+07	5.62334e+06	5.39541e+06	9.50811e+06	5.2357e+06	9.58036e+06	1.18804e+07	1.11192e+07	1.1986e+07	9.02865e+06	4.54342e+06	9.88575e+06	1.16689e+07	1.19468e+07	1.19239e+07	1.17e+07	1.26403e+07	1.309e+07	1.90447e+07	1.41637e+07	1.60185e+07	1.25511e+07	1.22703e+07
1,2-dioleoyl-sn-glycero-3-phospho-(1'-myo-inositol-3',4'-bisphosphate)	2.5993e+06	3.87065e+06	2.46678e+06	4.2304e+06	5.618e+06	1.47475e+06	3.07545e+06	4.8044e+06	8.91055e+06	9.06849e+06	9.29327e+06	2.45886e+06	2.69583e+06	5.67677e+06	5.4146e+06	1.28834e+07	3.27013e+06	7.47337e+06	5.73992e+06	4.45361e+06	9.63492e+06	4.26841e+06	5.4328e+06	6.44581e+06
1,2-dioleoyl-sn-glycero-3-phospho-l-serine	2.67415e+06	5.29655e+06	7.09129e+06	6.95267e+06	3.46894e+06	9.84928e+06	2.26709e+06	1.90574e+06	3.5924e+06	2.39608e+06	3.4152e+06	3.35109e+06	1.64916e+06	1.80205e+06	1.75316e+06	1.76467e+06	1.91211e+06	2.60898e+06	849247	4.15878e+06	3.34826e+06	1.51533e+06	3.22045e+06	2.87386e+06
1,2-dipalmitoyl-sn-glycero-3-phosphoethanolamine	1.66875e+07	1.45181e+07	2.55948e+07	2.4338e+07	1.2611e+07	2.28917e+07	1.98095e+07	1.56216e+07	9.96681e+06	7.45906e+06	5.06764e+06	1.90966e+07	7.01785e+06	7.53663e+06	6.4477e+06	8.4046e+06	4.93973e+06	6.60481e+06	5.25157e+06	1.09798e+07	5.8441e+06	7.57911e+06	9.80455e+06	1.00785e+07
1,2-Distearoyl-sn-glycerol 3-phosphate(PA(18:0/18:0))	1.69484e+07	1.30874e+07	1.16757e+07	1.12567e+07	1.99908e+07	2.01255e+07	1.14361e+07	1.6491e+07	1.74991e+07	1.91529e+07	1.27881e+07	1.28021e+07	1.23322e+07	1.1594e+07	1.12958e+07	1.54034e+07	1.20657e+07	1.59946e+07	1.47952e+07	1.23316e+07	1.30546e+07	1.09472e+07	7.23413e+06	1.07597e+07
1,2,3-benzenetriol	8.37574e+07	4.08974e+07	2.44348e+07	3.64535e+07	4.22178e+07	2.51981e+07	2.64665e+07	2.23246e+07	2.81989e+07	5.34324e+07	5.05383e+07	2.78534e+07	6.20365e+07	3.37041e+07	2.91653e+07	4.42767e+07	6.72201e+07	2.98478e+07	5.08557e+07	6.20779e+07	2.33074e+07	2.53928e+07	2.22679e+07	2.48222e+07
1,4-naphthoquinone	6.51614e+07	1.03759e+08	5.79398e+07	6.95497e+07	8.55905e+07	5.13733e+07	5.82228e+07	8.03366e+07	5.08592e+07	4.04139e+07	9.58407e+07	7.25909e+07	4.68827e+07	6.50724e+07	7.71495e+07	1.8784e+07	4.91678e+06	4.67193e+07	6.50242e+07	7.19211e+07	8.33842e+07	1.03566e+08	7.05866e+07	6.71307e+06
1,5-anhydro-d-sorbitol	2.85026e+07	3.23046e+07	2.31832e+07	2.19843e+07	1.64197e+07	2.74884e+07	1.98246e+07	1.48611e+07	1.36785e+07	3.30808e+07	1.93336e+07	1.81167e+07	1.98304e+07	2.59586e+07	1.48544e+07	1.63797e+07	1.9606e+07	1.71584e+07	1.98838e+07	1.25698e+07	1.47662e+07	3.3189e+07	1.70689e+07	1.57178e+07
10-hydroxydecanoate	1.00991e+08	9.3695e+07	7.5075e+07	5.35974e+07	4.77264e+07	8.13994e+07	5.17396e+07	2.48128e+07	7.62192e+07	3.11843e+07	3.44204e+07	3.89458e+07	4.15861e+07	1.01863e+08	2.36646e+07	3.22342e+07	1.80635e+07	2.27435e+07	2.84286e+07	1.15911e+07	9.76108e+06	5.04224e+07	8.36261e+06	1.89878e+07
11-ketofusidic acid	1.44464e+08	1.24301e+08	1.49156e+08	1.45555e+08	1.36569e+08	1.56979e+08	1.52735e+08	1.12167e+08	1.04852e+08	1.45158e+08	1.50635e+08	1.73368e+08	1.57588e+08	1.49155e+08	1.42141e+08	1.70736e+08	1.41586e+08	1.3988e+08	1.68988e+08	1.01534e+08	1.15406e+08	1.64805e+08	1.51252e+08	1.4849e+08
11-nor-9-carboxy-.delta.9-tetrahydrocannabinol	6.56634e+06	5.77917e+06	7.87769e+06	7.64122e+06	6.15676e+06	7.57687e+06	6.87754e+06	5.55125e+06	7.29142e+06	6.07151e+06	6.78336e+06	7.12801e+06	1.13354e+07	7.23791e+06	5.23026e+06	6.41598e+06	5.52833e+06	8.40776e+06	6.8634e+06	4.5762e+06	5.74321e+06	5.79645e+06	5.77707e+06	7.45991e+06
11beta-hydroxyprogesterone	1.00979e+08	1.23788e+08	1.66843e+08	1.54089e+08	1.64326e+08	1.63889e+08	1.77504e+08	1.57397e+08	1.47253e+08	1.59705e+08	1.38273e+08	1.35199e+08	1.59504e+08	1.52272e+08	1.46873e+08	2.06917e+08	1.31533e+08	1.63126e+08	1.62086e+08	1.16532e+08	1.41204e+08	1.74299e+08	1.45234e+08	1.20696e+08
12-hydroxydodecanoic acid	5.21847e+07	2.728e+07	8.35143e+07	5.39079e+07	4.70032e+07	5.70032e+07	2.75748e+07	5.38575e+07	2.87322e+07	3.02643e+07	1.54057e+07	1.19177e+07	2.70638e+07	3.51907e+07	3.47309e+07	3.062e+07	3.51861e+07	3.52498e+07	2.96162e+07	5.93334e+07	7.71142e+06	2.11374e+07	2.28608e+07	3.5519e+07
12(13)-epoxy-9z-octadecenoic acid	4.98238e+07	6.95035e+07	9.09402e+07	1.02482e+08	6.26556e+07	6.53583e+07	6.37616e+07	5.03505e+07	6.10086e+07	5.45648e+07	1.26257e+08	9.89053e+07	7.7296e+07	9.60128e+07	7.86071e+07	1.04412e+08	6.74036e+07	9.28977e+07	5.77026e+07	6.63414e+07	4.95555e+07	7.00237e+07	6.95697e+07	5.49843e+07
15-cyclohexylpentanorprostaglandin f2.alpha.	2.00094e+08	1.45941e+08	1.95463e+08	1.69603e+08	2.0523e+08	2.13063e+08	1.79333e+08	1.89894e+08	1.73962e+08	2.02545e+08	1.86549e+08	2.21728e+08	2.15422e+08	1.86729e+08	1.81894e+08	2.23711e+08	2.03871e+08	1.77653e+08	2.02332e+08	1.82733e+08	2.00695e+08	2.18696e+08	1.89624e+08	1.96126e+08
15-hydroperoxy-5z,8z,11z,13e-eicosatetraenoic acid	3.31798e+06	4.14763e+06	4.99826e+06	6.72023e+06	6.7642e+06	4.25248e+06	5.1396e+06	8.15536e+06	9.94107e+06	8.33507e+06	7.72422e+06	4.83038e+06	9.72568e+06	1.28592e+07	1.09538e+07	1.39552e+07	6.42812e+06	1.02168e+07	2.14073e+07	1.41441e+07	9.68585e+06	2.05408e+07	1.10256e+07	7.20452e+06
16-hydroxyhexadecanoic acid	6.84086e+07	6.3698e+07	6.58529e+07	1.05708e+08	2.66211e+07	3.37391e+07	2.34894e+07	3.71874e+07	5.17318e+07	3.08226e+07	1.74328e+07	4.11793e+07	1.16255e+08	1.14375e+08	4.41084e+07	1.51259e+08	5.76994e+07	5.28538e+07	3.16059e+07	3.1808e+07	1.80491e+07	3.17209e+07	1.52703e+07	1.78827e+07
16-Hydroxypalmitic acid	4.45024e+07	4.81831e+07	4.79342e+07	4.75583e+07	2.16735e+07	2.52758e+07	1.92088e+07	2.82337e+07	2.59125e+07	1.13189e+07	1.27894e+07	2.48316e+07	2.80323e+07	2.60264e+07	1.22005e+07	3.18275e+07	1.68307e+07	2.34908e+07	1.61964e+07	1.80107e+07	8.01591e+06	8.43936e+06	8.95384e+06	1.12793e+07
17-phenoxytrinorprostaglandin f2.alpha.	1.11894e+07	1.06101e+07	1.34993e+07	1.2628e+07	6.58379e+06	1.54761e+07	1.23339e+07	1.46477e+07	2.05735e+07	7.45856e+06	1.36737e+07	2.4332e+07	1.21778e+07	1.94144e+07	1.74166e+07	1.25986e+07	1.36862e+07	1.68653e+07	1.72605e+07	1.33365e+07	1.27821e+07	8.64583e+06	1.43501e+07	9.90583e+06
17,20-dimethylprostaglandin f1.alpha.	5.61531e+06	1.75656e+07	4.03972e+07	9.15262e+07	7.2052e+06	6.81487e+07	2.7131e+07	264904	875489	5.50387e+06	8.9513e+06	2.50958e+06	1.23511e+07	3.52394e+07	1.62003e+07	5.34548e+07	3.59786e+06	1.43223e+07	2.85531e+07	6.3848e+06	1.62706e+06	1.05902e+07	1.51401e+07	5.11173e+06
1h-3-benzazepine-7,8-diol, 6-chloro-2,3,4,5-tetrahydro-1-phenyl-	8.23766e+07	3.81256e+07	8.42195e+07	6.88062e+07	4.86729e+07	8.06303e+07	2.3306e+07	3.98045e+07	5.53959e+07	3.17007e+07	4.46767e+07	7.06661e+07	3.41606e+07	3.03914e+07	4.69179e+07	3.47094e+07	5.97883e+07	3.99951e+07	3.0466e+07	3.85936e+07	2.12947e+07	5.78116e+07	4.70925e+07	5.30398e+07
1h-imidazo[4,5-c]pyridine-6-carboxylic acid, 1-[[4-(dimethylamino)-3-methylphenyl]methyl]-5-(2,2- diphenylacetyl)-4,5,6,7-tetrahydro-, (6s)-	5.60755e+07	6.05421e+07	6.4945e+07	6.05788e+07	6.30792e+07	6.11161e+07	6.18311e+07	5.1278e+07	5.37195e+07	5.68154e+07	5.49915e+07	6.26101e+07	5.97329e+07	5.18223e+07	5.06718e+07	5.77545e+07	4.9839e+07	5.87239e+07	5.74474e+07	6.11354e+07	5.70067e+07	6.75831e+07	5.72235e+07	6.65313e+07
1h-indole-1-butanoic acid, 3-(1-naphthalenylcarbonyl)-	3.33241e+08	3.16578e+08	3.52207e+08	3.17381e+08	3.13073e+08	4.06186e+08	3.26945e+08	2.61633e+08	3.08851e+08	3.37548e+08	3.57977e+08	3.96362e+08	3.58051e+08	3.31898e+08	2.8825e+08	3.95196e+08	2.95217e+08	3.64416e+08	3.09472e+08	2.8509e+08	2.74811e+08	3.05576e+08	3.04213e+08	3.18094e+08
1h-indole-1-pentanoic acid, 3-(1-naphthalenylcarbonyl)-	8.57943e+07	8.95133e+07	1.00557e+08	9.5048e+07	9.84832e+07	1.03381e+08	9.11379e+07	8.1982e+07	8.47902e+07	8.92549e+07	8.96599e+07	9.67587e+07	1.04143e+08	9.21022e+07	8.08523e+07	9.90164e+07	7.87767e+07	1.04194e+08	1.01329e+08	8.69533e+07	9.05074e+07	9.31602e+07	9.40462e+07	8.99392e+07
1h-indole-1-pentanoic acid, 3-[2-(2-chlorophenyl)acetyl]-	5.38782e+06	5.63348e+06	5.51473e+06	5.00009e+06	4.98473e+06	5.50288e+06	6.76087e+06	6.52103e+06	6.22917e+06	6.14097e+06	5.24652e+06	6.33293e+06	5.54614e+06	5.73899e+06	5.22845e+06	6.61451e+06	6.01872e+06	6.56371e+06	5.23244e+06	4.89802e+06	5.36883e+06	6.62021e+06	7.51599e+06	6.52367e+06
1h-indole-2-propanoic acid, 1-[(4-chlorophenyl)methyl]-5-fluoro-.alpha.,.alpha.,3-trimethyl-	1.42006e+06	1.94612e+06	3.01748e+06	2.6295e+06	1.79341e+06	3.30376e+06	2.11308e+06	1.02724e+06	1.73667e+06	2.26952e+06	2.29563e+06	2.14035e+06	2.02255e+06	2.19968e+06	1.82916e+06	2.32851e+06	1.91647e+06	2.60832e+06	2.20498e+06	1.57838e+06	1.52919e+06	1.95511e+06	1.67329e+06	1.91788e+06
1h-indole-3,5-dicarboxylic acid, 1-[3-[4-(decyloxy)phenoxy]-2-oxopropyl]-, 3-methyl ester	2.31449e+06	1.50819e+07	7.98324e+06	3.87166e+06	1.44544e+06	5.29906e+06	2.08415e+07	2.11733e+06	4.23986e+06	4.7581e+06	5.1745e+06	3.31775e+06	4.11109e+06	2.35661e+06	851454	1.51403e+06	1.99428e+06	1.02451e+06	2.15609e+06	2.52546e+06	5.66471e+06	1.18716e+07	1.94924e+06	2.76736e+06
1h-pyrrole-3-propanoic acid, 5-[(1,2-dihydro-2-oxo-3h-indol-3-ylidene)methyl]-2,4-dimethyl-	2.83068e+06	2.27539e+06	4.64859e+06	3.83929e+06	3.18159e+06	2.94774e+06	3.47037e+06	2.71977e+06	3.33477e+06	2.02938e+06	2.61921e+06	1.20485e+06	5.31897e+06	4.9791e+06	3.7835e+06	5.16516e+06	3.03611e+06	3.33277e+06	2.46409e+06	2.13114e+06	1.27998e+06	808827	2.26538e+06	2.52312e+06
2-((octadec-9-enoyl-16,16,17,17,18,18,18-d7)oxy)-3-(pentadecanoyloxy)propyl (2,3,4,5,6-pentahydroxycyclohexyl) phosphate	1.31478e+07	7.84854e+06	3.83818e+06	6.11721e+06	6.33983e+06	5.17923e+06	1.7397e+07	1.4105e+07	6.70493e+06	2.27981e+06	4.78041e+06	4.78759e+06	8.01013e+06	8.26546e+06	4.21054e+06	2.76394e+06	4.05921e+06	1.4036e+07	664766	3.1054e+07	1.73397e+07	1.75298e+07	2.66162e+07	1.14839e+07
2-(4-chlorophenyl)-1-(2,4,6-trihydroxyphenyl)ethanone	6.08151e+07	9.35134e+07	8.18111e+07	6.36834e+07	8.63868e+07	5.79545e+07	7.30054e+07	1.0905e+08	5.73903e+07	1.43474e+08	9.70201e+07	9.11765e+07	3.85591e+07	1.53153e+08	1.24277e+08	6.4737e+07	8.18106e+07	1.00555e+08	6.04785e+07	8.72158e+07	6.06782e+07	5.78705e+07	7.53659e+07	8.25497e+07
2-[[1-(4-nitrobenzoyl)pyrrolidine-2-carbonyl]amino]benzoic acid	543960	378159	400831	437837	446937	116015	290274	922641	763148	208860	490357	428985	1.20543e+06	541190	478185	341584	502754	649070	554028	636466	376771	1.27852e+06	1.18027e+06	527996
2-aminoadipic acid	1.69317e+08	1.14311e+08	1.30439e+08	8.94746e+07	2.08231e+08	9.37019e+07	1.38141e+08	6.47441e+07	6.4085e+07	1.14377e+08	5.22679e+07	1.04098e+08	1.48811e+07	1.91591e+07	3.44764e+07	2.2351e+07	3.313e+07	4.27602e+07	2.81865e+07	2.47719e+07	1.47985e+07	1.0324e+08	2.79632e+07	6.00608e+07
2-aminobenzimidazole	6.45943e+07	5.43042e+07	5.36782e+07	9.17879e+07	1.6392e+08	7.59872e+07	6.21947e+07	1.55948e+08	1.70478e+08	9.33489e+07	5.53121e+07	5.39381e+07	4.35862e+07	6.25955e+07	6.48818e+07	6.52849e+07	5.76089e+07	1.06669e+08	3.89073e+07	1.95592e+08	1.51952e+08	7.78804e+07	3.40905e+07	5.1e+07
2-arachidonoyl-1-palmitoyl-sn-glycero-3-phosphoethanolamine	1.34053e+07	1.56505e+07	3.21727e+07	2.91442e+07	2.52135e+07	5.3327e+07	3.35631e+07	1.6215e+07	1.4888e+07	6.48621e+06	7.11332e+06	2.68046e+07	4.92042e+06	1.14708e+07	2.85405e+07	5.59698e+06	8.26807e+06	1.05029e+07	1.24616e+07	1.89929e+07	7.90123e+06	2.93863e+07	6.81736e+06	2.66712e+07
2-arachidonoyl-1-stearoyl-sn-glycero-3-phosphoethanolamine	9.93105e+07	1.3195e+08	1.46433e+08	1.86524e+08	2.74908e+08	4.97826e+08	1.55719e+08	1.25795e+08	1.38949e+08	1.77073e+08	1.89487e+08	1.13836e+08	4.45213e+07	8.03815e+07	1.0055e+08	1.52022e+08	1.6384e+08	9.77942e+07	1.48369e+08	6.47302e+07	5.95651e+07	1.12501e+08	3.76234e+07	6.53325e+07
2-chlorobenzoic acid	6.67078e+07	6.54812e+07	7.228e+07	5.93778e+07	7.58367e+07	7.01517e+07	6.40359e+07	6.12683e+07	6.16814e+07	5.99082e+07	6.88886e+07	6.86574e+07	7.45849e+07	5.68516e+07	5.42021e+07	7.19125e+07	5.49136e+07	6.8293e+07	6.49807e+07	6.13973e+07	6.94192e+07	5.8902e+07	6.0853e+07	7.01699e+07
2-deoxy-d-ribose	1.98765e+07	1.88842e+07	2.04488e+07	2.49444e+07	2.26967e+07	1.70482e+07	1.67657e+07	1.41247e+07	1.66335e+07	4.40962e+07	1.61921e+07	3.92323e+07	1.39971e+07	1.62339e+07	2.54739e+07	1.68873e+07	1.68168e+07	1.83328e+07	1.91293e+07	1.42899e+07	1.60429e+07	1.96759e+07	1.60832e+07	1.60542e+07
2-deoxyribose 1-phosphate	3.20388e+08	1.87604e+08	1.35404e+08	1.7513e+08	2.12952e+08	1.30056e+08	1.75523e+08	2.8492e+08	2.52249e+08	1.37421e+06	4.02599e+08	1.46635e+08	4.97476e+08	2.65157e+08	2.04019e+08	2.38729e+08	1.63586e+08	5.04282e+08	2.6603e+08	3.41267e+08	2.34945e+08	3.66041e+08	5.56175e+08	1.85821e+08
2-Deoxyribose 5-phosphate	4.72658e+08	4.4259e+08	3.69885e+08	4.22598e+08	4.45033e+08	4.43853e+08	4.47678e+08	3.98613e+08	4.78302e+08	4.66292e+08	4.60024e+08	3.08481e+08	6.69092e+08	4.70809e+08	5.0725e+08	4.489e+08	4.14721e+08	5.37754e+08	4.62312e+08	4.36789e+08	3.54934e+08	5.70923e+08	5.97657e+08	3.67687e+08
2-docosahexaenoyl-1-stearoyl-sn-glycero-3-phosphoethanolamine	7.86471e+07	7.29159e+07	5.78611e+07	5.9495e+07	2.07828e+08	2.7723e+08	7.43434e+07	1.13737e+08	1.31047e+08	1.10234e+08	9.98284e+07	2.52373e+07	9.31949e+07	1.31647e+08	9.64397e+07	7.6631e+07	6.86993e+07	1.15489e+08	1.6719e+08	9.09371e+07	8.67381e+07	7.034e+07	4.30495e+07	4.80944e+07
2-hydroxyanthraquinone	2.39893e+07	1.17351e+07	1.05814e+07	1.0276e+07	1.0556e+07	1.11805e+07	1.0493e+07	9.42399e+06	9.85208e+06	1.14234e+07	1.12296e+07	6.66831e+06	2.85416e+07	7.49895e+06	9.62836e+06	1.43895e+07	9.73696e+06	1.05429e+07	9.61316e+06	9.65484e+06	9.941e+06	9.93968e+06	9.86395e+06	1.01113e+07
2-hydroxyatorvastatin lactone	387432	332216	294859	854462	732727	627871	1.0242e+06	1.35165e+06	1.4655e+06	438593	728320	271680	287417	1.3094e+06	1.02699e+06	1.07357e+06	1.87558e+06	1.11869e+06	1.44226e+06	1.26029e+06	1.10195e+06	1.03737e+06	726087	458405
2-hydroxymyristic acid	5.16763e+07	1.41398e+07	2.16927e+07	2.38108e+07	3.82828e+07	2.42298e+07	2.17135e+07	1.88966e+07	3.76526e+07	2.83835e+07	2.00103e+07	1.35961e+07	2.3304e+07	1.97046e+07	2.10683e+07	1.91594e+07	1.29229e+07	2.33184e+07	1.90259e+07	1.53429e+07	2.48472e+07	1.23379e+07	9.63128e+06	1.77355e+07
2-isopropylmalic acid	1.18925e+08	3.61946e+08	4.24176e+08	3.90372e+08	1.7657e+08	2.82458e+08	6.83412e+07	2.53838e+08	4.03589e+08	3.74713e+08	3.28799e+08	5.04007e+08	6.22777e+07	3.18895e+08	4.41551e+08	1.52444e+06	6.10566e+07	2.07312e+08	3.49943e+08	1.69031e+08	1.44971e+08	3.69512e+08	5.47179e+07	8.39303e+07
2-ketobutyric acid	1.85962e+08	1.82545e+08	1.82755e+08	2.09254e+08	2.07571e+08	1.82212e+08	1.73265e+08	3.42379e+07	7.17719e+07	1.01626e+08	1.14621e+08	1.28004e+08	1.50806e+08	4.03234e+07	1.60847e+08	2.02981e+08	1.68004e+08	4.04239e+07	1.91078e+08	1.61166e+08	4.87603e+07	1.1371e+08	1.30837e+08	1.09373e+08
2-mercaptobenzothiazole	8.58878e+07	1.01149e+08	1.03059e+08	1.05865e+08	1.10461e+08	1.09869e+08	1.06471e+08	1.02545e+08	1.06024e+08	1.03221e+08	1.05833e+08	1.05357e+08	9.63788e+07	1.0832e+08	9.20212e+07	1.01657e+08	9.56107e+07	1.16228e+08	1.14941e+08	1.08963e+08	1.12272e+08	1.02148e+08	1.04149e+08	1.08355e+08
2-mercaptoethanesulfonic acid	6.49253e+07	7.71651e+07	5.98732e+07	5.49115e+07	7.32613e+07	5.77619e+07	6.55336e+07	7.24277e+07	5.26809e+07	4.33327e+07	5.60746e+07	6.58098e+07	5.24642e+07	5.39979e+07	4.15403e+07	1.45128e+07	5.95235e+07	8.32354e+07	5.12238e+07	8.12522e+07	6.75856e+07	9.19182e+07	6.72995e+07	8.33748e+07
2-methoxy-5-nitrophenol	5.97196e+07	5.13833e+07	4.99672e+07	4.3002e+07	7.02689e+07	5.29389e+07	4.9936e+07	4.08484e+07	5.59083e+07	6.95362e+07	5.8187e+07	7.22673e+07	4.27591e+07	3.48367e+07	6.0141e+07	2.57018e+07	5.09311e+07	3.97854e+07	6.72841e+07	4.04342e+07	5.24979e+07	5.98699e+07	4.59894e+07	3.8552e+07
2-methylquinolin-4-ol	3.13085e+07	1.93358e+07	3.38505e+07	3.04505e+07	2.6642e+07	2.54449e+07	2.81661e+07	2.74895e+07	2.62421e+07	2.1435e+07	2.62737e+07	3.17108e+07	2.73819e+07	3.05772e+07	3.66179e+07	1.95097e+08	2.66587e+07	2.53027e+07	2.90005e+07	2.50996e+07	3.46857e+07	2.30845e+07	2.41915e+07	2.85935e+07
2-naphthalenesulfonic acid	2.8026e+07	2.34894e+07	2.02581e+07	1.87487e+07	2.93991e+07	3.04137e+07	2.28255e+07	3.46508e+07	2.38614e+07	3.71041e+07	4.09811e+07	4.30725e+06	3.42554e+07	3.13119e+07	1.59569e+07	1.82179e+07	1.60887e+07	2.98549e+07	3.51996e+07	1.82392e+07	1.8289e+07	2.71708e+07	1.9507e+07	2.40196e+07
2-Oxoadipic acid	2.3359e+08	2.33319e+08	2.42307e+08	2.51857e+08	2.33725e+08	2.31578e+08	2.4186e+08	1.92936e+08	2.08323e+08	2.20725e+08	2.39471e+08	2.25433e+08	2.35303e+08	2.2654e+08	2.5936e+08	2.51634e+08	2.42906e+08	2.30684e+08	2.31635e+08	2.51672e+08	2.24486e+08	2.38713e+08	2.33365e+08	2.40294e+08
2-phosphonoethylphosphonic acid	1.15474e+08	7.86644e+07	6.77813e+07	6.53043e+07	8.28013e+08	6.56481e+07	5.0596e+07	3.99478e+09	3.6921e+08	4.2649e+08	6.09919e+08	8.8589e+07	6.1968e+08	7.65786e+08	9.94707e+08	4.18613e+08	3.62786e+08	1.41158e+09	4.1163e+08	1.42948e+09	1.05414e+09	1.33251e+09	1.45207e+09	5.65962e+08
2-propylglutaric acid	1.22409e+07	1.09026e+07	1.15728e+07	9.29413e+06	9.65748e+06	8.64173e+06	1.04846e+07	1.40599e+07	7.22309e+06	3.48853e+07	1.93315e+07	1.80498e+07	2.9891e+07	4.91428e+07	4.83639e+07	2.12976e+07	2.61659e+07	3.23299e+07	1.26552e+07	7.117e+07	6.49107e+06	1.00987e+08	1.08848e+08	8.66854e+07
2,3-dihydroxybenzoic acid	3.65417e+07	2.22044e+07	1.74881e+07	2.54585e+07	8.81997e+06	1.66113e+07	1.0227e+07	1.5695e+07	3.11035e+06	4.57652e+07	2.81338e+07	1.04564e+07	1.08049e+08	1.29256e+08	8.74641e+07	8.10661e+07	1.19005e+08	1.07339e+08	3.02428e+07	1.31262e+08	5.37597e+07	1.48573e+08	2.8553e+08	1.08753e+08
2,3-dihydroxybiphenyl	8.81015e+07	3.80975e+07	3.77353e+07	2.62691e+07	3.68156e+07	2.45977e+07	3.58924e+07	3.88375e+07	3.90195e+07	2.18653e+07	5.07694e+07	6.28064e+07	2.81084e+07	3.91308e+07	3.53306e+07	3.61218e+07	2.65883e+07	5.05199e+07	2.31526e+07	3.01155e+07	3.28372e+07	3.47478e+07	3.82176e+07	3.19626e+07
2,4-dichlorophenol	1.04364e+09	1.0479e+09	1.09205e+09	1.01472e+09	1.16927e+09	1.09644e+09	1.11301e+09	9.90332e+08	1.01838e+09	1.01362e+09	1.08956e+09	1.084e+09	1.20493e+09	9.86954e+08	1.0074e+09	1.17138e+09	9.63937e+08	1.13211e+09	1.09457e+09	1.10379e+09	1.16079e+09	1.10703e+09	1.05576e+09	1.12419e+09
2,4-thiazolidinedione, 5-(6-quinoxalinylmethylene)-	2.04842e+07	3.52546e+07	6.06995e+07	5.35012e+07	1.63385e+07	2.38428e+07	1.05787e+07	1.70048e+07	2.07216e+07	7.83555e+07	8.7851e+07	2.59442e+06	1.41346e+07	1.26905e+07	2.32663e+07	5.25797e+06	1.74229e+07	2.32631e+07	5.26876e+07	2.30287e+07	2.76668e+07	2.1588e+07	8.57332e+06	2.00666e+07
2,4,6-trichlorophenol	363511	8.25335e+08	8.31572e+08	8.81311e+08	1.12357e+09	8.64011e+08	8.26902e+08	8.54139e+08	1.21368e+09	9.06942e+08	8.46166e+08	8.77049e+08	9.2501e+08	8.10116e+08	578648	8.63422e+08	7.99905e+08	8.514e+08	8.38532e+08	8.54294e+08	9.64853e+08	5.40092e+08	9.87222e+08	572919
2,5,7,8-tetramethyl-2-(.beta.-carboxyethyl)-6-hydroxychroman	7.03982e+06	1.87648e+07	3.33626e+06	1.15838e+07	1.20407e+07	1.35695e+07	2.70245e+07	7.12703e+06	1.25332e+07	163422	1.61061e+07	2.15883e+07	8.75641e+07	4.9206e+07	4.39001e+07	1.55336e+07	1.5805e+07	2.83254e+06	699616	2.26231e+07	3.09178e+06	2.50471e+06	1.4859e+07	2.61222e+06
2'-chloro-2-hydroxy-5-methylbenzophenone	1.07956e+08	8.71343e+07	1.91855e+08	1.91752e+08	3.08377e+07	6.91469e+07	5.75301e+07	3.26377e+07	4.97646e+07	5.53078e+08	3.04521e+08	5.82757e+06	8.1277e+08	1.36142e+09	9.65044e+08	5.88779e+08	5.80246e+08	6.09473e+08	3.07377e+08	7.77785e+08	4.48516e+08	4.12181e+08	3.702e+08	6.50593e+08
2'-Deoxyinosine 5'-monophosphate	4.70343e+07	8.53808e+07	8.46261e+07	8.67258e+07	5.83084e+07	2.95693e+07	8.62319e+07	8.34667e+07	1.00437e+08	8.91565e+07	8.93518e+07	6.884e+07	8.53852e+07	6.93023e+07	9.50624e+07	5.8861e+07	8.50139e+07	9.25454e+07	9.07484e+07	9.80318e+07	9.06421e+07	9.00275e+07	8.72729e+07	7.6594e+07
2'-deoxyuridine 5'-monophosphate	2.12749e+07	5.55615e+07	8.44091e+07	6.12316e+07	6.28671e+07	5.84786e+07	5.89307e+07	2.58672e+07	4.92602e+07	4.59864e+07	3.28387e+07	6.3898e+07	9.41186e+06	5.57929e+07	5.75079e+07	5.01741e+07	5.91223e+07	3.32619e+07	4.57747e+07	2.4475e+07	3.38703e+07	2.50346e+07	1.66002e+07	3.651e+07
2'-hydroxy-4-methylchalcone	1.11627e+08	6.9337e+07	9.69229e+07	7.44021e+07	1.12125e+08	1.05381e+08	9.01363e+07	9.58316e+07	8.42861e+07	9.30278e+07	9.28242e+07	1.15311e+08	1.22881e+08	8.94704e+07	8.98556e+07	1.22308e+08	1.00698e+08	8.83932e+07	9.50898e+07	9.04168e+07	9.30443e+07	9.80596e+07	9.63918e+07	1.01206e+08
3-(cyclohexylamino)-2-hydroxy-1-propanesulfonic acid	7.74178e+07	9.04119e+07	1.10592e+08	1.07072e+08	1.3551e+08	1.07042e+08	8.23312e+07	9.28955e+07	1.03e+08	1.32756e+08	1.28335e+08	7.53091e+07	1.07779e+08	1.72062e+08	1.78366e+08	1.30079e+08	1.17029e+08	1.27654e+08	1.15581e+08	1.8247e+08	1.03821e+08	1.16545e+08	1.12841e+08	1.93188e+08
3-(n-morpholino)-2-hydroxypropanesulfonic acid	1.7968e+07	2.14944e+07	3.34957e+07	3.24258e+07	2.22473e+07	2.63771e+07	3.48658e+07	3.92243e+07	2.2372e+07	1.29287e+07	1.66554e+07	4.40967e+07	1.35491e+07	1.84655e+07	1.9062e+07	2.39554e+07	2.1318e+07	2.18853e+07	1.65177e+07	3.55245e+07	2.64243e+07	2.71747e+07	1.53219e+07	1.57364e+07
3-[(4-chlorobenzoyl)amino]propanoic acid	3.01921e+09	5.59843e+09	6.79272e+09	5.78783e+09	2.38478e+09	6.08386e+09	2.54442e+09	1.82972e+09	1.2521e+10	1.36996e+09	5.97196e+09	4.0683e+09	8.10017e+08	1.9311e+09	4.28006e+09	1.47861e+09	3.46978e+09	5.62946e+09	1.41844e+09	4.94709e+08	2.70443e+09	4.28685e+08	5.60631e+09	5.36923e+08
3-dehydrocholic acid	3.59657e+07	1.81219e+08	8.38604e+07	5.03393e+07	7.84229e+06	7.78859e+06	9.98296e+07	4.18185e+07	7.40964e+07	3.7072e+07	1.09949e+07	1.27153e+07	5.84307e+06	1.43659e+07	1.4102e+07	674444	9.17586e+06	1.3397e+07	2.79128e+06	8.19879e+06	1.46641e+08	1.5806e+08	3.46874e+07	3.25461e+07
3-dehydroepiandrosterone sulfate	1.23833e+08	9.62555e+06	5.44548e+08	1.12987e+07	5.89944e+07	5.0367e+06	4.40335e+06	5.19137e+07	3.26655e+06	2.05146e+08	3.19161e+07	569677	1.43475e+08	6.05425e+06	1.11561e+08	1.69386e+07	6.00111e+07	7.29393e+06	5.06105e+06	1.52866e+08	4.64625e+06	4.91718e+07	1.56843e+08	3.32293e+06
3-dehydroquinic acid	3.91239e+06	4.4399e+06	5.18975e+06	2.43022e+06	5.69873e+06	6.04834e+06	6.10499e+06	5.83016e+06	5.45635e+06	8.60073e+06	4.20747e+06	5.78026e+06	4.69223e+06	6.61314e+06	5.41147e+06	5.22633e+06	5.87591e+06	3.77673e+06	3.42494e+06	5.28164e+06	6.41886e+06	3.35418e+06	2.73885e+06	6.1969e+06
3-hydroxymyristic acid	3.68866e+07	4.53291e+07	5.75112e+07	3.71184e+07	1.84417e+07	2.54445e+07	1.31026e+07	1.97184e+07	1.51726e+07	1.53199e+07	6.62699e+06	2.97341e+07	5.04476e+07	1.44363e+08	8.77157e+07	7.98001e+07	3.01967e+07	2.40551e+07	3.1017e+07	1.84996e+07	7.43656e+06	1.23022e+07	4.43753e+06	5.78311e+06
3-hydroxyoctadecanoic acid	1.55099e+07	1.49056e+07	1.19643e+07	2.37517e+07	2.54826e+07	1.31094e+07	1.56649e+07	1.09745e+07	3.0152e+07	2.543e+07	1.42514e+07	1.92133e+07	1.7681e+07	4.7554e+07	1.38986e+07	1.95984e+07	1.39301e+07	1.37607e+07	1.64501e+07	1.23057e+07	1.10528e+07	8.12049e+06	1.0364e+07	9.35849e+06
3-hydroxyphenylacetic acid	9.56864e+07	9.41554e+07	1.13331e+08	6.83947e+07	3.30984e+08	1.67321e+08	5.47654e+07	7.54388e+07	3.61264e+08	1.50805e+08	1.72172e+08	4.07793e+07	2.93629e+07	6.41116e+07	5.46282e+07	1.12024e+08	1.00165e+08	1.46911e+08	2.19252e+07	1.19413e+08	2.53528e+08	5.48471e+07	3.86366e+07	1.74086e+07
3-ketofusidic acid	2.47173e+07	3.0143e+07	1.38572e+07	1.388e+08	547022	3.99496e+06	8.3959e+07	366330	1.21012e+06	1.81495e+06	3.87609e+06	1.86628e+06	5.72009e+07	4.4822e+07	4.27877e+07	2.83312e+07	2.09397e+06	1.06688e+07	2.75398e+07	3.18393e+07	6.52223e+06	1.58001e+07	4.9549e+07	2.56248e+07
3-methyl-2-oxopentanoate	2.62889e+10	1.84994e+10	2.01151e+10	1.83501e+10	2.92958e+10	2.86712e+10	1.83108e+10	2.92167e+10	1.84673e+10	1.89123e+10	1.50417e+10	1.83838e+10	1.73923e+10	1.53678e+10	1.37495e+10	1.25819e+10	1.85265e+10	1.9252e+10	2.01146e+10	1.16345e+10	1.3295e+10	1.44953e+10	1.64228e+10	1.33064e+10
3-methylbenzoate	9.15517e+07	7.74955e+07	1.82129e+08	1.80784e+08	1.70777e+08	6.37506e+08	1.13707e+08	1.19127e+08	2.5465e+08	6.83522e+07	1.10718e+08	2.03301e+08	1.83927e+08	1.49325e+08	1.16856e+08	1.73827e+08	1.44456e+08	1.64614e+08	2.19151e+08	3.00477e+08	1.92634e+08	1.42586e+08	1.34489e+08	3.381e+07
3,4-Dihydroxy-L-phenylalanine(L-DOPA)	6.07126e+07	4.29645e+07	1.04269e+08	3.95455e+07	6.00746e+07	6.23892e+07	6.52217e+07	4.93448e+06	4.29479e+07	4.64482e+07	2.66003e+07	7.67172e+06	2.56479e+07	4.46685e+07	5.64574e+07	3.18879e+07	4.71196e+07	4.03966e+07	3.92868e+07	5.06191e+07	5.14721e+06	5.66738e+07	5.69112e+07	7.41197e+07
3,4-dihydroxymandelic acid	3.80623e+07	3.75082e+07	4.08088e+07	3.58869e+07	4.00975e+07	3.65413e+07	3.84719e+07	4.05354e+07	3.90759e+07	4.09715e+07	4.09177e+07	3.83134e+07	3.89055e+07	3.62176e+07	3.89577e+07	3.70662e+07	3.62996e+07	3.78817e+07	3.81532e+07	4.26308e+07	3.99053e+07	3.87212e+07	4.114e+07	3.87402e+07
3,5-di-tert-butyl-4-hydroxybenzoic acid	3.58178e+07	3.75913e+07	4.7138e+07	4.9774e+07	2.02072e+06	6.10177e+07	5.09523e+07	5.83083e+07	6.4524e+07	5.6663e+07	6.52278e+07	5.27928e+07	3.89089e+07	5.6423e+07	4.78171e+07	5.24266e+07	5.47195e+07	6.80784e+07	7.72387e+07	7.00466e+07	5.26778e+07	6.74786e+07	6.33383e+07	3.99001e+07
3.alpha.,7.alpha.-dihydroxy-12-oxocholanoic acid	2.42227e+06	2.08715e+07	1.44852e+06	2.03693e+06	171554	1.40384e+06	1.70237e+06	939696	1.13072e+06	1.29355e+06	901976	1.74731e+06	1.1282e+06	2.28984e+06	1.1452e+07	747696	463964	4.50571e+06	1.12056e+06	1.11869e+06	2.22123e+07	1.27746e+07	8.91323e+06	8.64352e+06
3'-sialyllactose	1.99574e+06	745484	1.30635e+06	2.24348e+06	1.655e+06	1.09682e+06	1.92085e+06	1.2697e+06	929042	265493	131868	1.27153e+06	422254	318216	559854	399669	168340	430923	395609	195498	230207	258838	251873	224291
3',5'-cyclic inosine monophosphate	6.90279e+06	6.25102e+06	6.07675e+06	6.6339e+06	6.254e+06	5.99631e+06	6.73056e+06	6.15554e+06	6.18861e+06	5.8413e+06	6.48252e+06	6.04243e+06	5.93978e+06	5.88766e+06	6.82555e+06	6.78575e+06	6.305e+06	5.53769e+06	6.80228e+06	6.51365e+06	6.73915e+06	6.24792e+06	6.13955e+06	6.22799e+06
3h-imidazo(4,5-f)quinoline, 2-amino-3-methyl-	1.36982e+07	1.26227e+07	6.6901e+06	6.85683e+06	1.14767e+07	9.52025e+06	7.84164e+06	1.42203e+07	1.14394e+07	1.40318e+07	8.10792e+06	9.39598e+06	9.69281e+06	8.73782e+06	8.20475e+06	1.51062e+07	1.09726e+07	6.50715e+06	1.53419e+07	7.6152e+06	7.92876e+06	9.4482e+06	307317	7.61338e+06
4-(2-hydroxyethyl)piperazine-1-ethanesulfonic acid	1.86086e+07	1.86464e+07	2.87694e+07	2.29446e+07	1.66926e+07	1.37829e+07	1.91983e+07	2.19719e+07	3.96375e+07	6.27235e+06	7.18655e+06	2.36516e+07	1.88849e+07	7.7376e+06	7.71736e+06	1.611e+07	1.15216e+07	1.43432e+07	1.32857e+07	4.7352e+06	2.22218e+07	6.55833e+06	5.52339e+06	1.53826e+07
4-amino-5-chloro-1-phenyl-6-pyridazone	5.54918e+06	1.98733e+06	604192	4.68912e+06	8.00573e+06	3.6785e+06	1.59469e+06	5.53873e+06	7.9063e+06	1.49489e+06	8.87298e+06	1.2836e+06	4.94729e+06	3.97569e+06	5.79584e+06	8.60307e+06	9.25483e+06	5.51388e+06	1.04598e+07	3.04765e+06	7.20212e+06	1.3087e+06	1.80529e+06	5.08541e+06
4-chlorophenoxyacetic acid	1.52941e+08	1.25946e+08	1.28578e+08	1.15457e+08	1.45849e+08	1.17088e+08	1.16185e+08	1.3049e+08	1.36101e+08	1.39914e+08	1.42036e+08	1.51486e+08	1.61726e+08	1.23998e+08	1.47241e+08	1.44739e+08	1.35359e+08	1.41254e+08	1.35326e+08	1.57183e+08	1.64505e+08	1.44935e+08	1.44502e+08	1.78828e+08
4-heptenoic acid, 7-[(1r,2r,5s)-5-([1,1'-biphenyl]-4-ylmethoxy)-2-(4-morpholinyl)-3-oxocyclopentyl]-, (4z)-rel-	6.19572e+06	1.34001e+07	1.27847e+07	6.95474e+06	8.17843e+06	8.77324e+06	6.8388e+06	1.40812e+07	8.85601e+06	1.41643e+07	9.40117e+06	1.16632e+07	1.93487e+07	2.26101e+07	1.51973e+07	6.80577e+06	1.17612e+07	1.69022e+07	2.52073e+07	6.5659e+06	1.88831e+07	1.81822e+07	1.5832e+07	1.38318e+07
4-hydroxy-4'-chlorobiphenyl	7.47389e+07	9.94804e+07	5.04196e+07	3.6258e+07	3.69039e+08	1.93844e+08	3.39837e+07	2.0383e+08	1.07639e+09	7.07507e+08	4.57012e+08	2.3054e+07	1.47577e+08	1.46758e+08	1.09891e+09	1.82104e+08	2.68117e+08	2.85226e+08	2.30197e+08	2.95168e+08	3.61777e+08	6.0982e+08	3.03475e+08	8.41977e+07
4-hydroxyatorvastatin lactone	1.45655e+07	2.5529e+07	1.61891e+07	2.21146e+07	2.75558e+07	3.58556e+07	1.38664e+07	2.19549e+07	1.5858e+07	1.2645e+07	1.20939e+07	3.17291e+07	2.46692e+07	1.77027e+07	2.52022e+07	1.9322e+07	1.6279e+07	2.12722e+07	2.05647e+07	2.17465e+07	1.46146e+07	3.53368e+07	2.31526e+07	3.12588e+07
4-hydroxybenzaldehyde	8.83269e+07	8.7e+06	8.30652e+07	7.94483e+07	8.64618e+07	1.04263e+08	3.44641e+07	9.53945e+07	9.27212e+07	5.06362e+07	9.52038e+07	8.85928e+07	6.94123e+07	1.11345e+08	9.2419e+07	5.23068e+07	3.89529e+07	8.66392e+07	1.24415e+08	5.07217e+07	8.41823e+07	9.98919e+07	4.9353e+07	1.03398e+08
4-hydroxyisoleucine	6.01304e+07	6.5767e+07	4.09217e+07	5.96077e+07	8.82451e+07	7.85551e+07	5.0866e+07	5.48397e+07	6.58153e+07	1.01561e+08	7.42359e+07	1.27914e+08	8.11091e+07	1.15932e+08	8.71645e+07	6.78258e+07	9.61138e+07	9.12225e+07	6.61799e+07	9.487e+07	7.31796e+07	1.4918e+08	1.35077e+08	1.29462e+08
4-hydroxyquinoline	2.71851e+07	2.42238e+07	1.21205e+07	2.23826e+07	2.64654e+07	3.68721e+07	1.05183e+07	5.9974e+07	5.93293e+07	3.94211e+07	1.40173e+07	4.60643e+06	6.20793e+06	8.27568e+06	1.01446e+07	9.22397e+06	1.93823e+07	3.08426e+07	1.46866e+07	9.54529e+06	5.55707e+06	5.86403e+06	1.09258e+07	7.85721e+06
4-methylquinoline-2,7-diol	7.92702e+06	9.57131e+06	8.53246e+06	5.57881e+06	3.17984e+06	1.04303e+07	8.14731e+06	1.00321e+07	6.37332e+06	1.15866e+07	8.7681e+06	6.02114e+06	1.76198e+06	3.71437e+06	8.22234e+06	8.12867e+06	6.71668e+06	7.05929e+06	2.82016e+06	3.04249e+06	8.97817e+06	8.30208e+06	9.85459e+06	7.25478e+06
4-morpholinopropanesulfonic acid	1.45279e+07	1.25959e+07	2.56677e+07	3.47076e+07	1.01498e+07	1.52875e+07	1.21265e+07	1.70277e+07	1.03725e+07	1.79619e+07	2.3727e+07	2.37e+07	1.88398e+07	2.05178e+07	1.60675e+07	2.15091e+07	2.96572e+07	3.25195e+07	1.69689e+07	2.32733e+07	1.39562e+07	1.03717e+07	1.73688e+07	1.27512e+07
4-pyridoxic acid	1.43255e+06	1.19089e+08	2.98895e+07	3.35634e+07	1.0739e+09	7.67535e+06	2.8479e+07	3.84481e+06	2.39696e+07	2.91768e+07	2.23383e+07	5.19398e+07	2.80789e+07	4.48431e+07	6.37578e+07	6.02134e+07	4.74812e+07	4.07757e+07	2.18493e+07	6.02556e+07	4.26729e+07	5.01951e+07	4.82883e+07	3.74265e+07
4,4-dimethyl-l-glutamic acid	1.07616e+07	1.41188e+07	1.5708e+07	1.44332e+07	2.07422e+07	1.35956e+07	2.45284e+07	2.34912e+07	2.0428e+07	2.06743e+07	1.58942e+07	1.39111e+07	9.92228e+06	1.41584e+07	2.58976e+07	1.33142e+07	2.3287e+07	1.85087e+07	1.6145e+07	3.37741e+07	1.67301e+07	1.87787e+07	1.41552e+07	1.80223e+07
4,6-dinitro-o-cresol	5.59129e+07	7.14722e+07	9.54408e+07	6.93627e+07	5.32754e+07	7.3757e+07	4.40576e+07	7.18607e+07	6.81117e+07	1.46945e+07	8.11127e+07	3.0598e+07	5.55332e+07	2.12132e+07	2.87808e+07	3.8978e+07	2.8183e+07	9.06074e+07	9.5033e+07	6.55309e+07	2.22512e+06	1.93184e+07	6.29682e+07	3.96393e+07
4,8-dimethylquinolin-2-ol	2.1386e+07	5.78511e+06	5.731e+06	5.04827e+06	2.1829e+07	1.65513e+07	8.03043e+06	2.14787e+07	1.58355e+07	1.47033e+07	1.08478e+07	9.45705e+06	1.26244e+07	1.09261e+07	9.39824e+06	4.13282e+06	1.27873e+07	1.86466e+07	8.78322e+06	3.87849e+06	3.17478e+07	1.24175e+07	1.07093e+07	8.29232e+06
4'-hydroxychalcone	6.80281e+06	7.11284e+06	4.36725e+06	4.34403e+06	4.56718e+06	2.86506e+06	1.02462e+07	1.27998e+07	3.34922e+06	3.00198e+06	7.84342e+06	1.22634e+07	1.93425e+06	4.7616e+06	3.23386e+06	2.97301e+06	2.80641e+06	3.8927e+06	2.39495e+06	7.5767e+06	1.16583e+07	6.80621e+06	6.942e+06	8.70582e+06
4',6'-dimethoxy-2'-hydroxyacetophenone	3.31221e+07	3.74626e+07	4.2869e+07	2.93388e+07	5.75469e+07	1.11222e+07	6.51882e+07	4.22364e+07	3.11403e+07	1.30507e+07	2.40839e+07	6.28879e+07	2.60916e+07	1.56167e+07	2.74548e+07	2.49093e+07	3.26959e+07	2.35404e+07	1.18933e+07	2.75896e+07	3.53238e+07	4.3371e+07	3.77113e+07	3.25283e+07
5-(1,2,4a,5-tetramethyl-7-oxo-3,4,8,8a-tetrahydro-2h-naphthalen-1-yl)-3-methylpentanoic acid	1.36825e+06	1.0131e+06	3.00318e+06	3.7497e+06	2.92179e+06	2.4086e+06	3.47154e+06	1.63487e+06	1.96185e+06	3.12496e+06	3.16326e+06	3.44012e+06	2.00492e+06	1.72491e+06	2.73199e+06	2.99396e+06	1.33588e+06	2.18396e+06	2.56018e+06	3.07249e+06	3.06709e+06	2.88161e+06	2.95355e+06	1.75914e+06
5-(4-hydroxyphenyl)-5-phenylhydantoin	1.13781e+07	3.66697e+06	4.69516e+07	930231	3.56608e+07	6.35635e+07	3.67921e+07	1.10774e+07	9.44862e+06	2.03201e+07	4.29168e+06	4.36361e+06	3.2904e+06	1.88534e+06	4.80828e+06	2.62039e+06	1.70719e+07	1.29937e+06	3.20974e+07	7.32891e+06	8.11047e+06	5.04795e+07	8.26886e+06	1.04677e+07
5-aminolevulinic acid	4.06267e+07	2.42777e+07	6.32767e+07	4.13764e+07	4.57716e+07	4.53475e+07	5.11011e+07	4.54373e+07	5.48882e+07	3.7891e+07	4.96069e+07	1.29244e+08	2.72565e+07	5.03207e+07	4.86283e+07	4.23776e+07	4.24643e+07	6.20199e+07	4.83489e+07	3.95625e+07	4.74313e+07	7.47663e+07	1.91719e+07	4.38636e+07
5-azauracil	5.86438e+07	5.8523e+07	5.08018e+07	4.28358e+07	3.66601e+07	4.77194e+07	5.77581e+07	4.74305e+07	5.04343e+07	4.25877e+07	4.27398e+07	4.59869e+07	5.3467e+07	3.71542e+07	7.6227e+06	2.8969e+06	5.16755e+07	3.82611e+07	4.61822e+07	5.03498e+07	5.17112e+07	6.6481e+07	3.79857e+07	4.89699e+07
5-fluorocytidine	8.5635e+06	8.11952e+06	7.45233e+06	6.63303e+06	6.07226e+06	8.09966e+06	4.93168e+06	3.16421e+06	3.5411e+06	7.6555e+06	6.99734e+06	1.27118e+07	8.27024e+06	4.33328e+06	5.49726e+06	2.35711e+06	9.56052e+06	7.951e+06	6.08574e+06	9.75975e+06	5.56609e+06	5.10747e+06	3.87092e+06	8.30086e+06
5-heptenoic acid, 7-[(1r,2r,3s,5s)-2-[(1e,3s)-3-(2,3-dihydro-1h-inden-2-yl)-3-hydroxy-1-propen-1-yl]-3-fluoro-5-hydroxycyclopentyl]-, (5z)-	2.85014e+08	1.78187e+08	2.73467e+08	2.26365e+08	2.86702e+08	3.15067e+08	2.47362e+08	2.8297e+08	2.47272e+08	2.90078e+08	2.56749e+08	3.01334e+08	3.32521e+08	2.42179e+08	2.42874e+08	3.21603e+08	2.90703e+08	2.54027e+08	2.88959e+08	2.41725e+08	2.74231e+08	3.06189e+08	2.83937e+08	2.83585e+08
5-hexenoic acid, 6-[(2r,3s)-3-[[[(4-chloro-2-methylphenyl)sulfonyl]amino]methyl]bicyclo[2.2.2]oct-2-yl]-, (5z)-	2.89178e+06	3.62705e+06	5.70562e+06	4.84564e+06	3.70245e+06	3.96044e+06	2.08676e+06	4.98483e+06	4.30427e+06	4.95629e+06	1.96235e+06	4.91894e+06	2.35957e+06	2.83828e+06	3.21894e+06	1.73678e+06	5.11039e+06	5.03715e+06	4.16594e+06	4.99602e+06	3.57578e+06	2.31364e+06	882145	1.45874e+06
5-hydroxy-2,2-dimethyl-10-(2-methylbut-3-en-2-yl)pyrano[3,2-g]chromen-8-one	5.55201e+06	8.15618e+06	7.63165e+06	8.85934e+06	7.66967e+06	9.22433e+06	7.76518e+06	4.24723e+06	8.83946e+06	4.33662e+06	3.51851e+06	8.95502e+06	2.83758e+06	4.99491e+06	2.71507e+06	2.66591e+06	3.18272e+06	4.88043e+06	6.92499e+06	2.80862e+06	3.66957e+06	6.58878e+06	4.14702e+06	5.56664e+06
5-hydroxy-3,4-dihydro-2(1h)-quinolinone	2.19015e+08	1.5729e+08	5.91907e+07	3.63145e+08	9.96236e+07	1.02997e+08	1.31864e+08	1.4797e+08	1.47368e+08	1.29435e+08	1.26288e+08	1.62544e+08	1.74571e+08	1.02569e+08	7.88183e+07	1.38242e+08	4.94871e+08	1.01523e+08	1.12015e+08	1.56959e+08	1.438e+08	1.14007e+08	1.48492e+08	8.24301e+07
5-isoxazoleacetic acid, 4,5-dihydro-3-(4-hydroxyphenyl)-, methyl ester	5.79174e+06	5.9966e+06	3.68027e+06	3.63973e+06	4.36476e+06	4.82913e+06	4.88923e+06	3.86526e+06	5.102e+06	5.71787e+06	4.57487e+06	4.13294e+06	4.71556e+06	4.40759e+06	4.40096e+06	5.17514e+06	6.70453e+06	5.72348e+06	5.09289e+06	4.576e+06	5.10856e+06	4.58946e+06	4.76691e+06	5.10531e+06
5-methoxyindoleacetate	1.30863e+06	2.46268e+06	7.36045e+06	1.09911e+06	8.92366e+06	1.2056e+07	6.36205e+06	1.19944e+06	3.245e+06	3.75449e+06	1.27903e+06	3.36618e+06	1.64424e+06	1.16594e+06	729026	2.37001e+06	4.58111e+06	2.6732e+06	2.70368e+06	1.50559e+06	1.37795e+06	1.28403e+06	7.32441e+06	1.94976e+06
5,6-dimethylbenzimidazole	5.35274e+07	7.47742e+07	8.03383e+07	7.91957e+07	6.11524e+07	4.09224e+07	1.02415e+08	8.5732e+07	5.39452e+07	1.00242e+08	6.62186e+07	6.38254e+07	4.52319e+07	4.7148e+07	5.38192e+07	1.69792e+08	4.63229e+07	4.71231e+07	7.40619e+07	6.02148e+07	6.41745e+07	8.99643e+07	5.37783e+07	5.84617e+07
5.alpha.-androstan-3.alpha.,17.beta.-diol-o-3-.beta.-glucuronic acid	7.90061e+06	3.87213e+07	1.21496e+07	1.76288e+07	2.1511e+06	2.32094e+06	9.0438e+06	1.29622e+07	6.43e+06	1.25105e+07	4.93339e+06	7.24163e+06	2.05723e+06	5.58329e+06	9.63217e+06	347807	1.16161e+06	5.63719e+06	1.81926e+06	4.51687e+06	2.40215e+07	1.45652e+07	1.52045e+07	2.87911e+06
5.alpha.-androstan-3.beta.-ol-17-one sulfate	9.50192e+07	1.85783e+07	7.00882e+08	4.14404e+06	2.36208e+07	2.25234e+07	3.54037e+06	6.43609e+07	1.31834e+07	2.56147e+08	2.21544e+07	1.07947e+08	1.37807e+08	1.63502e+07	1.91277e+08	7.50997e+06	3.7717e+07	1.98973e+07	1.94571e+07	1.9448e+08	2.62058e+06	6.04743e+07	9.61381e+07	9.67337e+06
6-ethoxy-3-(4-hydroxyphenyl)-4-methylcoumarin	1.04635e+07	1.03962e+07	1.00437e+07	9.40161e+06	9.56362e+06	1.14403e+07	1.01218e+07	9.21138e+06	1.6859e+07	9.60589e+06	1.11635e+07	1.03907e+07	1.23081e+07	9.39485e+06	1.1373e+07	1.24902e+07	1.04528e+07	9.93702e+06	9.99364e+06	1.83801e+07	1.1546e+07	9.51467e+06	1.06673e+07	1.31214e+07
6-quinoxalinecarbonitrile, 1,2,3,4-tetrahydro-7-nitro-2,3-dioxo-	2.70354e+07	3.08373e+07	3.0393e+07	2.6268e+07	2.67237e+07	2.59385e+07	2.63419e+07	2.59989e+07	3.87887e+07	3.21682e+07	5.70524e+06	3.08993e+07	3.29197e+07	3.12138e+06	3.66767e+07	3.95712e+07	3.15151e+06	3.06546e+06	2.96541e+07	3.13622e+07	3.69299e+07	2.99117e+07	2.99158e+07	3.36299e+07
6,8-dihydroxy-2,2,4,4-tetramethyl-7-(3-methylbutanoyl)-9-(2-methylpropyl)-9h-xanthene-1,3-dione	7.69996e+08	6.22207e+08	8.06643e+08	6.98795e+08	7.19433e+08	7.99546e+08	7.31846e+08	6.39889e+08	5.24855e+08	7.69383e+08	7.32099e+08	9.11282e+08	8.55166e+08	7.25563e+08	7.08216e+08	9.0621e+08	7.66668e+08	6.8954e+08	8.28305e+08	5.89205e+08	6.36127e+08	8.76672e+08	8.10503e+08	7.89334e+08
6a,12a-didehydroamorphigenin	3.01953e+06	3.18272e+06	7.60644e+06	3.77923e+06	4.56222e+06	6.15248e+06	2.87661e+06	2.15618e+06	4.27224e+06	4.29782e+06	4.38181e+06	9.3261e+06	5.56825e+06	4.07353e+06	5.86831e+06	5.27866e+06	5.29005e+06	3.05124e+06	4.93468e+06	4.5933e+06	4.27382e+06	5.55781e+06	5.28162e+06	4.49804e+06
7-hydroxyflavanone	2.47304e+06	2.7376e+06	5.53054e+06	2.27302e+06	3.6671e+06	2.37253e+06	5.12759e+06	4.57643e+06	3.2231e+06	3.1242e+06	2.51718e+06	1.57672e+06	3.91069e+06	1.99951e+06	5.7784e+06	3.43105e+06	5.73371e+06	3.67638e+06	2.53134e+06	3.74079e+06	2.52345e+06	4.97871e+06	972285	2.79816e+06
7-hydroxyquetiapine	140931	231696	547531	560499	334072	379627	139610	425669	323445	540771	87395.5	441783	171756	247124	368360	150578	471095	342703	384804	535729	416498	151136	223407	58924.8
7-methylguanine	3.75593e+09	4.01662e+09	4.44737e+09	4.21775e+09	3.93142e+09	4.70685e+09	3.45434e+09	3.96228e+09	3.65194e+09	4.50921e+09	4.49184e+09	3.94674e+09	3.85235e+09	4.73084e+09	4.9351e+09	5.08639e+09	4.48817e+09	4.5206e+09	4.68198e+09	4.42282e+09	3.77181e+09	4.53704e+09	4.49368e+09	4.73423e+09
7-methyluric acid	4.276e+08	1.65415e+07	2.83618e+09	5.00942e+07	1.7418e+08	6.06712e+06	2.06503e+07	1.09715e+08	5.27759e+06	5.93307e+08	2.58005e+08	9.73604e+06	6.52438e+08	1.51786e+07	6.34961e+08	4.93776e+07	3.99477e+08	1.21786e+07	1.19018e+07	1.72472e+09	8.5696e+06	1.27892e+08	3.15651e+09	1.65518e+07
7.alpha.-hydroxy-3-oxo-4-cholestenoic acid	8.6887e+06	4.59619e+07	6.785e+06	1.89404e+07	7.83906e+06	1.01249e+07	8.56244e+06	1.12626e+07	1.75196e+07	1.68309e+07	1.94932e+07	1.85524e+07	1.46742e+07	2.74892e+07	3.6618e+07	2.45897e+07	1.55878e+07	3.19777e+07	1.50278e+07	1.37896e+07	3.87604e+07	1.81796e+07	2.19799e+07	2.23907e+07
8-gingerol	2.05843e+09	1.39171e+09	2.04627e+09	1.69347e+09	2.03993e+09	1.96374e+09	1.71172e+09	2.01791e+09	1.89991e+09	1.9774e+09	1.87365e+09	2.05297e+09	2.18536e+09	1.73332e+09	1.82366e+09	2.17776e+09	2.06451e+09	1.80794e+09	1.99469e+09	1.7811e+09	2.00527e+09	2.27737e+09	1.95342e+09	2.00271e+09
8,11-tridecadienoic acid, 13-(3-pentyl-2-oxiranyl)-, (8z,11z)-	6.18919e+07	7.2108e+07	8.4704e+07	8.04328e+07	1.03312e+08	8.67695e+07	6.84774e+07	7.39596e+07	7.81895e+07	1.06975e+08	9.82005e+07	6.14277e+07	8.19448e+07	1.22925e+08	1.34237e+08	1.06695e+08	9.20835e+07	9.28434e+07	9.12741e+07	1.56153e+08	7.63588e+07	9.19511e+07	8.861e+07	1.50031e+08
8z,14z-eicosadienoic acid	8.79121e+07	6.75124e+07	8.46119e+07	8.63445e+07	1.26864e+08	2.12385e+08	8.54306e+07	5.64284e+07	7.82236e+07	8.66218e+07	7.14488e+07	1.08829e+08	1.72952e+08	1.411e+08	6.86168e+07	1.1589e+08	1.00191e+08	1.09745e+08	9.26122e+07	5.58586e+07	4.26363e+07	6.33622e+07	5.40461e+07	3.21243e+07
9-oxo-10(e),12(e)-octadecadienoic acid	2.00045e+07	3.4344e+07	7.42899e+07	2.05935e+07	1.51288e+07	1.69697e+07	1.4011e+07	1.8204e+07	1.48666e+07	1.40264e+07	1.37027e+07	2.60819e+07	1.54871e+07	2.42205e+07	1.89867e+07	1.99769e+07	1.46645e+07	2.25662e+07	3.48589e+06	3.05808e+07	2.99378e+07	2.40442e+07	1.04433e+07	2.27675e+07
9-phenyl-1-(2,4,6-trihydroxyphenyl)nonan-1-one	6.52624e+07	6.35772e+07	7.3691e+07	6.68254e+07	7.32865e+07	7.22605e+07	8.44725e+07	6.21093e+07	6.458e+07	6.54939e+07	6.34049e+07	7.51423e+07	8.17569e+07	6.25146e+07	6.53862e+07	6.35726e+07	5.85448e+07	6.34577e+07	7.47404e+07	6.5356e+07	4.86832e+07	7.82233e+07	6.45699e+07	7.87928e+07
9,10-dihydro-15-deoxy-.delta.12,14-prostaglandin j2	5.70153e+06	8.74015e+06	1.69833e+07	4.52829e+06	4.62942e+06	4.40944e+06	3.4573e+06	2.5962e+06	2.95316e+06	4.94734e+06	1.13414e+07	5.08118e+06	6.34031e+06	7.01401e+06	3.89048e+06	9.68379e+06	4.45821e+06	4.38534e+06	6.55639e+06	2.66843e+06	3.50139e+06	5.0789e+06	6.0056e+06	3.53201e+06
9h-xanthene-9-propanoic acid, .alpha.-amino-.alpha.-[(1s,2s)-2-carboxycyclopropyl]-, (.alpha.s)-	7.97887e+06	5.19138e+06	6.75071e+06	6.59624e+06	9.48408e+06	7.01454e+06	6.22212e+06	9.83031e+06	8.18392e+06	9.54225e+06	8.82565e+06	1.91288e+07	1.00209e+07	8.67708e+06	9.79893e+06	9.04433e+06	7.29005e+06	9.87361e+06	9.51733e+06	1.01544e+07	7.64733e+06	9.27204e+06	6.676e+06	9.57453e+06
9s-hydroxy-10e,12z,15z-octadecatrienoic acid	5.82397e+06	1.21933e+07	5.56678e+06	8.19936e+06	7.51605e+06	8.22725e+06	1.40366e+07	6.11085e+06	6.34144e+06	1.39098e+07	7.28276e+06	7.35799e+06	1.33286e+07	1.56141e+07	1.36639e+07	6.41103e+06	1.3466e+07	9.58644e+06	8.44867e+06	1.23235e+07	1.12225e+07	7.87931e+06	9.44563e+06	1.18072e+07
Acetic acid, 2-(4-chloro-2-methylphenoxy)-	1.20683e+08	1.1827e+08	1.18429e+08	1.04804e+08	1.29064e+08	1.16316e+08	1.15962e+08	1.18541e+08	1.08102e+08	1.10218e+08	1.21291e+08	1.20787e+08	1.29524e+08	9.31602e+07	9.84202e+07	1.20296e+08	1.02434e+08	1.16515e+08	1.14674e+08	1.09693e+08	1.30418e+08	1.01642e+08	1.06484e+08	1.19363e+08
Acetoacetic acid	1.67977e+08	1.80615e+08	1.83536e+08	2.32926e+08	2.92162e+08	2.76851e+08	1.98607e+08	1.81529e+08	1.90595e+08	2.14184e+08	2.22096e+08	2.2484e+08	1.7776e+08	2.21798e+08	2.50597e+08	1.45397e+08	1.76253e+08	2.44829e+08	2.8514e+08	1.55949e+08	1.11803e+08	1.72877e+08	1.22303e+08	1.71038e+08
Acetol	3.28943e+07	2.38894e+07	3.85268e+07	3.18941e+07	5.39251e+07	3.72812e+07	2.61974e+07	4.43985e+07	3.85107e+07	2.80555e+07	2.17252e+07	2.81874e+07	1.67768e+07	1.50667e+07	1.21806e+07	1.89641e+07	2.13348e+07	2.02713e+07	2.4632e+07	1.1719e+07	1.30684e+07	3.28588e+07	1.80023e+07	2.02641e+07
Acetoxystachybotrydial acetate	615243	2.21154e+06	911860	4.49559e+06	1.65645e+06	912950	705393	1.82932e+06	236786	631514	1.13902e+06	1.03347e+06	375264	1.31796e+06	1.40672e+06	1.25136e+06	1.1078e+06	1.46709e+06	2.18159e+06	1.51957e+06	4.46907e+06	1.75497e+06	3.22259e+06	1.2115e+06
Acetylglycine	3.48539e+08	4.33677e+08	5.15737e+08	5.25972e+08	5.12946e+08	2.98935e+08	3.40021e+08	4.69047e+08	3.30028e+08	2.72665e+08	2.52264e+08	4.30186e+08	7.15824e+08	3.39525e+08	3.5926e+08	3.74813e+08	7.26186e+08	4.36389e+08	3.65548e+08	3.89338e+08	5.92678e+08	4.02333e+08	4.51675e+08	6.24698e+08
Actinonin	512646	716360	307842	352324	946357	108771	1.07089e+06	1.56076e+06	1.15595e+06	521790	67004	1.00767e+06	385186	2.02162e+06	1.37882e+06	398578	448180	517355	421722	2.17914e+06	912472	503583	1.09838e+06	166942
Adefovir monopivoxil	4.32099e+07	4.14605e+07	4.98409e+07	4.48593e+07	4.54139e+07	4.92673e+07	4.63308e+07	3.88398e+07	4.20611e+07	4.28963e+07	4.86088e+07	4.99102e+07	5.0597e+07	3.9445e+07	3.34163e+07	5.12334e+07	3.53319e+07	4.82433e+07	4.50253e+07	3.45744e+07	3.70958e+07	4.11764e+07	4.331e+07	3.75998e+07
Adipic acid	8.67731e+07	8.34738e+07	1.03786e+08	6.82918e+07	5.15463e+07	1.32453e+08	1.0263e+08	5.05733e+07	9.46992e+07	3.49975e+07	3.95148e+07	4.13922e+07	1.16885e+08	1.00552e+08	3.91046e+07	8.51818e+07	9.40427e+07	9.08197e+07	4.34353e+07	9.05945e+07	8.11427e+07	4.04511e+07	1.20081e+08	6.83639e+07
Agnuside	5.32063e+06	5.06118e+06	6.05096e+06	6.90945e+06	5.72726e+06	5.04722e+06	6.18655e+06	5.74938e+06	1.40369e+07	8.98916e+06	7.46103e+06	5.7798e+06	5.48552e+06	1.50063e+07	5.12847e+06	7.60445e+06	5.16016e+06	6.87377e+06	4.59927e+06	5.05002e+06	5.91192e+06	7.56534e+06	5.57468e+06	7.25015e+06
Ala-His	4.46881e+07	1.08891e+07	1.52755e+07	8.2923e+06	1.33949e+07	2.34427e+07	2.21953e+06	2.05478e+07	1.75847e+07	1.01684e+07	2.84641e+07	1.05584e+07	1.95271e+07	1.51528e+07	1.18578e+08	2.47305e+07	2.21531e+07	1.03209e+07	1.82531e+07	1.08474e+07	1.8201e+07	1.13049e+07	1.65431e+07	1.65145e+07
Albizziin	2.64086e+07	5.51019e+07	5.89765e+07	5.38714e+07	1.70918e+07	5.62552e+07	1.95615e+07	1.26967e+07	1.06675e+08	9.35542e+06	5.28241e+07	2.89263e+07	3.88231e+06	1.33493e+07	3.54169e+07	9.53438e+06	2.86885e+07	5.16073e+07	8.8692e+06	564392	1.8531e+07	2.47478e+06	5.19556e+07	917669
Allantoic acid	244086	297715	167448	957770	94753.8	1.16064e+07	322426	181150	2.11955e+06	322308	168744	279259	165862	90322.2	170960	64221.3	239959	685337	360973	208143	278461	246447	287873	389870
Allantoin	1.73833e+08	2.01969e+08	2.54714e+08	2.30701e+08	3.44433e+08	2.02862e+08	2.57338e+08	5.97462e+08	1.92676e+08	2.64064e+08	2.14837e+08	1.87827e+08	1.60325e+08	2.23814e+08	2.6263e+08	2.02782e+08	2.01099e+08	2.30659e+08	2.61179e+08	2.19805e+08	2.02978e+08	2.44141e+08	1.52454e+08	2.26324e+08
Alpha-D-Glucose	2.46603e+07	1.77432e+07	3.08971e+07	3.54933e+07	2.2061e+07	2.362e+07	2.99684e+07	2.44992e+07	2.55336e+07	2.49899e+07	2.12239e+07	1.19122e+07	2.21555e+07	1.85879e+07	2.94524e+07	2.474e+07	2.33208e+07	2.06433e+07	2.61974e+07	1.70399e+07	1.31632e+07	2.54744e+07	1.89436e+07	1.68326e+07
Alpha-ketoisovaleric acid	4.44871e+09	2.86255e+09	3.42413e+09	4.87649e+09	7.51158e+09	8.12831e+09	5.25683e+09	6.12839e+09	3.27909e+09	3.95382e+09	2.21009e+09	4.75543e+09	1.3691e+09	2.0457e+09	1.93834e+09	1.81605e+09	2.96299e+09	3.30848e+09	4.27996e+09	1.89105e+09	1.75407e+09	2.68914e+09	2.07447e+09	2.42202e+09
Amastatin	6.2518e+07	3.61556e+07	5.33506e+07	3.7074e+07	5.75261e+07	5.58971e+07	4.37479e+07	5.1569e+07	3.8902e+07	5.18513e+07	4.48055e+07	7.2651e+07	7.49538e+07	5.1357e+07	5.07466e+07	5.76132e+07	5.19048e+07	4.46397e+07	5.39449e+07	4.12322e+07	4.18589e+07	5.53347e+07	4.88812e+07	6.33401e+07
Aminomethylphosphonic acid	1.74408e+08	3.3711e+08	4.09425e+08	4.07913e+08	1.31314e+08	2.40745e+08	3.32369e+08	1.63084e+08	4.40718e+08	3.4214e+08	3.29558e+08	1.99178e+08	1.39667e+08	2.68322e+08	2.85203e+08	2.13344e+08	2.61284e+08	2.24113e+08	2.42201e+08	2.14911e+08	2.73028e+08	2.50066e+08	1.46121e+08	3.58537e+08
Andrastin d	7.0798e+07	1.39799e+08	9.25283e+07	3.64246e+08	2.72988e+07	6.16776e+07	9.15954e+07	9.84252e+07	2.62541e+07	1.66182e+07	8.73087e+06	9.99539e+06	3.53e+07	9.27144e+07	1.68034e+08	1.93132e+07	9.84127e+07	1.30995e+08	1.28484e+08	1.3611e+08	2.80957e+08	5.4198e+07	2.33342e+08	1.11929e+07
Androsterone glucuronide	1.78657e+06	505990	1.7497e+07	4.57261e+06	1.06144e+06	1.11264e+07	8.06825e+06	188900	2.60792e+06	2.24721e+06	140607	6.86091e+06	3.98176e+06	1.0164e+07	3.42774e+06	590546	736370	3.21417e+06	9.80653e+06	5.09031e+06	120248	891945	861453	5.91124e+06
Anserine	6.77467e+06	3.9904e+06	1.11436e+07	1.07457e+07	4.25486e+06	1.55496e+06	6.7672e+06	1.37378e+07	2.3928e+07	3.60075e+06	9.83164e+06	1.80519e+07	1.24015e+07	7.7521e+06	6.37561e+06	9.49447e+06	4.65669e+06	5.31391e+06	3.59547e+06	1.00361e+06	1.20918e+07	1.44943e+07	8.20495e+06	9.9747e+06
Antipain	846289	1.27105e+06	555984	1.48737e+06	391761	1.2641e+06	861982	284950	496862	83663.1	757632	2.34772e+06	2.04704e+06	1.5849e+06	576106	1.72976e+06	310720	2.48297e+06	946381	81307	88750.5	1.35862e+06	74744	777514
Arachidic acid	1.91333e+07	3.15922e+07	4.11279e+07	4.82853e+07	2.39281e+07	3.32677e+07	1.98436e+07	2.1039e+07	2.22737e+07	2.89189e+07	3.79037e+07	378291	2.48507e+07	2.04711e+07	2.29053e+07	2.32597e+07	1.97446e+07	2.08653e+07	2.33575e+07	2.23296e+07	2.38098e+07	3.2996e+07	3.18091e+07	1.98228e+07
Arachidonic acid (peroxide free)	1.1668e+09	6.43466e+08	7.50359e+08	5.56053e+08	9.00852e+08	1.25285e+09	3.98822e+08	3.9513e+08	5.54594e+08	7.65191e+08	3.67426e+08	6.55597e+08	4.44964e+08	3.15192e+08	5.45602e+08	3.80689e+08	1.03683e+09	9.13328e+08	9.27134e+08	3.77493e+08	3.51878e+08	2.26516e+08	2.77461e+08	2.20545e+08
Arbutin	3.68877e+07	2.94103e+07	2.98276e+07	1.64488e+07	1.84155e+07	2.58175e+07	2.58929e+07	3.09533e+07	3.05005e+07	3.33098e+07	3.23605e+07	3.38028e+07	2.66955e+07	3.50304e+07	3.8364e+07	2.4013e+07	2.89006e+07	3.38917e+07	3.10497e+07	3.62488e+07	3.74535e+07	3.11596e+07	2.40243e+07	4.42972e+07
Arenobufagin	2.58317e+06	1.79097e+06	2.56961e+08	1.07514e+07	2.11765e+06	2.29907e+06	5.51643e+06	6.28187e+06	9.16914e+06	3.7237e+06	3.81917e+06	4.24812e+07	1.96253e+06	1.13664e+06	999157	1.46402e+06	923680	1.54585e+06	1.85929e+06	1.61185e+06	1.13495e+06	1.00953e+06	877741	2.26004e+06
Arg-Val	673176	1.15063e+06	1.47225e+06	2.41336e+06	1.16875e+06	2.10963e+06	1.08291e+06	1.30519e+06	1.04606e+06	568654	717669	1.70362e+06	1.64973e+06	1.09979e+06	1.58995e+06	1.81436e+06	869024	1.53511e+06	908487	838420	312812	1.28441e+06	1.00572e+06	1.71424e+06
Asn-Gly	3.9956e+07	4.46118e+07	3.43813e+07	2.22452e+07	1.07982e+08	8.4999e+07	5.07519e+07	5.94065e+07	2.63937e+07	1.01005e+08	6.62396e+07	6.29876e+07	6.50097e+07	5.24983e+07	3.02431e+07	4.38117e+07	1.19264e+08	4.51834e+07	8.42652e+07	3.4813e+07	2.13033e+07	1.02376e+08	6.07067e+07	8.01591e+07
Asn-Val	3.14899e+06	2.20102e+06	6.32942e+06	1.02882e+07	3.19397e+06	3.05227e+06	1.25822e+06	2.6251e+06	2.81769e+06	3.2979e+06	775268	5.66976e+06	1.68932e+06	1.94333e+06	952546	2.89027e+06	2.60452e+06	2.93979e+06	2.2162e+06	3.16082e+06	1.42759e+06	1.6045e+06	508515	579542
Asp-Gln	2.54171e+06	2.11037e+06	2.61078e+06	1.51622e+06	845289	1.64125e+06	990820	1.6221e+06	1.45496e+06	2.91564e+06	673017	3.25747e+06	1.70235e+06	1.71612e+06	873355	1.1708e+06	1.12347e+06	1.99626e+06	1.26415e+06	1.95728e+06	1.89121e+06	1.02427e+06	708399	594605
Azelaic acid	9.13139e+07	3.1707e+07	3.94827e+07	4.32234e+07	2.65153e+07	3.18503e+07	3.03939e+07	3.62595e+07	4.14008e+07	2.67401e+07	3.58838e+07	4.34998e+07	1.01172e+08	3.89925e+07	4.0458e+07	5.08674e+07	2.82208e+07	3.44093e+07	2.73384e+07	3.4244e+07	2.70842e+07	5.19666e+07	3.41451e+07	5.30955e+07
Baicalin	1.75008e+06	486396	896251	941154	92617.1	495088	3.07511e+06	1.89359e+06	65704.9	3.38418e+06	1.94239e+06	3.44952e+06	829462	6.31971e+06	1.10235e+07	2.30623e+06	1.50778e+06	2.40124e+06	1.5169e+06	4.02059e+06	6.3753e+06	8.72875e+06	5.07302e+06	1.39207e+07
Batatasin iii	7.06411e+07	1.9671e+07	9.69074e+06	1.20759e+07	1.65393e+07	1.60877e+07	8.92802e+06	1.85976e+07	1.4183e+07	1.0534e+07	9.737e+06	2.00472e+07	1.97742e+07	1.82243e+07	7.72335e+06	1.8496e+07	1.12403e+07	9.71958e+06	8.27724e+06	1.22746e+07	9.16958e+06	1.22228e+07	8.73054e+06	1.11436e+07
Benazepril	1.14236e+06	917629	1.57833e+06	1.91977e+06	751031	2.05653e+06	1.53539e+06	321307	811320	84992.3	458708	259764	2.69291e+06	2.22198e+06	1.29833e+06	2.97941e+06	1.13015e+06	2.36214e+06	959634	444842	274005	152636	256082	1.24085e+06
Benzenepropanoic acid, 5-(3-carboxybenzoyl)-2-[[(5e)-6-(4-methoxyphenyl)-5-hexen-1-yl]oxy]-	1.36162e+06	8.11377e+06	4.6559e+06	4.33235e+06	347795	491540	3.21268e+06	2.724e+06	1.30352e+06	2.54082e+06	886265	2.41904e+06	270973	1.22969e+06	2.17791e+06	2.34196e+06	152677	1.24121e+06	937975	1.44511e+06	6.61838e+06	5.82709e+06	5.11751e+06	111249
Benzenesulfonic acid	5.95511e+07	5.83218e+07	5.40085e+07	5.406e+07	5.25548e+07	4.68679e+07	4.43862e+07	5.27173e+07	5.38504e+07	5.90062e+07	6.0493e+07	5.69396e+07	6.22661e+07	5.65846e+07	6.19027e+07	6.54659e+07	5.36654e+07	5.98722e+07	5.92643e+07	6.10208e+07	6.15165e+07	5.55111e+07	5.83361e+07	6.19511e+07
Benzenethiol, 4,4'-thiobis-	2.23857e+07	4.19213e+07	7.87121e+07	5.0348e+07	6.95187e+07	5.57962e+07	3.39294e+07	7.86478e+07	7.79066e+07	2.88634e+07	4.84865e+07	3.86397e+07	1.98598e+07	1.07494e+07	2.75753e+07	2.72519e+07	1.83223e+07	2.58176e+07	2.17365e+07	3.45654e+07	3.6643e+07	1.66366e+07	1.84981e+07	2.12358e+07
Benzoic acid, 2-[[(2z)-3-(3,4-dimethoxyphenyl)-1-oxo-2-propen-1-yl]amino]-3-hydroxy-	3.91953e+07	4.259e+07	4.42882e+07	3.74194e+07	4.03314e+07	5.01191e+07	4.16225e+07	3.48838e+07	3.40481e+07	4.11754e+07	4.08826e+07	4.68064e+07	4.5721e+07	4.07434e+07	3.34635e+07	4.49854e+07	3.35279e+07	4.43444e+07	4.04616e+07	3.54024e+07	3.71808e+07	3.80864e+07	4.06466e+07	4.31412e+07
Benzoic acid, 2-fluoro-	1.57855e+07	6.81065e+06	364269	9.40963e+06	7.33119e+06	8.00779e+06	7.52565e+06	6.96401e+06	4.34085e+06	7.70886e+06	8.47217e+06	1.01207e+07	7.19691e+06	9.46412e+06	6.20344e+06	7.5247e+06	8.94797e+06	7.64279e+06	1.05433e+07	8.37198e+06	7.95799e+06	9.01746e+06	1.06554e+07	1.26754e+07
Benzoic acid, 3-[[(3-carboxycyclohexyl)amino]carbonyl]-4-[3-[4-(4-phenoxybutoxy)phenyl]propoxy]-	1.07197e+06	4.4025e+06	650426	3.85706e+06	7.87653e+06	8.19345e+06	2.50415e+06	3.55408e+06	2.82861e+06	1.61337e+06	1.12245e+06	6.86303e+06	1.72517e+06	3.07124e+06	1.37203e+06	2.14523e+06	1.74908e+06	2.90422e+06	1.0201e+06	1.9374e+06	721454	1.11451e+06	1.19464e+06	1.2845e+06
Benzoic acid, 4-[(1s)-1-[[5-chloro-2-(4-fluorophenoxy)benzoyl]amino]ethyl]-	9.78889e+06	7.9642e+06	7.20808e+06	7.97475e+06	8.06476e+06	8.4894e+06	6.21971e+06	1.27133e+07	7.69357e+06	7.22742e+06	6.32828e+06	9.11016e+06	5.10093e+06	6.27463e+06	4.11168e+06	5.21138e+06	5.96442e+06	7.32066e+06	7.18009e+06	6.02677e+06	6.44265e+06	7.29193e+06	6.26812e+06	6.90929e+06
Beta-estradiol	2.44287e+07	2.34126e+07	4.81143e+07	3.83197e+07	7.49608e+06	4.67536e+07	1.78057e+07	1.31233e+07	2.21044e+07	9.27717e+07	1.50046e+07	3.27381e+07	888089	3.13328e+07	7.39709e+06	1.79554e+06	3.39339e+06	2.20335e+07	2.89762e+07	3.09487e+07	9.18681e+06	1.74387e+07	1.91152e+07	9.87819e+06
Biocytin	3.55751e+07	2.58667e+06	1.9072e+08	2.8932e+06	1.05979e+07	3.42966e+06	2.74603e+06	1.85274e+07	1.70158e+06	2.84751e+07	1.14883e+07	3.08227e+07	6.2685e+07	3.46805e+06	4.28819e+07	4.81033e+06	1.26203e+07	2.50039e+06	3.01444e+06	5.14878e+07	2.98782e+06	1.36385e+07	2.16971e+07	4.56076e+06
Biphenylindanone a	2.18799e+07	1.50185e+08	2.53736e+07	7.22306e+06	2.09155e+06	1.92393e+06	1.31336e+07	1.4001e+07	3.73083e+06	2.43417e+06	871127	4.09711e+07	183311	271367	1.49561e+06	2.04357e+06	198922	241839	296549	259887	2.34798e+06	656352	2.32239e+07	2.53013e+06
Bisdemethoxycurcumin	3.58414e+07	3.97935e+07	3.82672e+07	3.89594e+07	4.01097e+07	3.74259e+07	3.62012e+07	4.62571e+07	4.3842e+07	3.78871e+07	3.90226e+07	3.65736e+07	2.81516e+07	3.68835e+07	3.91427e+07	4.1222e+07	4.56042e+07	3.84282e+07	3.53537e+07	3.48365e+07	3.54105e+07	3.89635e+07	4.16242e+07	3.60598e+07
Bisphenol b	6.17642e+06	2.87784e+07	7.33958e+06	6.9806e+06	5.4399e+06	8.97575e+06	2.15222e+06	1.14558e+07	2.12073e+06	1.56493e+06	2.59572e+06	3.68619e+06	1.44925e+07	1.57813e+07	1.23026e+06	5.5023e+06	3.73622e+06	1.77957e+06	1.3868e+06	4.74032e+06	1.24601e+06	5.31329e+06	706629	1.92938e+06
Blood group b trisaccharide	5.29664e+06	8.43202e+06	3.76822e+06	1.35161e+07	2.85226e+06	1.28251e+07	4.40056e+06	5.89995e+07	1.6569e+07	4.23587e+06	3.97893e+06	1.18279e+07	3.15278e+06	4.52522e+06	2.00256e+06	2.7218e+06	1.72038e+06	1.8569e+06	1.49884e+06	4.5853e+06	717753	1.74185e+06	990861	2.81261e+06
Bromacil	1.51471e+07	1.68903e+07	1.92958e+07	1.78694e+07	1.18275e+07	2.36005e+07	1.77843e+07	1.47026e+07	1.41144e+07	1.56136e+07	1.28529e+07	1.14859e+07	1.75335e+07	2.04028e+07	1.93528e+07	1.92035e+07	1.14204e+07	2.32049e+07	1.72227e+07	2.66535e+07	2.03724e+07	1.8748e+07	1.46323e+07	1.83151e+07
Bromadiolone	634203	585610	580760	733974	824257	273665	653620	653716	841791	893723	624475	527922	560823	568956	719675	929354	731354	456246	704529	723908	561797	419486	713178	687718
Butamifos	1.38672e+07	1.52606e+07	1.4463e+07	1.14595e+07	1.52567e+07	1.43155e+07	1.19435e+07	2.04565e+07	1.1719e+07	5.5417e+06	1.46129e+07	1.35492e+07	1.53016e+07	6.84275e+06	3.51887e+06	1.15048e+07	4.17428e+06	1.3194e+07	1.01239e+07	1.09615e+07	1.22641e+07	1.90022e+06	6.81147e+06	1.56605e+07
C10-dats	616257	705018	515570	281162	2.17645e+06	2.62952e+06	557639	4.37877e+06	1.62031e+06	367139	179003	567887	175712	89210.8	507397	75449.8	533726	532772	939278	124801	128527	438854	298112	469141
Cannabinol	1.27925e+09	8.80388e+08	1.3094e+09	1.03451e+09	1.31892e+09	1.411e+09	1.12397e+09	1.34523e+09	1.14045e+09	1.3596e+09	1.19302e+09	1.35818e+09	1.52388e+09	1.12863e+09	1.13883e+09	1.48035e+09	1.33906e+09	1.1997e+09	1.27599e+09	1.16113e+09	1.30911e+09	1.46519e+09	1.37151e+09	1.31027e+09
Capric acid	2.96922e+07	2.02348e+07	3.2036e+07	4.32301e+07	2.08974e+07	2.02342e+07	2.35957e+07	2.05182e+07	1.69997e+07	2.04407e+07	1.52838e+07	3.19174e+07	2.21476e+07	2.64099e+07	1.5103e+07	1.81555e+07	1.4565e+07	1.62078e+07	1.79075e+07	2.24696e+07	1.5389e+07	2.45859e+07	2.05307e+07	1.87201e+07
Carprofen	4.19519e+07	4.53407e+07	4.31787e+07	4.08073e+07	4.60504e+07	4.77589e+07	4.24725e+07	3.7842e+07	3.62558e+07	4.21388e+07	4.23311e+07	4.84365e+07	4.99738e+07	4.26558e+07	4.19295e+07	4.88275e+07	4.1884e+07	4.33384e+07	5.11284e+07	3.67511e+07	3.75967e+07	5.16807e+07	4.5288e+07	4.61843e+07
Casticin	6.27567e+06	5.91464e+06	8.06268e+06	5.39867e+06	7.90477e+06	1.08852e+07	8.5878e+06	7.83223e+06	7.60103e+06	7.22549e+06	8.92824e+06	7.98356e+06	9.43625e+06	7.4078e+06	6.00476e+06	4.87479e+06	7.89133e+06	8.26067e+06	1.02322e+07	6.84844e+06	6.95323e+06	8.32563e+06	8.41596e+06	5.44117e+06
Cetirizine	9.82837e+06	6.35888e+06	3.47199e+06	2.26522e+06	1.84594e+06	2.95824e+06	1.85114e+06	3.32888e+06	1.74924e+06	2.0126e+06	2.34355e+06	1.88011e+06	9.34919e+06	5.97555e+06	2.90489e+06	2.74282e+06	2.22589e+06	1.63409e+06	1.86345e+06	1.98009e+06	1.8183e+06	1.98233e+06	1.36877e+06	2.08477e+06
Chenodeoxycholic acid 24-acyl-.beta.-d-glucuronide	643711	596204	546573	2.58288e+06	532075	38418.2	767487	168760	518905	393234	419467	493756	134834	214972	455677	56414.9	106136	198259	183203	433972	1.43661e+06	201776	496071	55749.3
Chikusetsu saponin 4a	2.37027e+07	3.81122e+07	2.73108e+07	2.2654e+07	2.65778e+07	2.53512e+06	2.7286e+07	2.9878e+07	2.31402e+07	1.94942e+07	2.51581e+07	2.9874e+07	2.46075e+07	1.68787e+07	1.31715e+07	2.20103e+07	1.24768e+07	2.76036e+07	2.41634e+07	1.89669e+07	2.61167e+06	7.08838e+06	1.73534e+07	2.18126e+07
Cholesteryl sulfate	1.29759e+08	2.14772e+08	4.35768e+08	2.71869e+08	2.80215e+08	8.72614e+08	2.17836e+08	2.67872e+08	2.83936e+08	4.32276e+08	1.30221e+08	5.21802e+08	1.82785e+08	1.60433e+08	1.96054e+08	1.81826e+08	2.19853e+08	2.49041e+08	7.18553e+07	1.50838e+08	4.866e+08	6.24998e+08	9.91931e+07	3.478e+08
Cholic acid	4.85965e+08	3.50729e+09	2.69756e+09	1.65025e+09	1.581e+08	2.4583e+08	2.37706e+09	4.47264e+08	8.94629e+08	4.34275e+08	1.22244e+08	2.7589e+08	2.72534e+07	1.24501e+08	1.57596e+08	1.42932e+07	1.00477e+08	1.20294e+08	2.28529e+07	7.39513e+07	1.34298e+09	1.69864e+09	3.07492e+08	3.92712e+08
Cinchonidine	1.18438e+07	1.20169e+07	1.34701e+07	1.38291e+07	1.26731e+07	1.57881e+07	1.40781e+07	1.24461e+07	1.291e+07	1.31045e+07	3.2292e+07	1.07196e+07	1.19109e+07	1.45801e+07	1.31923e+07	1.42088e+07	1.20667e+07	1.73436e+07	1.55545e+07	1.77618e+07	1.19375e+07	3.07856e+07	9.83098e+06	1.07087e+07
cis-4-Hydroxy-D-proline	1.08543e+08	1.95158e+08	4.6634e+08	2.67369e+08	1.89318e+08	8.63858e+07	1.49207e+08	2.24615e+08	2.71335e+08	1.5256e+08	2.65664e+08	1.28528e+08	3.46293e+07	3.09891e+08	1.74234e+08	3.05297e+08	5.39805e+08	1.27034e+08	4.18198e+07	4.95769e+08	1.68935e+08	1.42522e+08	1.82198e+08	1.86887e+08
Cis-4,7,10,13,16,19-docosahexaenoic acid	9.38642e+07	7.73804e+07	2.02378e+08	1.49772e+08	1.17454e+08	3.3385e+08	8.74501e+07	6.64223e+07	1.1801e+08	1.01702e+08	1.06785e+08	1.45457e+08	1.39501e+08	1.37309e+08	7.46196e+07	1.53357e+08	1.06033e+08	1.79451e+08	1.008e+08	1.38662e+08	7.91976e+07	5.57973e+07	2.1821e+07	3.55796e+07
Cis,cis-muconic acid	7.69811e+09	8.09991e+09	8.60014e+09	8.70033e+09	7.4264e+09	8.68638e+09	8.5209e+09	6.22164e+09	6.76367e+09	7.58107e+09	8.16599e+09	8.33612e+09	8.43794e+09	8.41962e+09	8.72736e+09	8.84426e+09	8.5198e+09	8.48552e+09	8.17663e+09	7.99326e+09	6.84316e+09	8.69979e+09	7.48862e+09	8.44624e+09
Citraconic acid	9.6457e+06	1.08758e+07	1.26507e+07	1.13367e+07	1.46068e+07	2.1032e+07	1.17373e+07	7.14035e+06	9.60731e+06	1.69649e+07	1.02082e+07	1.22141e+07	2.04415e+07	1.89635e+07	1.24536e+07	1.22737e+07	1.27082e+07	1.17882e+07	1.63516e+07	1.07891e+07	9.92052e+06	9.76308e+06	4.37033e+06	1.21342e+07
Citrinin	7.10868e+06	9.75032e+06	1.04745e+07	5.82158e+06	8.8197e+06	3.44336e+06	6.95675e+06	1.14161e+07	6.2586e+06	3.05548e+06	8.75179e+06	4.65703e+07	6.45623e+06	1.27134e+07	5.83146e+06	1.02993e+07	5.38695e+06	5.08486e+06	4.09863e+06	7.08752e+06	8.5906e+06	8.71235e+06	6.68446e+06	6.07045e+06
Clausarin	8.5452e+06	1.26659e+07	1.06236e+06	7.49644e+06	1.37075e+07	6.30737e+06	7.20242e+06	4.46522e+07	4.07606e+07	1.08748e+07	7.14115e+06	7.86556e+06	870579	7.76618e+06	8.40108e+06	1.0186e+07	1.08182e+06	6.12865e+06	1.95285e+07	7.8276e+06	1.16638e+07	6.39439e+06	625765	1.14483e+06
Cochlioquinone a	847963	1.50353e+06	1.74724e+06	1.85125e+06	1.89548e+06	2.29286e+06	1.11663e+06	2.07583e+06	924705	1.64468e+06	624858	2.31055e+06	600082	752151	850326	972375	1.73445e+06	1.08315e+06	1.48071e+06	1.2106e+06	770851	509108	270853	771245
Corticosterone	2.69857e+06	941383	2.85816e+06	1.53342e+06	1.87035e+06	632931	1.3813e+06	1.1879e+06	1.93483e+06	94863.6	2.62561e+06	1.83016e+06	536691	1.71958e+06	900796	1.4e+06	158111	529400	121442	1.93331e+06	1.38534e+06	5.65073e+06	4.51204e+06	6.11255e+06
Coumatetralyl	1.62735e+06	1.00511e+06	1.52292e+06	1.81374e+06	1.6701e+06	993441	921343	1.65796e+06	1.41885e+06	692529	736868	1.69709e+06	1.8303e+06	1.55478e+06	1.59553e+06	2.3402e+06	4.14395e+06	1.35322e+06	1.00426e+06	1.19489e+06	1.81326e+06	1.42382e+06	3.5081e+06	2.00301e+06
Curvularin	1.69138e+07	2.70569e+07	3.23251e+07	3.36141e+07	1.98448e+07	2.50764e+07	8.79761e+06	4.69467e+07	2.93773e+07	2.00052e+07	1.61849e+07	3.51098e+07	4.15718e+07	1.06475e+07	1.93225e+07	4.43338e+07	1.44114e+07	1.38429e+07	2.5043e+07	6.2675e+07	1.68063e+07	4.81035e+07	2.39677e+07	2.08161e+07
Cyclopenta[b]pyran-5-octanoic acid, octahydro-.epsilon.,2,6-trioxo-, (4ar,5r,7as)-	1.9652e+07	3.092e+07	3.71732e+07	3.26495e+07	3.68773e+07	3.24511e+07	3.16379e+07	2.86643e+07	2.97971e+07	2.84398e+07	3.3729e+07	3.2658e+07	2.17543e+07	2.98197e+07	2.86023e+07	3.26031e+07	2.80237e+07	3.37732e+07	3.55007e+07	3.38131e+07	3.34923e+07	3.54518e+07	3.17402e+07	3.15168e+07
Cyclopiazonic acid	3.47606e+06	6.18875e+06	6.20808e+06	4.11042e+06	7.45889e+06	3.04254e+06	2.97056e+06	5.85762e+06	1.08223e+07	6.84919e+06	7.14565e+06	8.01417e+06	1.74424e+06	9.43637e+06	1.04308e+06	4.9994e+06	4.61711e+06	3.34143e+06	5.388e+06	637275	5.1709e+06	6.87671e+06	3.92076e+06	5.44771e+06
Cys-Gln	4.3655e+07	4.38023e+07	4.00796e+07	3.54248e+07	4.95391e+07	3.06533e+07	3.7094e+07	5.30953e+07	4.94358e+07	3.07596e+07	4.32797e+07	2.03047e+07	3.72205e+07	2.43039e+07	2.60727e+07	2.92724e+07	2.41641e+07	3.05952e+07	5.64323e+07	4.36271e+07	4.29112e+07	1.0299e+08	3.87999e+07	4.03055e+07
Cytidine	4.86982e+07	3.83234e+07	9.72505e+07	1.23578e+08	1.55739e+07	4.12066e+07	3.37062e+07	9.13504e+06	9.33821e+06	1.75776e+07	1.31073e+07	4.81955e+07	1.40784e+07	1.33106e+07	1.48026e+07	1.4308e+07	2.19602e+07	2.56871e+07	8.23783e+06	1.98182e+07	1.76983e+07	1.33899e+07	9.03048e+06	1.0881e+07
D-(+)-galactose	1.72308e+09	1.84698e+09	1.92299e+09	1.87074e+09	1.85975e+09	1.95831e+09	2.15733e+09	1.59992e+09	2.17536e+09	1.85191e+09	1.89412e+09	1.80319e+09	1.8962e+09	2.02523e+09	2.22673e+09	2.1864e+09	1.92902e+09	1.75998e+09	2.23938e+09	1.63282e+09	1.60949e+09	1.99502e+09	1.83732e+09	1.88862e+09
D-2-aminobutyric acid	8.43369e+07	6.64045e+07	5.99148e+07	4.71493e+07	1.0837e+08	6.46673e+07	6.04446e+07	4.31532e+07	7.12899e+07	9.01935e+07	6.87522e+07	7.91122e+07	4.65798e+07	3.47198e+07	7.71354e+07	2.16297e+07	5.94941e+07	4.15582e+07	8.77034e+07	5.01349e+07	5.99916e+07	7.36333e+07	4.73515e+07	4.17571e+07
D-2-phosphoglyceric acid	1.57048e+08	1.49189e+08	1.38007e+08	1.30144e+08	4.53863e+07	1.02169e+08	1.92597e+08	1.33751e+08	1.45376e+08	2.35818e+08	1.43023e+08	1.42614e+08	1.04553e+08	7.24046e+07	1.50616e+08	2.10575e+08	5.20938e+07	1.54223e+08	2.95013e+08	1.37038e+08	1.49113e+08	2.85721e+08	2.76639e+08	1.42436e+08
D-arabitol	1.31473e+08	2.30755e+08	1.4181e+08	1.0844e+08	1.17824e+08	6.02863e+07	1.23438e+08	1.12784e+08	3.29884e+07	7.31771e+07	6.94334e+07	1.12848e+08	7.82381e+07	9.18618e+07	1.43958e+08	3.06319e+08	1.41635e+08	1.00064e+08	2.88999e+08	1.13921e+08	3.73898e+07	2.32158e+08	7.27167e+07	5.38444e+07
D-erythro-sphingosine-1-phosphate	8.85332e+06	8.75826e+06	5.77978e+06	1.51807e+07	4.68945e+06	6.61827e+06	3.85986e+06	4.87122e+06	4.5817e+06	4.18129e+06	2.225e+06	5.67703e+06	3.55642e+06	2.86204e+06	6.09875e+06	4.21609e+06	9.50385e+06	8.50919e+06	6.88469e+06	4.47563e+06	3.35127e+06	4.02756e+06	4.15503e+06	2.00328e+06
D-Fructose	2.69984e+07	3.38846e+07	2.1891e+07	3.66295e+07	2.7222e+07	3.35141e+07	2.14068e+07	2.55089e+07	2.20312e+07	2.66597e+07	1.66786e+07	1.84147e+07	1.76992e+07	1.96341e+07	2.14706e+07	1.82087e+07	3.1824e+07	2.47301e+07	3.32992e+07	2.23438e+07	2.23876e+07	2.78415e+07	1.60804e+07	1.90802e+07
D-galacturonic acid	7.65882e+08	2.2995e+08	1.64468e+08	2.11242e+08	3.20775e+08	1.70872e+08	2.24847e+08	5.74109e+08	3.85094e+08	2.03214e+08	4.59664e+08	1.5974e+08	6.91094e+08	2.8139e+08	2.77418e+08	3.28255e+08	3.30421e+08	5.74548e+08	3.48883e+08	5.21221e+08	3.33213e+08	8.12318e+08	6.95151e+08	2.14805e+08
D-glucosamine, 6-sulfate	3.79294e+07	6.73231e+07	1.18592e+08	6.97957e+07	2.63915e+07	1.294e+08	2.72592e+07	2.18047e+07	1.57044e+08	2.46764e+07	8.16015e+07	9.88494e+07	1.68925e+07	2.22066e+07	5.0725e+07	2.11778e+07	7.29517e+07	7.91263e+07	2.27163e+07	1.4692e+07	5.51851e+07	1.07793e+07	1.16863e+08	1.41962e+07
D-Glucuronate	9.99726e+06	8.53349e+06	8.85934e+06	9.95351e+06	1.22441e+07	9.6552e+06	8.35692e+06	9.09737e+06	9.87157e+06	8.51107e+06	7.02485e+06	7.66899e+06	7.4401e+06	6.18815e+06	9.00403e+06	5.82746e+06	6.87183e+06	8.31668e+06	7.16203e+06	5.84144e+06	6.60531e+06	9.22365e+06	7.38851e+06	5.66322e+06
D-glucuronic acid	2.60178e+08	3.14154e+08	2.80537e+08	2.65445e+08	3.08371e+08	2.25381e+08	2.55579e+08	3.36597e+08	3.47921e+08	2.61579e+08	3.21863e+08	4.69896e+08	1.84446e+08	2.78995e+08	2.95814e+08	3.17893e+08	3.76658e+08	2.251e+08	2.88898e+08	2.83644e+08	1.15668e+08	3.86632e+08	3.78078e+08	2.74117e+08
D-mannitol 1-phosphate	5.56658e+06	6.03754e+06	1.05363e+07	9.63089e+06	4.76954e+06	650514	6.26461e+06	4.26092e+06	6.96502e+06	9.42388e+06	4.11567e+06	7.42506e+06	4.90548e+06	5.61547e+06	6.4527e+06	5.29297e+06	6.47973e+06	5.66696e+06	6.04317e+06	5.50857e+06	5.93355e+06	7.32392e+06	2.34453e+06	5.74748e+06
D-myo-inositol-3,4,5,6-tetraphosphate	7.85909e+06	8.60519e+06	6.68507e+06	1.07681e+07	8.18499e+06	7.53968e+06	7.9795e+06	8.14039e+06	7.93946e+06	9.02795e+06	8.08488e+06	7.11446e+06	6.9133e+06	8.5551e+06	7.69444e+06	7.91985e+06	1.65452e+07	7.45965e+06	8.00711e+06	8.7551e+06	7.84532e+06	7.79871e+06	8.25163e+06	8.64342e+06
D-Ornithine	4.71515e+06	5.35359e+06	5.94092e+06	6.09508e+06	6.49376e+06	6.76269e+06	5.55757e+06	6.96181e+06	5.9061e+06	4.69667e+06	5.17246e+06	4.96733e+06	5.63098e+06	4.46097e+06	7.45768e+06	4.09606e+06	6.80835e+06	6.66646e+06	3.71171e+06	5.73224e+06	4.59497e+06	3.81322e+06	6.52883e+06	4.86127e+06
D-proline	1.05083e+09	6.21119e+08	1.27667e+09	1.05193e+09	1.3452e+09	1.50184e+09	1.07291e+09	4.54764e+08	1.08095e+09	3.56474e+08	3.20427e+08	1.06214e+09	2.46493e+08	3.29091e+08	2.71662e+08	2.0775e+08	3.53345e+08	3.9e+08	3.37421e+08	2.62924e+08	3.68662e+08	4.91888e+08	5.16591e+08	3.31256e+08
D-psicose	2.43219e+08	2.79065e+08	4.05209e+08	4.2999e+08	4.22853e+08	3.81844e+08	2.83056e+08	2.84045e+08	2.89141e+08	2.14278e+08	3.00037e+08	3.07221e+08	2.09274e+08	3.3981e+08	2.82979e+08	2.36482e+08	3.56953e+08	2.78442e+08	4.12783e+08	2.4508e+08	1.71201e+08	2.38188e+08	2.79985e+08	3.1363e+08
D-Quinovose	5.81201e+07	6.61227e+07	4.73912e+07	4.47692e+07	3.84042e+07	6.40544e+07	3.39946e+07	2.51909e+07	2.55759e+07	7.70494e+07	4.31906e+07	3.14674e+07	4.38649e+07	5.95475e+07	1.85651e+07	3.15001e+07	3.53422e+07	4.08738e+07	3.94577e+07	2.18782e+07	2.22494e+07	7.43111e+07	3.40685e+07	2.51655e+07
D-saccharic acid 1,4-lactone	8.48829e+06	7.9319e+06	7.56541e+06	4.20611e+06	1.02217e+07	5.5786e+06	5.69015e+06	7.7313e+06	1.0461e+07	8.53007e+06	7.92304e+06	7.36381e+06	7.56877e+06	6.398e+06	8.7858e+06	6.73813e+06	7.24647e+06	6.08574e+06	8.27656e+06	6.5797e+06	5.32258e+06	6.87419e+06	6.98229e+06	6.79687e+06
D-turanose	1.27373e+08	1.92624e+08	1.44127e+08	1.49964e+08	2.22915e+08	2.10285e+08	2.08857e+08	1.76312e+08	2.06916e+08	1.25998e+08	1.51836e+08	1.61289e+08	1.34474e+08	1.30353e+08	1.33919e+08	1.21269e+08	1.89785e+08	1.43505e+08	1.65191e+08	8.04389e+07	9.82809e+07	1.62706e+08	1.40855e+08	1.31076e+08
D-xylose	1.36775e+08	9.36498e+07	9.80769e+07	7.98713e+07	1.35509e+08	1.18753e+08	1.34268e+08	1.52355e+08	1.95172e+08	1.16701e+08	1.56158e+08	9.8668e+07	1.92067e+08	1.49508e+08	1.05779e+08	1.16632e+08	1.25415e+08	1.66381e+08	1.35687e+08	1.64741e+08	1.34021e+08	1.47736e+08	1.98797e+08	1.43343e+08
Dantrolene	4.54218e+07	4.82133e+07	5.65324e+07	4.53122e+07	4.85123e+07	4.69065e+07	4.556e+07	4.98814e+07	4.86369e+07	3.41842e+07	4.59449e+07	5.45644e+07	4.57064e+07	2.89444e+07	2.67716e+07	4.31246e+07	2.45446e+07	4.34242e+07	4.05336e+07	4.06269e+07	2.32746e+07	1.8607e+07	4.22506e+07	4.2156e+07
Dauricine	2.49427e+07	1.74785e+07	2.82317e+07	2.20755e+07	2.40379e+07	2.41566e+07	2.24285e+07	2.38621e+07	2.0235e+07	2.78741e+07	2.82911e+07	2.46842e+07	2.45011e+07	2.39641e+07	2.58637e+07	2.27899e+07	2.17384e+07	2.35798e+07	2.52852e+07	1.55822e+07	2.03755e+07	2.47828e+07	2.53424e+07	1.99182e+07
Defluoroatorvastatin	596287	386205	741875	766550	134589	788142	484041	326231	603436	125983	143641	489979	1.7216e+06	837165	699172	1.76067e+06	698602	888863	393309	126287	343347	554887	104770	918217
Demethoxycurcumin	1.18806e+07	1.34583e+07	1.68777e+07	1.61845e+07	1.61144e+07	1.4647e+07	1.52642e+07	6.07166e+06	5.12601e+06	9.70383e+06	8.76712e+06	1.15563e+07	5.77416e+06	9.03663e+06	1.8317e+07	4.90755e+06	2.97557e+07	1.15605e+07	3.09912e+07	4.30368e+06	5.23411e+06	6.10184e+06	5.22145e+06	4.79078e+06
Deoxyguanosine	3.52485e+06	2.73474e+06	2.35502e+06	2.57201e+06	2.938e+06	2.40201e+06	2.16267e+06	3.40201e+06	3.08532e+06	2.80257e+06	3.29818e+06	2.11788e+06	3.84053e+06	3.51282e+06	3.23825e+06	2.99104e+06	3.28958e+06	3.46196e+06	3.25252e+06	2.78802e+06	4.08862e+06	3.40759e+06	3.2028e+06	3.45686e+06
Deoxyinosine	8.8684e+08	6.18083e+08	5.55642e+08	5.09687e+08	4.80338e+08	5.47232e+08	5.20629e+08	4.47893e+08	4.31489e+08	4.97767e+08	5.86647e+08	7.69982e+08	9.48678e+08	5.63816e+08	4.74732e+08	4.95824e+08	4.82535e+08	4.02386e+08	4.86293e+08	4.25184e+08	3.66672e+08	5.49661e+08	5.43091e+08	7.11538e+08
Diaminopimelic acid	4.17056e+07	5.49817e+07	7.4974e+07	3.01311e+07	1.15653e+08	1.5063e+08	5.87034e+07	2.70109e+07	4.89136e+07	1.09322e+08	7.0252e+07	1.0604e+08	6.8663e+07	6.46806e+07	2.88468e+07	4.86035e+07	1.46057e+08	9.47134e+07	8.2894e+07	3.62625e+07	4.71497e+07	1.62002e+08	1.48724e+08	1.0159e+08
Diflufenzopyr	1.50664e+07	1.32486e+07	9.83691e+06	1.04499e+07	1.1522e+07	1.18058e+07	6.83438e+06	7.49844e+06	1.21996e+07	1.31238e+07	8.83581e+06	1.22544e+07	8.09965e+06	1.13914e+07	1.07827e+07	7.52459e+06	1.27428e+07	1.13566e+07	9.49089e+06	7.40428e+06	8.35683e+06	1.18019e+07	8.14385e+06	7.46999e+06
Digalacturonic acid	3.74523e+07	3.93374e+07	4.38956e+07	5.07884e+07	3.20864e+07	4.12958e+07	3.33197e+07	2.70587e+07	3.47123e+07	3.12363e+07	2.15734e+07	3.89667e+07	3.40076e+07	4.38037e+07	4.81271e+07	3.26184e+07	3.45469e+07	5.78116e+07	2.72307e+07	3.5063e+07	3.00249e+07	3.90133e+07	3.67381e+07	3.07754e+07
Dinoterb	2.80931e+07	1.3009e+07	7.00479e+06	8.5489e+06	7.47668e+06	4.8057e+06	9.85906e+06	7.35221e+06	5.31472e+06	1.06433e+07	1.00225e+07	9.59468e+06	3.29896e+07	1.33895e+07	1.0899e+07	9.56034e+06	9.39045e+06	6.6672e+06	6.38521e+06	1.56816e+07	1.12139e+07	1.33681e+07	1.55204e+07	1.91127e+07
Dl-a-hydroxybutyric acid	2.84908e+08	1.76572e+08	1.61486e+08	6.41801e+07	5.84802e+08	9.01845e+08	1.75038e+08	6.72953e+08	4.60215e+08	4.34488e+08	2.54711e+08	2.74992e+08	1.65894e+08	2.25231e+08	2.54725e+08	1.12973e+08	1.85432e+08	1.52067e+08	4.28069e+08	4.5597e+07	1.02794e+08	2.15478e+08	3.41223e+07	1.77263e+08
Dl-lactate	2.61804e+10	2.70273e+10	3.94083e+10	3.93809e+10	2.98368e+10	3.78162e+10	2.73958e+10	2.98513e+10	2.41123e+10	2.88779e+10	3.2611e+10	2.8988e+10	1.94563e+10	2.96938e+10	2.80877e+10	1.94076e+10	2.72068e+10	2.74597e+10	3.14017e+10	2.2192e+10	2.64043e+10	2.90578e+10	1.80289e+10	2.63543e+10
Dl-malic acid	3.53188e+07	3.1568e+07	5.55037e+07	6.32948e+07	3.89023e+07	8.41875e+07	5.79279e+07	2.4086e+07	1.26768e+07	3.71309e+07	2.06334e+07	1.01174e+08	2.41494e+07	2.83898e+07	2.79457e+07	2.76598e+07	4.02883e+07	2.55102e+07	4.47233e+07	1.59664e+07	1.30188e+07	2.09359e+07	4.49983e+07	2.26447e+07
DL-serine	8.82599e+07	1.02961e+08	1.16742e+08	2.34284e+08	2.04057e+08	1.52246e+08	8.2168e+07	9.80414e+07	2.20432e+08	7.14518e+07	7.87415e+07	9.8015e+07	2.25819e+08	1.1667e+08	1.66383e+08	1.74155e+08	7.93808e+07	1.70864e+08	1.63634e+08	2.19498e+08	2.25314e+08	1.21842e+08	1.10291e+08	1.98353e+08
DL-tryptophan	1.29459e+06	1.04969e+06	2.5897e+06	2.92924e+06	1.36266e+06	2.05483e+06	1.62075e+06	906705	1.55883e+06	965254	1.05845e+06	678210	3.32108e+06	2.48649e+06	2.20215e+06	3.22236e+06	1.61233e+06	1.74723e+06	1.54297e+06	1.01563e+06	737436	114916	1.08353e+06	1.25197e+06
DL-Vanillylmandelic acid	9.84305e+07	3.57628e+06	4.11469e+08	3.53925e+06	5.12284e+07	1.89066e+06	1.63199e+06	3.69348e+07	4.52951e+06	2.68226e+07	2.72394e+07	8.90523e+06	9.34504e+07	2.07212e+06	3.33831e+07	1.33091e+07	1.25453e+07	2.42108e+06	1.35242e+06	1.02722e+08	5.09648e+06	4.21808e+06	1.52873e+08	4.28404e+06
Dodeca-2(e),4(e)-dienoic acid	6.86558e+06	1.10039e+07	1.86178e+07	1.32321e+07	1.3797e+07	1.62487e+07	2.01653e+07	1.30243e+07	1.85144e+07	1.86517e+07	2.19871e+07	2.04245e+07	1.1404e+07	1.21618e+07	1.30966e+07	1.77945e+07	1.6861e+07	1.45955e+07	1.59826e+07	1.64522e+07	1.64393e+07	1.54478e+07	2.06269e+07	2.16648e+07
Dodecanedioic acid	1.06245e+07	1.96982e+07	2.98563e+07	1.33449e+07	4.91245e+06	7.07717e+06	4.58714e+06	3.83101e+06	3.90694e+06	6.62002e+06	3.57339e+06	5.87796e+06	1.74567e+07	2.84035e+07	1.27869e+07	1.43756e+07	5.36224e+06	6.97651e+06	5.66364e+06	5.17625e+06	4.96021e+06	1.05238e+07	1.94287e+07	8.21568e+06
Dodecanoic acid	5.82562e+07	6.29226e+07	9.01293e+07	1.54739e+08	6.29292e+07	6.31014e+07	6.80714e+07	6.48004e+07	5.4916e+07	5.72827e+07	5.2814e+07	1.16727e+08	6.8776e+07	5.90565e+07	5.76456e+07	6.31916e+07	4.68136e+07	6.04236e+07	4.76289e+07	6.98914e+07	3.57939e+07	7.69272e+07	6.14526e+07	5.53253e+07
Dronedarone	524718	1.00754e+06	1.42725e+06	1.57426e+06	1.02107e+06	1.31018e+06	276902	1.12516e+06	415903	829843	264207	365608	374408	703984	922523	163184	970362	761088	914727	903313	770332	152748	198295	449494
Eicosenoic acid	6.74564e+07	5.91442e+07	1.00327e+08	7.04723e+07	8.68484e+07	1.41129e+08	7.78603e+07	4.1617e+07	5.48787e+07	1.0209e+08	7.50402e+07	7.02343e+07	1.72182e+08	1.11209e+08	6.42228e+07	1.32099e+08	7.21105e+07	6.61867e+07	1.01863e+08	3.1407e+07	2.58642e+07	5.94978e+07	3.20353e+07	2.51181e+07
Embelin	9.08782e+08	6.05406e+08	8.92629e+08	7.27453e+08	9.33402e+08	9.24526e+08	7.65558e+08	9.48542e+08	8.08587e+08	9.50238e+08	8.3286e+08	7.44942e+07	1.03405e+09	7.68717e+08	7.78916e+08	9.85344e+08	9.34177e+08	8.37593e+08	8.33238e+08	7.83205e+08	8.65729e+08	1.01645e+09	9.17292e+08	8.91583e+08
Enalapril	1.418e+06	1.75986e+06	1.42865e+06	1.90702e+06	3.05546e+06	1.93136e+06	2.13082e+06	1.44678e+06	2.48376e+06	2.7997e+06	2.77701e+06	3.39492e+06	1.58809e+06	4.17557e+06	7.85933e+06	7.7873e+06	1.45231e+07	1.08161e+07	4.63522e+06	4.48113e+06	4.58973e+06	3.28759e+07	2.56734e+07	1.29095e+07
Enterostatin human	1.72745e+07	8.03534e+06	9.67444e+06	8.15994e+06	6.53853e+06	1.06517e+07	8.57048e+06	3.76805e+06	5.44477e+06	3.86107e+06	5.17952e+06	9.29626e+06	2.64239e+07	9.16809e+06	1.02432e+07	1.85425e+07	6.30783e+06	1.01329e+07	5.47143e+06	4.42472e+06	3.36283e+06	4.42754e+06	4.21704e+06	1.30169e+07
Eplerenone hydroxy acid	3.36762e+08	2.08364e+08	3.16341e+08	2.59392e+08	3.19926e+08	3.50813e+08	2.63308e+08	3.20839e+08	2.89513e+08	3.10576e+08	2.81653e+08	3.2742e+08	3.66857e+08	2.78731e+08	2.73314e+08	3.63466e+08	3.14298e+08	2.84563e+08	3.16263e+08	2.74661e+08	3.04873e+08	3.57058e+08	3.3322e+08	3.16496e+08
Erucic acid	5.77263e+06	8.10617e+06	1.29015e+07	1.35291e+07	7.50089e+06	2.36773e+07	1.67141e+07	7.10995e+06	5.29508e+06	9.03838e+06	1.05339e+07	7.91657e+06	7.69769e+06	4.51736e+06	4.5743e+06	6.59729e+06	5.25772e+06	5.81741e+06	7.79107e+06	4.66101e+06	4.0443e+06	6.88593e+06	5.96503e+06	4.21696e+06
Estriol 16alpha-(beta-d-glucuronide)	1.05341e+06	508575	3.08789e+06	3.86017e+06	9.88208e+06	584154	1.98307e+06	2.90633e+06	3.53613e+06	4.83396e+06	3.70478e+06	1.25209e+07	1.42498e+06	3.98568e+06	2.74215e+06	1.46039e+06	489257	1.51573e+06	5.52428e+06	4.46499e+06	550196	2.30726e+06	5.04929e+06	3.02844e+06
Estrone glucuronide	1.35907e+07	1.14679e+07	2.32386e+07	1.67397e+07	1.50185e+07	1.57759e+07	9.26944e+06	3.89882e+07	3.22012e+07	1.64202e+07	1.82242e+07	1.07487e+07	8.21411e+06	7.84612e+06	1.19942e+07	1.24123e+07	8.42444e+06	1.22294e+07	1.3464e+07	1.51128e+07	4.06802e+07	6.19426e+06	2.66742e+06	3.23427e+07
Ethylphosphonic acid	1.25976e+09	1.43234e+09	1.10978e+09	2.10558e+09	1.12909e+09	1.38328e+09	1.47439e+09	1.29223e+09	1.56305e+09	1.08013e+09	1.33587e+09	1.66145e+09	1.14834e+09	1.28113e+09	1.08794e+09	1.6118e+09	1.24082e+09	1.55335e+09	1.54993e+09	1.32565e+09	1.28787e+09	1.52654e+09	1.44132e+09	1.5425e+09
Etodolac	1.99808e+08	8.85005e+07	7.2518e+07	6.17585e+07	6.33714e+07	7.54972e+07	8.36327e+07	1.31168e+08	1.19748e+08	1.34256e+08	1.93411e+08	1.81218e+08	1.21517e+08	1.05619e+08	4.7783e+07	1.03545e+08	6.40526e+07	1.15008e+08	8.89996e+07	9.50751e+07	1.12401e+08	1.52617e+08	9.37254e+07	8.1343e+07
Eurycomalactone	2.5052e+06	1.26949e+06	2.54653e+06	2.51329e+06	1.33466e+06	2.02225e+06	1.97133e+06	1.15833e+06	1.80783e+06	730073	1.15608e+06	415306	3.23672e+06	2.31781e+06	2.21427e+06	3.34413e+06	2.04975e+06	2.20774e+06	1.40963e+06	1.22992e+06	914680	263173	1.79414e+06	1.89703e+06
Fa 18:2+2o	7.6659e+07	1.42756e+08	7.76803e+07	5.38624e+07	3.63604e+07	4.93799e+07	2.92198e+07	4.4065e+07	2.09739e+07	3.21909e+07	2.01889e+07	7.39232e+07	5.38467e+07	7.06224e+07	4.24186e+07	6.91564e+07	2.53532e+07	2.77825e+07	3.91942e+07	3.73093e+07	3.00464e+07	6.88841e+07	4.23156e+07	1.06117e+08
Fa 18:2+3o	8.32207e+07	6.63292e+07	8.30007e+07	9.02853e+07	1.01195e+08	9.99429e+07	7.69177e+07	8.36883e+07	1.03104e+08	8.26611e+07	1.04829e+08	8.80384e+07	8.78052e+07	8.54268e+07	9.10379e+07	1.13683e+08	7.36409e+07	1.04365e+08	1.19688e+08	8.13134e+07	7.53422e+07	8.67759e+07	6.79537e+07	7.74214e+07
Flindersine	7.00967e+06	3.79674e+06	3.62879e+06	4.27685e+06	9.28977e+06	3.37565e+06	5.78273e+06	4.48847e+06	9.33738e+06	3.81914e+06	3.31592e+06	7.58382e+06	2.00123e+06	4.17752e+06	5.35851e+06	1.88924e+06	7.00124e+06	2.35166e+06	4.40879e+06	1.41925e+06	3.77368e+06	2.1199e+06	2.57207e+06	3.09922e+06
Folate	702913	1.00427e+06	1.37475e+06	977139	1.10229e+06	853364	1.4078e+06	811282	882991	1.0741e+06	1.31457e+06	1.05283e+06	1.00364e+06	1.26311e+06	1.29292e+06	1.29835e+06	1.35127e+06	1.78794e+06	1.20629e+06	1.30221e+06	1.08793e+06	1.25586e+06	746837	1.06259e+06
Formylanthranilic acid	2.8608e+07	2.79028e+07	2.9081e+07	3.25042e+07	2.58201e+07	2.23905e+07	2.63781e+07	2.8143e+07	2.4467e+07	2.22364e+07	2.22087e+07	2.71541e+07	6.17543e+06	2.19345e+07	2.79353e+07	2.60779e+07	3.21135e+07	2.20136e+07	2.35875e+07	2.96469e+07	2.96454e+07	2.52305e+07	2.48356e+07	1.0401e+07
Fosetyl	6.64438e+08	8.0236e+08	2.39008e+09	798382	3.0704e+09	1.54583e+09	1.09132e+08	2.10461e+09	2.67011e+06	1.53327e+09	5.93621e+08	1.52045e+09	1.58622e+09	3.13627e+09	1.6444e+09	1.52872e+09	5.13678e+08	4.58702e+08	1.62271e+09	1.60731e+09	1.70763e+09	1.49095e+09	3.33344e+08	4.05225e+08
Gallic acid	8.7925e+06	8.82098e+06	7.36245e+06	7.39811e+06	9.35706e+06	7.33359e+06	1.22601e+07	7.35452e+06	8.97895e+06	7.93517e+06	1.24479e+07	8.0557e+06	7.30007e+06	7.44606e+06	9.00833e+06	7.58084e+06	1.00486e+07	6.7381e+06	8.19813e+06	8.51437e+06	8.70851e+06	8.23271e+06	7.33418e+06	1.19869e+07
Garcinol	7.64162e+07	7.25219e+07	8.48625e+07	8.52643e+07	8.0491e+07	9.14993e+07	8.36871e+07	6.91549e+07	8.22775e+07	7.57228e+07	7.51841e+07	8.0567e+07	7.4864e+07	7.41937e+07	7.44203e+07	7.72352e+07	7.39838e+07	7.819e+07	8.13715e+07	7.37181e+07	6.35097e+07	9.20356e+07	7.88208e+07	7.32153e+07
Gentisic acid	2.83561e+07	3.20918e+07	2.63929e+07	2.81088e+07	1.96448e+07	3.35645e+07	2.54446e+07	2.76524e+07	3.21331e+07	6.78516e+07	3.29893e+07	1.51987e+07	3.59585e+07	3.0451e+07	6.44307e+07	3.60572e+07	3.75641e+07	3.00974e+07	3.45146e+07	3.8908e+07	4.20844e+07	3.65114e+07	3.39998e+07	9.02152e+07
Geranic acid	3.4573e+08	2.63059e+08	2.64691e+08	1.58224e+08	1.81366e+08	1.82557e+08	2.41222e+08	1.64298e+08	1.24466e+08	1.57747e+08	1.50475e+08	1.6723e+08	1.73608e+08	1.19621e+08	1.60494e+08	1.53731e+08	2.03067e+08	1.15779e+08	1.57265e+08	1.21697e+08	1.5011e+08	1.42025e+08	1.56269e+08	1.66836e+08
Glabrol	9.4955e+07	6.06622e+07	5.57924e+07	1.23806e+08	1.18522e+08	2.99441e+07	5.60963e+07	1.05256e+08	8.05519e+07	1.33998e+08	1.4721e+08	7.18367e+07	5.32302e+07	4.53938e+07	7.79702e+07	4.41868e+07	1.16207e+08	1.52246e+08	1.59352e+08	4.93226e+07	4.37475e+07	7.89498e+07	8.32199e+07	8.53107e+07
Glu-Met	1.61115e+07	2.29433e+07	3.51503e+07	2.53977e+07	2.73143e+07	2.62771e+07	2.21686e+07	3.45288e+07	2.53051e+07	2.93078e+07	2.23869e+07	2.70363e+07	2.22279e+07	2.95134e+07	2.32142e+07	2.73823e+07	2.6828e+07	2.49124e+07	3.10068e+07	1.96585e+07	2.59979e+07	2.50652e+07	2.37357e+07	2.27642e+07
Glu-Phe	2.88638e+06	2.7709e+06	4.85072e+06	3.8926e+06	3.36838e+06	2.99009e+06	2.84292e+06	4.55349e+06	3.25768e+06	2.74987e+06	1.9258e+06	3.48914e+06	2.31793e+06	2.28092e+06	4.426e+06	2.66084e+06	3.63971e+06	2.83073e+06	2.32186e+06	3.49935e+06	3.22552e+06	2.58181e+06	2.56925e+06	2.59313e+06
Glu-Ser	1.48535e+07	1.03238e+07	1.28464e+07	1.05225e+07	1.24838e+07	2.22247e+07	2.55715e+07	1.35737e+07	1.80417e+07	1.27524e+07	1.70767e+07	1.70361e+07	1.83657e+07	7.78915e+06	1.42955e+07	1.37329e+07	1.32003e+07	8.22007e+06	1.51458e+07	9.9973e+06	8.88692e+06	1.71271e+07	7.60566e+06	2.03655e+07
Glufosinate	4.64876e+07	2.69833e+07	3.6045e+07	3.40903e+07	1.45337e+08	3.18881e+08	5.12193e+07	2.42273e+08	1.03486e+08	2.79422e+07	2.8601e+07	6.00024e+07	2.12573e+07	1.76998e+07	2.86402e+07	1.78846e+07	3.09784e+07	4.96729e+07	2.976e+07	3.90514e+07	2.28126e+07	1.30119e+06	5.4847e+07	2.5444e+07
Glutamic acid	7.08621e+08	5.74929e+08	5.09999e+08	3.956e+08	9.48375e+08	5.47643e+08	5.30017e+08	3.54093e+08	6.16727e+08	8.07669e+08	5.96659e+08	7.10641e+08	3.91977e+08	2.89211e+08	6.51693e+08	1.63739e+08	5.18516e+08	3.53425e+08	7.61556e+08	3.99852e+08	5.08118e+08	6.39596e+08	4.09046e+08	3.30245e+08
Glutaric acid	7.36091e+06	3.40455e+07	1.55227e+08	2.26771e+08	1.59859e+08	6.12872e+06	9.62878e+07	1.72421e+08	1.65168e+08	6.78824e+07	6.44035e+07	8.98954e+07	2.1028e+08	1.07251e+08	1.03292e+07	1.45672e+08	1.05747e+08	1.73849e+07	3.0256e+07	7.80348e+07	1.5063e+08	5.57808e+08	7.95968e+07	1.29253e+08
Gly-Gly	2.75071e+07	4.76563e+07	2.86285e+07	2.6323e+07	2.5877e+07	2.41164e+07	2.61451e+07	2.77123e+07	6.41776e+07	2.56905e+07	2.5188e+07	2.89165e+07	1.87381e+07	2.51057e+07	2.74269e+07	2.65396e+07	1.58562e+07	2.09017e+07	2.86816e+07	2.43853e+07	5.02288e+07	2.30029e+07	3.03734e+07	2.40718e+07
Gly-His-Lys	2.03616e+09	1.58325e+09	2.04085e+09	1.87053e+09	2.01469e+09	2.07602e+09	2.03486e+09	2.11789e+09	1.77191e+09	2.22638e+09	2.10687e+09	2.05939e+09	2.16348e+09	1.99846e+09	1.91624e+09	2.16938e+09	2.11191e+09	1.94842e+09	2.12356e+09	1.63426e+09	1.87251e+09	2.13772e+09	1.99588e+09	2.00552e+09
Glycerol	1.15398e+08	9.08939e+07	1.18763e+08	6.49186e+07	5.85421e+07	9.30781e+07	8.93494e+07	1.06669e+08	1.03387e+08	6.77139e+07	9.34783e+07	6.80519e+07	8.80263e+07	1.81329e+08	9.12906e+07	8.59578e+07	7.74114e+07	9.2648e+07	8.70915e+07	8.55663e+07	8.9857e+07	1.02402e+08	2.70461e+08	8.13713e+07
Glycine	1.11058e+08	7.15802e+07	7.52484e+07	7.33691e+07	1.71097e+08	1.27056e+08	7.62078e+07	2.00014e+08	1.31569e+08	1.05842e+08	6.56414e+07	5.17944e+07	3.39736e+07	6.25475e+07	7.34737e+07	6.23957e+07	5.44449e+07	6.80555e+07	3.27028e+07	6.79607e+07	5.42629e+07	5.30359e+07	3.34336e+07	4.74848e+07
Glycochenodeoxycholate	4.07252e+07	1.91957e+08	2.87913e+08	6.10025e+08	1.05166e+07	1.81451e+08	3.7792e+08	8.17398e+07	3.35107e+07	5.49513e+07	6.29853e+07	3.06264e+07	7.52245e+08	7.08212e+08	2.61647e+08	8.75975e+08	8.75208e+07	9.41124e+07	9.8786e+07	3.74391e+08	2.35726e+08	1.35537e+08	7.26209e+08	8.54503e+07
Glycocholic acid	2.70127e+07	5.95797e+08	3.1387e+08	1.37074e+08	8.6806e+06	1.78399e+08	1.03151e+09	3.87014e+07	1.64384e+08	1.70189e+08	1.45725e+08	5.61715e+07	1.30311e+08	8.56328e+07	2.68614e+07	4.45636e+07	1.87196e+07	1.65721e+07	3.92691e+06	2.72607e+07	2.30489e+08	3.75045e+08	9.3288e+07	1.05386e+08
Glycolate	6.35707e+07	6.1924e+07	7.29432e+07	1.28083e+08	6.72689e+07	9.89263e+07	6.78812e+07	6.31861e+07	7.93053e+07	6.25844e+07	6.44655e+07	2.49488e+07	8.01131e+07	7.17495e+07	7.12204e+07	6.2774e+07	8.56222e+07	1.18753e+08	8.2617e+07	5.9655e+07	4.93368e+07	4.41695e+07	4.53625e+07	5.21121e+07
Glyphosine	897380	1.71027e+06	962018	1.73568e+06	1.95933e+06	624795	615419	1.28462e+06	1.37311e+06	1.76351e+06	1.16991e+06	906994	797741	931391	612126	1.07098e+06	778938	953717	1.17059e+06	1.17365e+06	422472	1.0755e+06	1.00074e+06	1.28022e+06
Gossypol	3.90818e+06	7.42502e+06	7.85004e+06	7.10934e+06	1.50449e+06	2.5359e+06	7.31878e+06	2.99906e+06	5.93007e+06	4.40803e+06	1.59344e+06	2.57657e+06	231646	1.61559e+06	1.58368e+06	72875.7	1.44416e+06	1.88766e+06	319126	492266	6.53183e+06	8.6504e+06	3.3203e+06	3.16466e+06
Guanidinoethyl sulfonate	4.9944e+07	7.19275e+07	8.77587e+07	8.71037e+07	4.85397e+07	1.13045e+08	6.95732e+07	8.60525e+07	3.28743e+07	5.50317e+07	3.18324e+07	6.13167e+07	3.25072e+07	5.45771e+07	6.88669e+07	4.68014e+07	4.24075e+07	6.89551e+07	3.93559e+07	5.24889e+07	3.12949e+07	7.19991e+07	3.38972e+07	4.56393e+07
Heptadecanoic acid	8.23256e+07	8.84872e+07	1.21017e+08	1.07044e+08	6.27498e+07	9.02116e+07	4.68075e+07	5.6103e+07	1.14611e+08	5.55903e+07	5.78593e+07	7.67729e+07	1.10232e+08	7.43456e+07	5.04019e+07	5.58308e+07	7.36964e+07	5.52902e+07	5.12628e+07	8.6246e+07	4.79219e+07	7.54017e+07	8.32131e+07	6.3725e+07
Hexadecanedioic acid, 3,3,14,14-tetramethyl-	8.02138e+06	8.51292e+06	1.3861e+07	7.91393e+06	3.38633e+06	5.78877e+06	5.76688e+06	2.7758e+06	1.86856e+06	4.40373e+06	4.28139e+06	3.80587e+06	7.80634e+06	9.93199e+06	5.43454e+06	7.29331e+06	4.02923e+06	5.11619e+06	4.19665e+06	5.95197e+06	6.47769e+06	9.91395e+06	8.95914e+06	7.19128e+06
Hippuric acid	2.00427e+06	3.42415e+06	8.81581e+06	2.64883e+06	5.01878e+06	1.10689e+07	2.93078e+06	3.72102e+06	3.25597e+06	7.07579e+06	1.2396e+07	4.44211e+06	8.78974e+06	2.1426e+06	8.01884e+06	2.32364e+06	1.38401e+07	1.4268e+07	5.20656e+06	4.91096e+06	7.34661e+06	2.36742e+06	1.66624e+07	1.37357e+07
His-Lys	4.44538e+07	2.62762e+07	9.86722e+07	3.63343e+06	7.80649e+07	1.58878e+08	7.88746e+07	4.69963e+07	3.27707e+07	5.96033e+07	2.86344e+07	2.22527e+07	1.806e+07	1.48895e+07	2.72956e+07	1.57265e+07	6.8374e+07	1.5343e+07	8.07297e+07	4.1562e+07	2.91081e+07	7.16206e+07	3.33182e+07	5.254e+07
His-ser	2.62821e+08	2.32914e+08	2.05368e+08	5.23868e+08	6.35721e+08	2.53909e+08	2.1377e+08	1.61375e+08	3.55071e+08	9.11331e+08	9.55268e+08	3.36689e+08	4.88835e+08	5.14748e+08	2.57145e+08	7.33692e+08	4.0776e+08	4.78003e+08	9.60442e+08	2.65633e+08	2.15224e+08	2.63563e+08	3.24454e+08	2.03871e+08
His-Tyr	7.49084e+06	1.65238e+07	6.67387e+06	1.69506e+07	1.93151e+06	1.40152e+06	2.43612e+07	1.90307e+06	5.62316e+06	1.60408e+06	2.74351e+06	3.64581e+06	9.56023e+06	4.36815e+07	6.92695e+06	1.71376e+07	4.09896e+06	3.84094e+06	1.16251e+07	1.72955e+07	6.72469e+06	3.73313e+06	1.0285e+07	2.65969e+06
Hydramethylnon	9.76672e+06	2.3046e+07	1.77713e+07	1.7344e+07	1.73624e+07	2.15149e+07	1.46758e+07	1.80675e+07	1.24141e+07	1.12356e+07	1.32025e+07	2.74232e+07	1.71077e+07	1.50278e+07	2.25495e+07	2.26957e+07	1.65715e+07	1.76493e+07	1.51933e+07	2.22033e+07	1.06571e+07	2.73617e+07	1.93305e+07	2.61935e+07
hydrocortisone 21-acetate	3.82393e+07	1.75111e+07	2.79339e+07	3.73101e+07	1.55045e+07	4.59666e+07	3.99135e+07	5.27809e+07	6.27587e+07	4.65737e+07	4.55866e+07	4.54336e+07	4.3766e+07	6.92451e+07	2.19077e+07	2.38055e+07	3.79964e+07	5.19228e+07	4.84837e+07	2.07009e+07	4.0058e+07	3.19969e+07	3.279e+07	4.41333e+07
Hydroquinidine	2.69498e+09	2.16669e+09	2.68381e+09	2.51957e+09	2.72755e+09	2.80996e+09	2.70552e+09	2.74463e+09	2.3267e+09	3.12672e+09	2.86413e+09	2.80542e+09	2.89134e+09	2.70158e+09	2.59527e+09	2.92483e+09	2.7357e+09	2.66007e+09	2.89598e+09	2.20157e+09	2.46966e+09	2.89449e+09	2.63784e+09	2.75845e+09
Hydroxyphenyllactic acid	1.43279e+07	2.82913e+07	2.51365e+07	1.80937e+07	2.78759e+07	1.90798e+07	2.63555e+07	3.73997e+07	2.80905e+07	2.42296e+07	2.18214e+07	1.06956e+08	2.48328e+07	2.89962e+07	2.67926e+07	5.46632e+07	1.74065e+07	3.63392e+07	2.81155e+07	2.72285e+07	2.73671e+07	1.83042e+07	1.96455e+07	3.52373e+07
Hydroxyproline	9.21831e+07	7.36039e+07	3.50198e+07	1.97998e+07	2.67023e+07	1.65625e+08	1.70386e+08	1.00513e+08	1.16452e+08	5.22832e+07	1.85655e+08	8.77187e+07	2.45705e+07	1.14459e+08	9.99892e+07	2.642e+07	7.99299e+07	2.49046e+07	2.56385e+07	7.45125e+07	1.53855e+08	8.546e+07	1.66021e+08	9.94762e+07
Icariside ii	2.50157e+06	2.09226e+06	2.62898e+06	2.65782e+06	2.69689e+06	2.65981e+06	3.19191e+06	3.5285e+06	2.12995e+06	3.35885e+06	4.4377e+06	2.79463e+06	3.54964e+06	2.91622e+06	3.35918e+06	3.42934e+06	3.53253e+06	3.1361e+06	3.05127e+06	2.4264e+06	1.75473e+06	2.37591e+06	2.45412e+06	3.4434e+06
Ile-Gln	3.5721e+06	6.03063e+06	8.1575e+06	9.13993e+06	6.49732e+06	1.09736e+07	5.35862e+06	5.83462e+06	4.6108e+06	3.32567e+06	3.82497e+06	7.69263e+06	6.64409e+06	4.98387e+06	7.65491e+06	9.08704e+06	5.48196e+06	7.18736e+06	4.36603e+06	4.59543e+06	2.36591e+06	5.45437e+06	5.61739e+06	7.67101e+06
Ile-Leu	1.18179e+07	9.001e+06	1.12284e+06	2.32262e+06	6.23589e+06	1.07011e+07	2.61956e+06	1.17947e+07	1.36988e+07	1.17228e+07	5.749e+06	7.59921e+06	6.17649e+06	6.99018e+06	5.84049e+06	4.70108e+06	9.57753e+06	8.24898e+06	8.45427e+06	9.09156e+06	1.70319e+07	1.17785e+07	9.65231e+06	3.57692e+06
Imatinib	680111	8.46085e+06	4.66344e+06	3.40409e+06	1.2027e+06	165048	5.98672e+06	963144	2.72675e+06	983620	1.77071e+06	444179	2.11505e+06	1.35895e+06	1.43491e+06	948308	1.00539e+06	130188	1.30638e+06	1.68843e+06	4.61166e+06	4.16351e+06	1.68643e+06	1.4929e+06
Imazapyr	3.90574e+06	3.56953e+06	3.98453e+06	3.54869e+06	5.62415e+06	1.4825e+06	4.16606e+06	5.78325e+06	5.18798e+06	1.42008e+06	3.0018e+06	6.76455e+06	4.18337e+06	5.67713e+06	3.69052e+06	5.51269e+06	4.23552e+06	3.14341e+06	2.11268e+06	4.22104e+06	3.13086e+06	4.90969e+06	3.9879e+06	4.46703e+06
Indirubin	6.13798e+06	5.53428e+06	6.63794e+06	3.27763e+06	1.11881e+07	1.62553e+07	5.86255e+06	6.5505e+06	8.0075e+06	6.89411e+06	5.87762e+06	1.17944e+07	4.68575e+06	5.47608e+06	5.3979e+06	7.00383e+06	1.8694e+07	4.33946e+06	8.33519e+06	5.21827e+06	6.25679e+06	8.78125e+06	5.5546e+06	8.37544e+06
Indole	9.29621e+08	6.94545e+08	1.01416e+09	8.72799e+08	8.54595e+08	9.22748e+08	6.9986e+08	7.81725e+08	7.03613e+08	4.10914e+08	4.35337e+08	8.70591e+08	2.73868e+08	4.11853e+08	3.11148e+08	3.60019e+08	4.95165e+08	4.9255e+08	4.7655e+08	3.35132e+08	3.82591e+08	5.92063e+08	4.51666e+08	4.69819e+08
Indole-3-butyric acid	1.72977e+07	2.06392e+07	2.41276e+07	3.78379e+07	3.54595e+07	2.43975e+07	2.16624e+07	3.22787e+07	2.27666e+07	2.29153e+07	1.14078e+07	4.73394e+07	4.15889e+06	9.58825e+06	1.01017e+07	4.07675e+06	1.3736e+07	1.16086e+07	1.26821e+07	5.45607e+06	1.01288e+07	9.04368e+06	8.21926e+06	1.49415e+07
Indole-3-carboxaldehyde	4.18778e+07	2.39037e+07	3.19952e+07	984336	5.67723e+07	1.85118e+07	2.43434e+07	3.55406e+07	3.22811e+07	2.40826e+07	2.37922e+07	8.78084e+07	9.13769e+06	6.46118e+06	3.2796e+06	7.9762e+07	3.36338e+07	2.55618e+07	3.45044e+07	3.77484e+07	3.11097e+06	1.94333e+07	3.03397e+07	3.9741e+07
Indolelactic acid	7.73955e+07	6.74852e+07	9.85024e+07	1.90919e+08	1.12895e+08	1.00726e+08	6.10347e+07	1.09774e+08	8.57725e+07	5.2402e+07	1.31275e+08	9.93115e+07	1.92195e+08	1.58614e+08	4.08931e+07	1.06369e+08	5.1605e+07	1.13186e+08	9.10748e+07	4.61586e+07	6.35958e+07	1.74822e+08	9.23452e+07	6.27724e+07
Indoxyl sulfate	1.66705e+10	1.37005e+10	1.43723e+10	2.13205e+10	4.01682e+10	1.95754e+10	1.77637e+10	3.62057e+10	3.87598e+10	2.12562e+10	1.33259e+10	1.37589e+10	1.11576e+10	1.67628e+10	1.64512e+10	1.68951e+10	1.43681e+10	2.48616e+10	1.09357e+10	4.54585e+10	3.58605e+10	1.72467e+10	8.89212e+09	1.38557e+10
Inosine	4.57176e+08	2.13532e+08	1.41578e+09	7.48149e+07	1.97272e+09	2.94563e+09	1.28064e+09	6.63359e+08	4.08272e+08	9.04483e+08	2.72058e+08	1.92838e+08	1.8738e+08	1.54784e+08	2.42378e+08	1.41773e+08	6.6898e+08	1.47397e+08	1.24808e+09	3.25286e+08	3.28085e+08	1.4686e+09	3.30519e+08	5.21337e+08
Irbesartan	1.41683e+07	1.48339e+07	1.43359e+07	5.43878e+06	1.23986e+07	1.52525e+07	1.02989e+07	1.07735e+07	1.84853e+07	1.94499e+07	7.46985e+06	2.16824e+07	1.31614e+07	1.69495e+07	1.29646e+07	3.87098e+07	1.13465e+07	1.05759e+07	1.03889e+07	2.52424e+07	1.06461e+07	9.90415e+06	1.1217e+07	1.5683e+07
Isethionate	1.35226e+09	1.4094e+09	1.11249e+09	1.14148e+09	1.501e+09	1.23223e+09	1.12571e+09	1.73047e+09	1.4493e+09	1.40621e+09	1.14456e+09	1.37012e+09	1.22247e+09	1.19899e+09	1.15443e+09	1.12846e+09	1.05875e+09	1.23528e+09	1.19468e+09	1.43035e+09	1.59413e+09	1.23993e+09	1.13505e+09	1.25002e+09
Isocitric acid	2.40048e+08	1.7198e+08	2.96059e+08	1.85543e+08	1.97135e+09	1.24379e+08	6.49499e+07	2.72238e+09	2.49994e+08	4.95444e+08	7.60769e+08	9.06937e+07	3.51233e+08	3.45549e+08	1.04524e+09	5.84067e+08	8.41882e+08	3.31735e+08	3.58341e+08	1.18951e+09	9.44187e+08	3.8802e+09	8.31417e+08	2.61659e+08
Isofraxidin	3.12649e+06	1.16573e+06	2.33507e+06	2.03868e+06	1.71312e+06	2.90727e+06	1.96499e+06	2.6792e+06	2.38561e+06	1.98642e+06	2.45304e+06	3.15631e+06	3.05069e+06	2.97865e+06	2.65879e+06	3.21867e+06	2.50621e+06	2.92899e+06	3.04836e+06	2.85305e+06	3.4052e+06	3.13575e+06	2.25425e+06	1.07914e+06
Isogentisin	2.99924e+08	4.52634e+08	5.29495e+08	3.1159e+08	2.83976e+08	6.20343e+08	2.1791e+08	9.70309e+07	1.4718e+09	2.73308e+08	8.87524e+08	3.78953e+08	2.68973e+08	3.09989e+08	5.26653e+08	1.40333e+08	3.01203e+08	3.78796e+08	1.99781e+08	1.38644e+08	2.61815e+08	8.10235e+07	5.56769e+08	1.54879e+08
Isoleucine	2.21815e+09	1.66926e+09	1.21995e+09	8.98237e+08	1.09833e+09	1.09148e+09	1.24353e+09	1.49495e+09	1.44754e+09	1.13628e+09	1.10475e+09	9.08427e+08	7.3153e+08	1.23151e+09	1.0964e+09	8.27735e+08	1.46166e+09	1.4837e+09	1.24437e+09	9.55738e+08	1.20473e+09	1.54286e+09	1.80277e+09	1.34189e+09
Isorhynchophylline	2.25296e+06	6.89897e+06	1.10464e+07	1.0725e+07	5.04188e+06	1.1357e+07	7.22703e+06	3.827e+06	4.89601e+06	2.56814e+06	4.56605e+06	6.29512e+06	1.16089e+07	9.3732e+06	7.25705e+06	1.3054e+07	5.40996e+06	1.15701e+07	6.23058e+06	3.24389e+06	1.93449e+06	4.81025e+06	3.15085e+06	7.58043e+06
Jasmonic acid	7.08123e+06	6.0975e+06	2.14409e+07	1.11082e+07	6.88473e+06	7.24472e+06	4.69602e+06	1.0432e+07	8.18006e+06	1.11674e+07	1.17103e+07	2.54973e+07	1.37287e+07	2.37706e+07	3.09017e+07	1.30849e+07	9.57986e+06	9.93154e+06	1.26843e+07	6.8577e+07	3.35509e+07	4.27241e+07	4.03636e+07	1.45827e+07
Kendomycin	1.03141e+09	8.10387e+08	1.06095e+09	9.85038e+08	1.07998e+09	1.03918e+09	1.03371e+09	8.892e+08	7.84823e+08	9.18384e+08	1.04524e+09	1.23063e+09	1.06535e+09	9.22989e+08	9.81473e+08	1.18205e+09	9.79836e+08	9.3936e+08	1.09734e+09	7.22949e+08	8.13046e+08	1.06465e+09	9.82129e+08	1.16936e+09
Ketoleucine	2.14821e+08	1.20816e+08	1.92755e+09	2.97633e+08	4.29114e+08	4.79598e+08	1.81568e+08	1.92904e+08	2.92411e+08	1.83437e+08	1.67032e+08	2.22741e+08	1.14015e+09	1.72922e+08	1.04882e+08	1.80917e+08	1.6591e+08	2.11766e+09	2.26355e+08	8.08138e+07	1.6366e+08	2.50291e+08	1.41082e+08	9.25653e+07
Kojic acid	2.65657e+08	1.42586e+08	1.34959e+08	1.06257e+08	1.66586e+08	7.7289e+07	1.19214e+08	1.13512e+08	1.15188e+08	1.71257e+08	1.35326e+08	1.58528e+08	1.27181e+08	1.22465e+08	2.04063e+08	1.16629e+08	2.7383e+08	1.11081e+08	1.89614e+08	1.5345e+08	1.82785e+08	1.1647e+08	2.40371e+08	1.17817e+08
Kukoamine a	3.79349e+08	3.85918e+08	4.41835e+08	4.13572e+08	4.33038e+08	4.48947e+08	4.26403e+08	3.54369e+08	3.84592e+08	4.14951e+08	3.87958e+08	4.19857e+08	4.20756e+08	3.98195e+08	4.06584e+08	4.41445e+08	3.90697e+08	4.18641e+08	4.38801e+08	3.84436e+08	3.47441e+08	4.50591e+08	4.10583e+08	3.96792e+08
Kynurenic acid	4.00757e+06	1.32085e+06	1.64782e+06	1.62467e+06	2.698e+06	2.06817e+06	1.93536e+06	2.37313e+06	3.21899e+06	1.8551e+06	1.92796e+06	2.12204e+06	2.03697e+06	1.60728e+06	1.43196e+06	1.3901e+06	2.1912e+06	1.30327e+06	2.81901e+06	1.52087e+06	3.23269e+06	2.06093e+06	1.99682e+06	2.1176e+06
L-2-hydroxyglutaric acid	3.00376e+07	2.44926e+07	2.2932e+07	2.53633e+07	2.63426e+07	3.60577e+07	2.26513e+07	3.2829e+07	2.82357e+07	5.78154e+07	4.95031e+07	2.62547e+07	4.24329e+07	5.44715e+07	6.0188e+07	3.723e+07	3.82201e+07	5.37289e+07	4.09732e+07	7.41733e+07	6.28439e+07	7.20795e+07	5.59021e+07	6.35088e+07
L-Alanine	8.00173e+06	1.22504e+07	5.75136e+06	1.41522e+07	7.952e+06	1.05643e+07	7.6052e+06	9.0993e+06	1.09408e+07	1.25997e+07	8.73647e+06	1.41114e+07	1.02752e+07	1.00408e+07	1.33179e+07	7.88521e+06	5.17002e+06	1.20388e+07	1.47695e+07	9.43818e+06	8.58648e+06	2.5546e+07	7.49101e+06	1.04214e+07
L-Carnosine	8.37649e+08	5.54615e+08	2.46904e+08	8.55505e+08	6.33575e+08	8.96107e+08	6.63682e+08	4.36831e+08	5.9069e+08	6.00014e+08	2.8883e+08	5.10043e+08	7.47898e+08	8.21968e+08	4.32094e+08	8.62935e+08	6.48922e+08	8.56202e+08	3.68596e+08	5.47974e+08	3.31719e+08	6.63616e+08	4.14796e+08	4.15637e+08
L-citrulline	1.04437e+08	8.97851e+07	1.85493e+08	1.81623e+08	4.11367e+07	4.93944e+07	8.34702e+07	1.13601e+08	8.52958e+07	2.58634e+07	3.93982e+07	4.80344e+07	7.25614e+07	6.60246e+07	1.60292e+08	7.31455e+07	4.36602e+07	6.59042e+07	1.90605e+07	1.49657e+08	1.20227e+08	6.24205e+07	9.219e+07	1.08669e+08
L-Cysteic acid	5.2191e+07	4.92216e+07	5.30706e+07	5.06219e+07	5.48699e+07	5.5893e+07	4.8707e+07	4.45139e+07	5.16741e+07	5.10883e+07	5.41032e+07	5.64219e+07	6.0314e+07	4.99085e+07	4.57878e+07	5.98728e+07	4.67676e+07	6.14544e+07	5.36852e+07	5.28585e+07	5.19588e+07	4.82608e+07	5.27848e+07	5.31826e+07
L-fucose-1-phosphate	3.47396e+06	4.33814e+06	2.15596e+06	2.3852e+06	1.62245e+06	3.68218e+06	1.45507e+06	1.57167e+06	1.43113e+06	3.65416e+06	1.08574e+06	1.15139e+06	2.70934e+06	3.04597e+06	984522	1.66279e+06	1.71305e+06	2.61772e+06	1.7631e+06	1.1884e+06	1.09263e+06	3.62281e+06	735327	613514
L-Glutamate	2.90961e+06	2.45934e+06	3.14247e+06	3.57977e+06	3.81753e+06	2.99504e+06	3.32692e+06	2.53792e+06	4.25719e+06	3.74788e+06	1.89383e+06	3.63223e+06	4.64224e+06	2.76775e+06	4.92587e+06	3.86105e+06	3.45761e+06	2.10427e+06	3.16691e+06	2.07606e+07	5.89666e+06	4.55025e+06	4.2105e+06	2.46607e+06
L-Gulonic gamma-lactone	1.88658e+07	1.69731e+07	1.42179e+07	303239	1.42962e+07	1.06234e+07	1.5613e+07	1.71631e+07	1.35931e+07	1.42685e+07	1.48849e+07	1.26247e+07	8.21209e+07	1.26507e+07	641961	1.38175e+07	1.46127e+07	3.98692e+07	1.60903e+07	1.31195e+07	1.3302e+07	1.78908e+07	1.74036e+07	1.68657e+07
L-gulono-1,4-lactone	4.46081e+07	3.89424e+07	4.10533e+07	5.29252e+07	4.1387e+07	4.76988e+07	4.68064e+07	4.38994e+07	5.18467e+07	3.64518e+07	5.9237e+07	3.17535e+07	9.2888e+07	4.65286e+07	4.88962e+07	5.95337e+07	5.48756e+07	6.99759e+07	4.77903e+07	6.20555e+07	5.24329e+07	5.5426e+07	8.27759e+07	4.07717e+07
L-homocitrulline	2.13539e+07	1.83173e+08	6.33661e+07	7.05923e+07	3.1906e+07	4.45188e+07	3.72293e+07	3.38217e+07	3.42566e+07	1.39218e+07	1.80157e+07	7.36966e+07	2.54532e+07	1.79636e+07	1.42993e+07	4.40599e+07	1.71006e+07	3.15655e+07	2.34949e+07	2.31932e+07	3.79523e+07	1.59127e+07	2.24661e+07	3.39448e+07
L-iditol	6.4204e+07	5.61706e+07	5.6941e+07	7.31203e+07	6.72665e+07	1.94872e+07	3.93811e+07	6.93592e+07	5.5558e+07	1.96342e+07	4.8759e+07	7.86624e+07	4.26364e+07	2.97681e+07	4.22454e+07	9.42947e+07	5.96464e+07	4.56364e+07	2.54069e+07	7.02561e+07	6.54106e+07	4.64836e+07	4.41317e+07	5.81672e+07
L-Isoleucine	3.5059e+06	3.68687e+06	3.79304e+06	3.4196e+06	3.87052e+06	3.10523e+06	3.0946e+06	3.7109e+06	3.15977e+06	1.9498e+06	1.60241e+06	1.39668e+06	1.89875e+06	1.57508e+06	1.08318e+06	2.89031e+06	1.82092e+06	4.17558e+06	1.1396e+06	2.76728e+06	2.45221e+06	2.61507e+06	2.0952e+06	1.49892e+06
L-pyroglutamic acid	3.15303e+07	3.24919e+07	3.97707e+07	3.45422e+07	3.18162e+07	3.82253e+07	4.36547e+07	2.5485e+07	3.69385e+07	3.28592e+07	3.94297e+07	2.64711e+07	3.11139e+07	3.0911e+07	3.31484e+07	3.56519e+07	3.7566e+07	3.37802e+07	2.92192e+07	4.20407e+07	3.11378e+07	3.68414e+07	3.12187e+07	3.6138e+07
L-saccharopine	1.37835e+06	3.83127e+06	4.52158e+06	2.82007e+06	4.01729e+06	2.43676e+06	4.05052e+06	4.80045e+06	4.73141e+06	1.32146e+06	4.72035e+06	5.77191e+06	684607	5.21514e+06	3.8393e+06	1.0521e+06	4.41674e+06	1.63388e+06	1.45684e+06	4.4099e+06	4.8165e+06	4.76746e+06	630612	4.03235e+06
L-threonate	1.65825e+08	1.07681e+08	1.53238e+08	7.10866e+07	5.97255e+07	1.2159e+08	3.26886e+08	1.34598e+08	1.13777e+08	8.25289e+07	1.1082e+08	8.51531e+07	1.34226e+08	5.93708e+07	8.6544e+07	1.34594e+08	1.36211e+08	1.32349e+08	6.54721e+07	6.40594e+07	1.36895e+08	1.0922e+08	1.24022e+08	6.23338e+07
L-Valine	2.47477e+08	1.84521e+08	2.2548e+08	2.21319e+08	2.23461e+08	2.81909e+08	1.80979e+08	3.32098e+08	2.20781e+08	1.67189e+08	1.3528e+08	2.50069e+08	1.03006e+08	1.38807e+08	8.62032e+07	1.02143e+08	1.3401e+08	1.97735e+08	1.47094e+08	1.01083e+08	1.20926e+08	1.72851e+08	1.46787e+08	1.28684e+08
Labetalol	1.1102e+08	1.04003e+08	1.35418e+08	1.02864e+08	1.1498e+08	1.13856e+08	1.34937e+08	9.79276e+07	9.81426e+07	1.07089e+08	9.9119e+07	1.21552e+08	1.17154e+08	9.42987e+07	9.94139e+07	1.06127e+08	9.67255e+07	1.03116e+08	1.08473e+08	1.16185e+08	1.00756e+08	1.39985e+08	1.10189e+08	1.3889e+08
Leoidin	3.04228e+07	1.90229e+07	2.31187e+07	2.79841e+07	1.92248e+07	2.46343e+07	1.41215e+07	1.00029e+07	1.41748e+07	1.6557e+07	2.61156e+07	1.79524e+07	1.66204e+07	1.57733e+07	1.639e+07	3.01979e+07	1.33172e+07	1.7148e+07	2.03868e+07	2.54279e+07	2.63501e+07	6.30574e+06	6.75674e+06	1.21053e+07
Leonurine	4.38547e+06	6.85342e+06	1.1433e+07	1.27322e+07	6.13934e+06	1.24707e+07	8.29746e+06	4.91163e+06	6.4006e+06	3.61581e+06	4.88544e+06	5.00972e+06	1.4306e+07	1.03696e+07	9.58674e+06	1.64794e+07	6.67898e+06	1.17173e+07	6.80345e+06	5.81864e+06	3.09759e+06	4.77977e+06	4.49537e+06	1.00456e+07
Leukotriene b4	2.76891e+07	4.99205e+07	6.44611e+07	3.44173e+07	1.01369e+07	3.43292e+07	1.20249e+07	2.36075e+07	1.32483e+07	2.58549e+07	7.15074e+07	1.16824e+07	1.77097e+07	2.0736e+07	2.94863e+07	2.64835e+07	3.34286e+07	5.95041e+07	3.46095e+07	4.06981e+07	2.75064e+07	2.31746e+07	1.43144e+07	2.60312e+07
Leukotriene e4	624237	2.27794e+06	381786	3.77021e+06	872120	5.31369e+06	968186	1.04085e+07	1.59166e+07	449030	5.51066e+06	1.91426e+06	1.62453e+06	2.76895e+06	1.71239e+06	9.54828e+06	1.10335e+06	895513	736237	2.61586e+07	6.13789e+06	1.62258e+06	1.80029e+07	868179
Leukotriene f4	2.43932e+06	7.67612e+06	5.10429e+06	3.82466e+06	682065	492916	3.93994e+06	3.8738e+06	1.84415e+06	3.14422e+06	1.13705e+06	2.89502e+06	568783	1.88952e+06	2.69453e+06	2.85177e+06	275977	1.43584e+06	529645	1.65843e+06	6.49404e+06	6.07526e+06	6.75312e+06	173052
Limaprost	1.62797e+06	605879	2.31328e+06	806712	400987	2.66043e+06	2.34815e+06	1.76188e+06	5.00426e+06	553683	3.26801e+06	3.91133e+06	3.29997e+06	3.22793e+06	2.19041e+06	3.47934e+06	476266	1.75631e+06	472239	596928	952847	239349	634570	2.16882e+06
Linoleic acid	2.19482e+09	2.16677e+09	4.23854e+09	4.15842e+09	2.21775e+09	5.53649e+09	1.86318e+09	1.7248e+09	3.22378e+09	2.61269e+09	2.38175e+09	4.77723e+09	4.81883e+09	3.09975e+09	1.61705e+09	4.26877e+09	2.11241e+09	3.89911e+09	2.54207e+09	2.16086e+09	1.40919e+09	2.13236e+09	1.11855e+09	9.77947e+08
Linoleoylglycine	1.13813e+07	1.5998e+07	2.66817e+07	2.3135e+07	1.49974e+07	4.07114e+07	2.4863e+07	2.21034e+07	1.74828e+07	1.3335e+07	1.32406e+07	1.70235e+07	1.22894e+07	1.66335e+07	1.82536e+07	1.2649e+07	1.26013e+07	1.86633e+07	1.20242e+07	1.98686e+07	1.95466e+07	2.41604e+07	1.23296e+07	1.69361e+07
Lithocholic acid	435976	5.61378e+06	2.00806e+06	4.31162e+06	2.34483e+06	246902	318797	259227	2.64952e+06	101078	2.60591e+06	4.21158e+06	1.89982e+07	9.37723e+06	1.49238e+07	8.05927e+06	3.22539e+06	1.21895e+06	5.8437e+06	3.25205e+06	6.308e+06	2.61733e+06	6.37884e+06	659081
Lithocholylglycine	151021	4.15945e+06	1.52441e+07	5.27759e+06	903021	477885	2.41996e+06	100042	432991	138484	678153	270580	6.38668e+06	9.40191e+06	7.71836e+06	5.55781e+06	291132	73609.1	418624	989154	1.42537e+06	1.37085e+06	1.39507e+06	504432
Lithosprmoside	4.29078e+07	3.8736e+07	4.61594e+07	4.42589e+07	3.28274e+07	3.19948e+07	1.54631e+07	3.31315e+07	4.11423e+07	3.02919e+07	2.92066e+07	3.14904e+07	2.68623e+07	4.18166e+07	2.04008e+07	3.06148e+07	2.62046e+07	3.33211e+07	3.20015e+07	1.94508e+07	2.68182e+07	2.94175e+07	2.56207e+07	3.24116e+07
Lpe 18:2	4.93662e+07	8.36233e+07	2.8121e+08	2.37993e+08	3.62365e+07	1.33245e+08	1.67586e+08	4.32517e+07	3.3023e+07	2.11339e+07	1.77793e+07	1.03614e+08	3.06368e+07	4.52142e+07	3.51455e+07	4.78605e+07	2.84156e+07	2.1801e+07	1.39097e+07	7.72682e+07	5.77912e+07	5.65145e+07	4.52775e+07	6.2386e+07
Lupulone	4.34672e+06	1.22466e+07	3.38139e+06	5.20085e+06	600597	713519	1.64702e+06	6.17458e+06	3.63877e+06	5.7078e+06	2.58022e+06	3.02439e+06	764480	3.21438e+06	3.84785e+06	2.60383e+06	590476	2.65933e+06	712210	2.69129e+06	1.12193e+07	5.29955e+06	5.62292e+06	1.57581e+06
Lysine	3.23515e+07	1.91447e+07	2.70845e+07	4.01988e+07	3.90457e+07	3.61127e+07	1.92168e+07	1.66356e+07	1.95046e+07	3.93021e+07	1.84813e+07	4.36722e+07	2.90062e+07	3.06713e+07	3.13738e+07	2.94277e+07	4.06857e+07	2.26392e+07	2.53601e+07	4.36697e+07	2.40146e+07	3.32371e+07	1.71685e+07	2.50586e+07
Magnolol	1.16219e+10	7.75001e+09	1.15802e+10	9.2086e+09	1.19667e+10	1.21211e+10	9.92191e+09	1.1469e+10	1.01992e+10	1.12911e+10	1.03878e+10	2.32841e+08	1.33018e+10	9.70958e+09	1.02575e+10	1.29034e+10	1.20594e+10	1.04372e+10	1.07637e+10	1.04929e+10	1.15459e+10	1.26367e+10	1.12047e+10	1.14923e+10
Malioxamycin	7.0143e+06	8.34326e+06	1.23776e+07	1.26631e+07	8.46883e+06	4.08384e+06	8.983e+06	1.78925e+07	6.02404e+06	5.20499e+06	6.07506e+06	3.53425e+07	870720	6.79231e+06	6.45224e+06	7.56342e+06	664618	345025	4.08251e+06	596550	8.38006e+06	1.02151e+07	5.52769e+06	7.19247e+06
Marbofloxacin	2.41682e+07	2.72101e+07	1.58246e+07	2.37224e+07	2.38464e+07	1.26683e+07	1.69688e+07	1.85754e+07	2.16412e+07	1.88863e+07	1.4201e+07	2.99185e+07	3.17899e+07	1.67815e+07	8.24336e+06	3.05444e+07	2.13894e+07	2.49958e+07	2.2172e+07	2.90123e+07	2.06239e+07	2.70499e+07	2.33385e+07	4.03016e+07
Mefenamic acid	440472	675665	1.40195e+06	852165	2.88146e+06	1.95769e+06	531678	1.06267e+06	2.03933e+06	1.85e+06	1.83892e+06	1.62747e+06	2.40273e+06	3.37111e+06	9.87682e+06	5.2113e+06	3.57924e+06	1.70542e+06	1.12325e+06	6.84745e+06	4.29078e+06	2.20317e+06	4.19959e+06	2.47485e+06
Melatonin	4.17745e+06	2.00406e+06	2.29232e+06	1.66656e+06	1.2257e+06	1.56841e+06	967220	1.05529e+06	1.98124e+06	1.64987e+06	1.1658e+06	2.37957e+06	1.90073e+06	1.66938e+06	1.3679e+06	1.2406e+06	1.19159e+06	1.18251e+06	1.19066e+06	1.71165e+06	1.33105e+06	1.16421e+06	1.76007e+06	2.28326e+06
Melibiose	1.25567e+07	1.08163e+07	1.7528e+07	1.98388e+07	2.41897e+07	1.86925e+07	8.21253e+06	7.82115e+06	1.4146e+07	3.04422e+07	3.05304e+07	1.18059e+07	1.32805e+07	1.12948e+07	2.15542e+07	1.30428e+07	1.60508e+07	1.6264e+07	1.52515e+07	4.51328e+07	2.4741e+07	4.08306e+07	1.52735e+07	1.67436e+07
Metamitron-desamino	4.11382e+07	4.95673e+07	3.94978e+07	2.58402e+07	3.3282e+07	1.62014e+07	3.29801e+07	4.69476e+07	3.76808e+07	2.32573e+07	2.8528e+07	5.80921e+06	1.66769e+06	2.27545e+07	3.10919e+07	3.62429e+07	3.76906e+07	2.86936e+07	2.29422e+07	2.86688e+07	2.97234e+07	2.96076e+07	5.22674e+07	3.60004e+07
Methyl (1r,4as,9s,10s)-10-acetyloxy-5,9-dihydroxy-1,4a-dimethyl-2-oxo-7-propan-2-yl-10,10a-dihydro-9h-phenanthrene-1-carboxylate	1.1583e+06	135315	305386	380814	681724	683945	106469	106990	396532	500858	1.39282e+06	117005	2.21977e+06	2.1272e+06	792021	1.14551e+06	1.159e+06	749232	248898	485616	461953	790630	811037	953172
Methyl hexadecanoate	7.72528e+08	3.35679e+08	6.04926e+08	5.22043e+08	7.62811e+08	5.1713e+08	5.26182e+08	4.8116e+08	7.9517e+08	6.44144e+08	8.228e+08	6.71334e+08	8.68568e+08	6.30772e+08	5.08164e+08	9.39864e+08	4.62344e+08	8.67548e+08	9.427e+08	5.66577e+08	6.99124e+08	5.41857e+08	6.384e+08	4.88624e+08
Methylphosphonic acid	3.17441e+08	5.45463e+08	4.24186e+08	5.02877e+08	5.46551e+08	4.03314e+08	1.87453e+08	6.08964e+08	5.50239e+08	5.59672e+08	6.25737e+08	4.73723e+08	3.0703e+08	3.80148e+08	1.38462e+08	3.08582e+08	2.8115e+08	3.15359e+08	6.33004e+08	2.72117e+08	6.48453e+08	5.70576e+08	2.16996e+08	1.23464e+08
Methylprednisolone succinate	345034	1.19362e+06	1.03634e+06	425457	2.8088e+06	2.06974e+06	1.31481e+06	2.84586e+06	5.64507e+06	2.14983e+06	864644	1.9127e+06	280690	1.56424e+06	1.19874e+06	320280	1.03566e+06	1.80001e+06	3.67009e+06	3.04472e+06	1.71328e+06	1.29986e+06	941362	1.77295e+06
Metolachlor oa	2.1661e+06	2.88947e+06	2.6436e+06	1.52331e+06	588136	950552	2.03223e+06	4.95771e+06	4.39076e+06	1.73794e+06	3.06741e+06	2.48957e+06	2.35409e+06	1.60643e+06	3.31226e+06	4.73441e+06	1.8636e+06	1.0824e+06	1.49741e+06	1.56131e+06	2.86223e+06	3.9028e+06	3.06237e+06	2.54565e+06
Metoprolol acid	221000	578828	607873	1.85576e+06	605418	568977	1.69627e+06	195158	115851	126696	207917	1.00532e+06	2.85786e+06	3.2819e+06	957813	4.04548e+06	73728.9	142491	406225	1.61937e+06	1.1695e+06	425684	3.50736e+06	351574
Microcystin lr	1.1883e+07	3.56887e+07	4.26036e+07	2.50522e+07	1.40219e+07	7.75541e+07	5.23366e+07	8.03302e+07	1.61654e+07	2.46719e+07	2.86084e+07	1.35093e+07	5.37192e+07	2.00509e+08	8.67202e+06	7.52402e+07	1.82337e+07	2.85027e+07	5.36423e+07	4.23585e+07	1.29549e+08	3.62128e+06	2.31708e+07	3.0824e+06
Milrinone	1.95978e+07	1.59987e+07	2.42599e+07	1.97583e+07	2.68366e+07	8.45826e+06	2.13989e+07	2.17454e+07	2.28462e+07	7.59878e+06	2.59895e+07	1.39547e+07	1.67487e+07	1.40545e+07	2.35915e+07	1.01055e+07	2.61256e+07	9.02463e+06	1.00212e+07	1.53367e+06	2.08889e+07	2.78946e+07	2.53483e+07	2.18606e+07
Mitragynine	1.05948e+09	7.53808e+08	1.03861e+09	9.04082e+08	1.04637e+09	1.14803e+09	9.61463e+08	9.80774e+08	8.53697e+08	1.08601e+09	9.53719e+08	1.19127e+09	1.19953e+09	9.55934e+08	9.47669e+08	1.22942e+09	1.11141e+09	9.39865e+08	1.06525e+09	8.85541e+08	9.72348e+08	1.20723e+09	1.0654e+09	1.07821e+09
Morphine-3-glucuronide	651324	1.03087e+06	1.39279e+06	1.41972e+06	735049	960121	680066	1.71973e+06	1.08328e+06	1.03407e+06	359675	1.31416e+06	650665	1.03105e+06	601894	789599	1.29022e+06	1.69508e+06	1.0253e+06	1.58222e+06	1.1151e+06	511236	264455	449794
Muramic acid	1.37171e+06	2.22878e+06	2.59575e+06	2.20041e+06	2.9706e+06	1.95275e+06	2.31439e+06	3.30103e+06	2.8388e+06	2.22401e+06	2.58007e+06	3.12922e+06	1.78912e+06	3.64278e+06	3.01216e+06	2.4379e+06	5.06222e+06	2.47112e+06	1.85227e+06	3.25569e+06	3.21155e+06	3.72062e+06	4.3374e+06	9.43961e+06
Mycophenolic acid	5.35062e+06	1.46016e+06	3.9974e+06	4.33218e+06	2.64711e+06	2.80903e+06	2.74926e+06	1.58861e+06	2.74466e+06	1.14724e+06	1.08014e+06	753767	3.48944e+06	2.88726e+06	2.58914e+06	3.46818e+06	2.13147e+06	2.04486e+06	1.29448e+06	1.57067e+06	1.40894e+06	502206	1.78041e+06	1.98547e+06
Myo-inositol	1.28101e+08	1.24329e+08	1.16497e+08	1.78562e+08	1.42353e+08	1.80889e+08	8.82342e+07	1.06012e+08	1.16563e+08	1.0223e+08	7.49141e+07	1.14701e+08	6.31344e+07	8.42278e+07	7.74043e+07	7.29889e+07	7.24574e+07	8.78966e+07	9.47815e+07	7.60015e+07	6.94193e+07	1.31673e+08	7.19486e+07	8.35853e+07
Myriocin-12-en	2.21816e+08	1.54969e+08	2.10194e+08	1.79629e+08	2.10346e+08	2.36816e+08	2.06768e+08	1.94195e+08	1.76677e+08	1.6566e+06	1.97168e+08	2.44619e+08	2.46492e+08	1.88776e+08	1.99629e+08	2.46891e+08	2.2208e+08	1.9417e+08	2.21149e+08	1.82802e+08	2.03682e+08	2.45769e+08	2.09716e+08	2.28747e+08
Myristic acid	3.40131e+08	2.9582e+08	4.78285e+08	8.73141e+08	3.06308e+08	3.86758e+08	2.84112e+08	2.63222e+08	2.89654e+08	2.46924e+08	2.08714e+08	4.88613e+08	3.53748e+08	3.56715e+08	2.36959e+08	4.06057e+08	2.61198e+08	3.18393e+08	2.16767e+08	2.31748e+08	1.40058e+08	3.02003e+08	1.80193e+08	1.43162e+08
N-.alpha.-(tert-butoxycarbonyl)-l-glutamic acid	4.31044e+06	5.37708e+06	5.14709e+06	4.9159e+06	7.41183e+06	1.46043e+06	3.88932e+06	6.49297e+06	4.21064e+06	1.5964e+06	4.74909e+06	1.52777e+07	2.32494e+06	3.6309e+06	4.6663e+06	6.86955e+06	5.41465e+06	2.1792e+06	2.09984e+06	4.8746e+06	7.1129e+06	4.87544e+06	4.12679e+06	5.20539e+06
N-.alpha.-acetyl-l-ornithine	1.28779e+08	1.55149e+08	1.69654e+08	3.55284e+08	8.81969e+07	1.40045e+08	5.58048e+07	9.40381e+07	9.05174e+07	1.36652e+08	3.15661e+07	1.4885e+08	7.25496e+07	1.10098e+08	6.01131e+07	4.7537e+07	1.50358e+08	1.33979e+08	1.44188e+08	9.34928e+07	8.22635e+07	5.78417e+07	1.91981e+07	3.28609e+07
N-(.beta.-ketocaproyl)-dl-homoserine lactone	1.25227e+07	3.77872e+06	1.18875e+07	1.25367e+07	1.11965e+07	3.15582e+06	1.81268e+07	2.07561e+07	2.91172e+06	5.95243e+06	1.2515e+07	1.26557e+07	1.25316e+07	9.29302e+06	1.55501e+07	1.86733e+07	4.21454e+06	5.56629e+06	8.36972e+06	1.60448e+07	1.43661e+07	1.72371e+07	1.24137e+07	1.39455e+07
N-(2-furoyl)glycine	8.83746e+07	8.08116e+07	3.42615e+07	3.12263e+07	9.91048e+07	5.44498e+07	8.36798e+07	8.02634e+07	5.89608e+07	5.1369e+07	5.07614e+07	6.02306e+07	5.28407e+07	5.01759e+07	1.7474e+08	7.96256e+07	1.38381e+08	5.90797e+07	4.9553e+07	1.73847e+08	7.12226e+07	7.32426e+07	5.60226e+07	5.28014e+07
N-(4-aminobenzoyl)-l-glutamic acid	4.84528e+06	3.96353e+06	3.09534e+06	2.32846e+06	3.21426e+06	3.80741e+06	2.30888e+06	2.72082e+06	2.14453e+06	4.17488e+06	3.24711e+06	4.12487e+06	1.61303e+06	1.21103e+06	2.84637e+06	3.34998e+06	6.38919e+06	2.32752e+06	3.83657e+06	3.09395e+06	1.00094e+07	7.41893e+06	1.36351e+07	3.44725e+06
N-(phenylacetyl)-l-phenylalanine	1.13532e+07	9.65295e+06	6.13558e+06	3.19431e+06	1.19933e+07	1.30318e+07	6.96076e+06	1.5161e+07	7.37391e+06	5.76008e+06	3.95004e+06	6.69997e+06	2.23332e+06	3.31501e+06	4.6676e+06	2.74723e+06	7.05938e+06	3.97193e+06	2.64972e+06	4.62567e+06	5.21061e+06	5.51117e+06	2.83583e+06	6.82272e+06
N-(phosphonomethyl)glycine	1.53507e+09	1.48478e+09	1.59143e+09	1.60493e+09	1.31981e+09	1.32907e+09	1.09332e+09	1.6709e+09	1.72441e+09	1.51648e+09	1.28935e+09	1.76612e+09	1.27312e+09	1.44616e+09	1.16335e+09	1.63903e+09	1.25528e+09	4.75042e+06	1.25772e+09	1.72555e+09	1.41612e+09	1.62263e+09	1.6484e+09	1.57833e+09
N-[tris(hydroxymethyl)methyl]-3-amino-2-hydroxypropanesulfonic acid	1.72989e+06	2.06756e+06	2.27122e+06	1.34555e+06	1.40631e+06	1.14624e+06	1.43878e+06	1.27497e+06	2.11969e+06	1.41951e+06	1.3352e+06	930684	3.69159e+06	1.18068e+06	1.68526e+06	885373	1.15365e+06	1.39382e+06	1.46471e+06	1.40594e+06	1.51248e+06	1.54942e+06	3.06107e+06	1.27343e+06
N-2-hydroxyethylpiperazine-n-3-propanesulfonic acid	8.05873e+06	1.07884e+07	1.61264e+07	1.81109e+07	1.07466e+07	1.72613e+07	1.21114e+07	7.38384e+06	8.92755e+06	5.75672e+06	7.546e+06	7.15141e+06	1.93061e+07	1.43177e+07	1.41246e+07	2.05736e+07	9.7397e+06	1.59207e+07	9.77754e+06	7.49793e+06	4.8648e+06	5.23059e+06	7.97463e+06	1.34409e+07
N-Acetyl-D-Glucosamine 6-Phosphate	2.62388e+07	2.27589e+07	2.59435e+07	3.29159e+07	1.87727e+07	2.42202e+07	2.58892e+07	1.89312e+07	1.74453e+07	2.16609e+07	9.01941e+06	1.83813e+07	1.98316e+07	2.75402e+07	2.48847e+07	1.97029e+07	2.68992e+07	3.29924e+07	2.00362e+07	2.12928e+07	2.37706e+07	2.30187e+07	1.48503e+07	1.53799e+07
N-acetyl-dl-serine	1.19518e+08	7.93169e+07	8.35625e+07	8.91345e+07	1.3614e+08	9.69457e+07	8.0952e+07	6.17039e+07	9.3048e+07	8.4384e+07	7.44252e+07	9.40408e+07	6.49258e+07	1.06191e+08	1.951e+08	8.90276e+07	7.62211e+07	1.03384e+08	8.3419e+07	9.92933e+07	6.96628e+07	1.13504e+08	6.68649e+07	7.25448e+07
N-acetyl-l-aspartic acid	1.08194e+07	8.81955e+06	1.27992e+07	1.36059e+07	1.06936e+07	1.20854e+07	9.13712e+06	8.6855e+06	9.83069e+06	9.9978e+06	7.15063e+06	1.19761e+07	7.89337e+06	7.10329e+06	1.50257e+07	8.51906e+06	1.22903e+07	1.15323e+07	7.55727e+06	1.04491e+07	1.10709e+07	1.07544e+07	9.76684e+06	1.14045e+07
N-acetyl-l-carnosine	2.83566e+06	2.75087e+06	2.66971e+06	2.06697e+06	2.72497e+06	5.58243e+06	2.59577e+06	3.82795e+06	2.04e+06	2.58788e+06	2.51719e+06	3.05079e+06	2.55676e+06	4.11538e+06	3.10592e+06	2.82356e+06	1.92011e+06	2.70402e+06	2.23435e+06	3.47308e+06	4.84223e+06	1.13714e+07	2.11294e+06	3.32719e+06
N-acetyl-l-glutamate	4.21173e+07	7.17658e+06	1.11194e+07	1.91783e+07	4.39921e+07	4.37056e+07	2.1624e+07	2.24891e+07	3.32621e+07	1.2709e+07	1.84462e+07	2.43876e+06	6.60128e+06	2.11799e+07	2.58256e+07	9.87173e+06	3.14464e+07	9.00641e+07	4.86532e+07	4.97242e+07	2.37827e+07	3.60402e+07	4.63508e+07	7.76612e+06
N-acetyl-l-methionine	1.01641e+07	1.13203e+07	1.19988e+07	1.28265e+07	1.33554e+07	2.56248e+07	6.67543e+06	1.19574e+07	1.14419e+07	1.65523e+07	8.28892e+06	1.54112e+07	2.65041e+06	6.11963e+06	8.02404e+06	5.25473e+06	1.23072e+07	1.12219e+07	1.32023e+07	9.097e+06	5.79712e+06	1.06569e+07	4.05437e+06	1.54894e+07
N-acetyl-l-phenylalanine	2.68952e+08	2.92504e+08	9.08223e+08	3.54347e+08	4.2729e+08	5.24601e+08	2.51104e+08	1.65596e+08	1.71102e+08	2.34424e+08	2.69348e+08	4.82632e+08	3.23225e+08	3.20363e+08	2.50118e+08	2.79128e+08	3.22411e+08	3.63088e+08	5.24124e+08	3.19868e+08	3.47856e+08	4.36243e+08	5.57933e+08	3.54858e+08
N-Acetyl-L-tyrosine	9.11374e+06	8.36006e+06	7.96903e+06	1.26335e+07	7.45324e+06	1.02145e+07	1.29253e+07	5.09833e+06	9.95531e+06	5.51329e+06	7.84864e+06	5.85791e+06	7.52001e+06	8.08328e+06	7.68688e+06	9.62265e+06	1.26887e+07	2.04919e+06	9.06343e+06	4.09601e+06	6.92135e+06	8.07349e+06	7.20671e+06	9.60814e+06
N-acetyl-p-fluoro-dl-phenylalanine	2.58551e+07	2.19461e+07	6.07129e+07	2.7201e+07	3.02109e+07	3.36657e+07	4.18654e+07	3.88549e+07	3.98386e+07	1.17238e+08	3.5164e+07	3.33829e+07	2.84359e+07	2.71102e+07	1.80342e+07	3.27537e+07	1.99032e+07	8.48862e+07	1.47218e+07	2.5614e+07	1.3811e+07	8.01367e+07	6.53999e+07	2.60469e+07
N-acetyl-s-farnesyl-l-cysteine	4.99833e+07	5.32406e+07	6.4007e+07	5.72445e+07	5.01783e+07	6.4097e+07	5.59964e+07	5.05999e+07	4.31418e+07	5.52395e+07	4.65555e+07	5.18117e+07	4.5551e+07	4.24374e+07	4.84196e+07	5.40598e+07	4.3476e+07	6.12909e+07	5.64563e+07	5.4234e+07	5.12504e+07	5.62017e+07	5.4162e+07	4.32276e+07
N-acetylglutamine	1.27735e+07	1.31489e+07	1.71987e+07	1.53985e+07	2.0291e+07	2.63406e+07	1.98341e+07	1.53059e+07	2.93318e+07	1.48626e+07	2.03439e+07	1.90991e+07	2.98003e+07	4.09973e+07	2.11157e+07	2.02426e+07	2.04111e+07	2.47429e+07	3.08398e+07	2.09645e+07	1.8234e+07	2.65698e+07	2.02597e+07	3.2031e+07
N-acetylmuramic acid	1.06903e+07	9.71072e+06	1.23115e+07	8.41597e+06	1.01562e+07	699195	6.24037e+06	4.22859e+06	2.2425e+06	4.02248e+06	8.11774e+06	926364	5.8262e+06	6.86818e+06	6.18526e+06	5.66088e+06	1.10305e+07	2.83493e+06	8.34101e+06	2.29331e+06	2.51547e+06	530878	445701	4.93432e+06
N-acetylneuraminic acid	3.61228e+06	9.96527e+07	3.18212e+07	6.26143e+07	294738	741582	2.12448e+08	6.60655e+06	388930	4.75554e+06	2.90728e+06	644354	2.50935e+07	6.37341e+07	3.04335e+07	1.19244e+07	1.62007e+07	1.20591e+06	3.88059e+07	1.34462e+07	1.56603e+07	2.40278e+07	3.73398e+06	3.192e+07
N-alpha-acetyl-l-lysine	2.66955e+06	8.13851e+06	1.73225e+06	3.53181e+06	2.81104e+06	1.64812e+06	8.19521e+06	1.01945e+07	1.61072e+06	2.22595e+06	6.11941e+06	9.61034e+06	1.2157e+06	1.94787e+06	2.97035e+06	1.76231e+06	2.00647e+06	2.19112e+06	1.09305e+06	3.19709e+06	1.8928e+06	6.21437e+06	1.63062e+06	2.79972e+06
N-arachidonoyldopamine	4.47502e+06	1.05849e+07	1.3998e+07	1.76548e+07	2.37232e+06	9.35877e+06	5.46209e+06	2.37514e+06	3.37061e+06	2.35502e+06	1.8849e+06	3.73102e+06	2.11195e+06	3.12796e+06	2.82522e+06	3.11312e+06	3.33385e+06	4.17584e+06	2.12542e+06	1.77461e+06	1.87582e+06	1.08785e+06	1.04401e+06	1.32725e+06
N-glycolylneuraminic acid	6.334e+06	3.49281e+06	3.06033e+06	3.39148e+06	2.10062e+06	4.51683e+06	716360	574934	3.05284e+06	2.65887e+06	1.79165e+06	8.12598e+06	2.30242e+06	1.21343e+06	1.29627e+06	818496	4.48905e+06	3.44439e+06	2.70325e+06	2.37319e+06	1.39389e+06	1.79101e+06	918139	1.76154e+06
N-lauroylsarcosine	1.86951e+07	1.27431e+07	1.27025e+07	8.90714e+06	8.08246e+06	1.35226e+07	7.1921e+06	2.99566e+07	9.7876e+06	9.27364e+06	4.47055e+07	2.02498e+07	1.05191e+07	1.20619e+07	5.80801e+06	9.39972e+06	8.09597e+06	1.17119e+07	2.38254e+07	6.23344e+06	1.23676e+07	1.61069e+07	8.7573e+06	1.40879e+07
N-nitroso(2-hydroxyethyl)glycine	1.14996e+08	8.519e+07	1.13493e+08	2.68269e+07	3.62888e+08	3.55289e+08	9.76453e+07	1.50081e+08	1.20879e+08	9.06065e+07	6.86706e+07	7.40977e+07	4.36999e+07	4.80509e+07	1.67295e+07	5.43031e+07	3.67871e+07	5.81596e+07	3.41396e+07	3.4191e+07	3.65151e+07	1.0971e+08	5.14099e+07	6.81855e+07
N-oleoylglycine	6.77777e+06	7.65445e+06	5.15091e+06	6.66634e+06	6.37729e+06	7.89133e+06	2.49142e+06	4.42109e+06	1.18626e+07	1.01446e+07	4.33805e+06	7.97777e+06	1.24127e+07	1.28504e+07	5.98962e+06	2.17657e+07	5.87605e+06	6.7899e+06	7.4062e+06	5.85281e+06	2.89937e+06	6.64851e+06	3.77776e+06	1.03213e+06
N-palmitoyltaurine	2.12849e+07	7.83985e+07	7.32926e+07	6.68361e+07	2.18091e+07	6.90099e+07	4.12551e+07	5.61767e+07	4.52907e+07	1.55561e+07	4.39484e+07	3.66454e+07	2.07316e+07	1.33524e+07	3.90623e+06	2.64244e+07	4.28249e+06	5.356e+06	1.955e+07	1.94003e+07	4.27538e+06	2.71808e+06	1.26472e+07	1.36999e+07
N.alpha.-(tert-butoxycarbonyl)-l-aspartic acid	6.84269e+06	7.9918e+06	2.85438e+07	2.40804e+07	8.11904e+06	7.14589e+06	4.21634e+06	7.24733e+06	8.62402e+06	6.27514e+06	9.98083e+06	1.38547e+07	7.43688e+06	7.55209e+06	5.75766e+06	7.2615e+06	8.16659e+06	5.65697e+06	1.04497e+07	7.31868e+06	9.44622e+06	5.86218e+06	9.89012e+06	1.01449e+07
N2-Acetyl-L-ornithine	8.31091e+06	8.09468e+06	7.55566e+06	7.76921e+06	8.44363e+06	5.80424e+06	6.84667e+06	9.12374e+06	7.80343e+06	1.9128e+06	8.45374e+06	7.75882e+06	9.28168e+06	8.34616e+06	4.45525e+06	7.57631e+06	8.36607e+06	2.53623e+06	7.88425e+06	2.11707e+06	9.65967e+06	5.95581e+06	8.91308e+06	3.4561e+06
N4-anisoyl-2'-deoxycytidine	849713	426291	529407	402804	750351	248979	670938	566975	387980	610569	441856	331940	438643	497095	644760	510297	207820	421755	612396	630667	352650	779774	1.35883e+06	856349
Naltrindole	7.21596e+06	8.93953e+06	6.53534e+08	2.20161e+07	1.29139e+07	1.75588e+07	4.92137e+07	5.06991e+07	8.94147e+07	3.66928e+07	2.15271e+07	9.74526e+06	1.3747e+07	1.2784e+07	1.29935e+07	1.73848e+07	1.18576e+07	4.57562e+06	1.99335e+07	1.02406e+07	5.10651e+06	1.27664e+07	4.15116e+06	8.55326e+06
Natamycin	2.64393e+06	1.38883e+06	3.98943e+06	4.13666e+06	2.71123e+06	3.02477e+06	3.21456e+06	1.10816e+06	3.11467e+06	1.05219e+06	1.25138e+06	1.18198e+06	6.42628e+06	5.13564e+06	4.67945e+06	7.17174e+06	1.78546e+06	3.48169e+06	1.98246e+06	1.69463e+06	1.4814e+06	588947	1.29384e+06	3.0554e+06
Nervonic acid	1.57284e+07	1.80786e+07	5.07049e+07	3.34429e+07	1.60257e+07	4.15613e+07	4.10547e+07	9.85255e+06	1.39002e+07	2.58718e+07	2.75358e+07	1.54067e+07	1.72601e+07	1.15649e+07	2.15426e+07	1.4013e+07	1.7504e+07	2.25265e+07	2.69085e+07	1.25982e+07	1.51828e+07	1.91065e+07	1.45335e+07	1.61115e+07
Nonanamide, n-[(4-hydroxy-2-iodo-5-methoxyphenyl)methyl]-8-methyl-	5.40921e+06	1.02109e+07	7.92848e+06	5.06314e+06	6.07525e+06	1.16325e+07	8.61908e+06	5.66167e+06	1.09484e+07	1.02973e+07	6.31473e+06	1.80641e+07	2.57693e+06	1.1412e+07	4.99753e+06	1.01707e+07	5.59116e+06	4.53758e+06	1.14146e+07	8.01583e+06	3.09047e+06	1.61177e+07	7.32823e+06	3.80437e+06
Nonanoic acid	8.41781e+07	9.78386e+07	4.93252e+07	6.07413e+07	5.52279e+07	7.21874e+07	4.51059e+07	9.06665e+07	8.8566e+07	1.12254e+08	8.52493e+07	8.90505e+07	1.30514e+08	8.03822e+07	1.65682e+08	9.36564e+07	8.14498e+07	7.68523e+07	9.63522e+07	1.23403e+08	9.64891e+07	9.46843e+07	1.11344e+08	1.21428e+08
Norharmane	2.568e+08	1.17524e+07	6.20267e+07	2.25863e+07	1.94923e+06	1.78745e+06	7.69423e+06	7.60024e+07	2.52632e+06	3.00416e+08	4.96072e+07	2.20481e+07	4.70262e+08	4.28694e+07	1.50193e+08	1.47578e+08	7.62511e+07	1.32528e+07	4.09424e+06	1.70874e+08	1.18855e+07	1.44935e+08	1.38646e+09	2.21618e+07
Norvaline, 5-phosphono-	2.54221e+07	2.79617e+07	4.68385e+07	2.96644e+07	3.22847e+07	6.93653e+07	3.60561e+07	2.14402e+07	1.99396e+07	3.63757e+07	2.23085e+07	5.1105e+07	1.45743e+07	2.96019e+07	2.37882e+07	1.56154e+07	2.71791e+07	2.33387e+07	1.86292e+07	1.17786e+07	1.72449e+07	2.60519e+07	8.68623e+06	1.62687e+07
O-phosphotyrosine	7.65814e+06	8.48546e+06	1.46215e+07	3.66296e+07	7.80727e+06	9.34745e+06	7.3591e+06	4.11705e+06	4.22087e+06	8.5471e+06	3.81343e+06	7.16208e+06	5.4251e+06	9.48937e+06	7.50121e+06	6.43367e+06	1.47849e+07	1.64281e+07	1.01102e+07	6.20761e+06	3.20606e+06	4.94894e+06	3.49688e+06	5.32753e+06
Octadecanoic acid	2.5716e+09	2.75133e+09	2.09953e+09	2.6195e+09	2.05171e+09	2.33736e+09	1.39189e+09	1.73315e+09	2.09246e+09	2.12408e+09	2.40417e+09	1.85701e+09	2.098e+09	2.37152e+09	1.85116e+09	1.923e+09	1.98958e+09	1.88828e+09	2.24771e+09	2.80693e+09	2.3792e+09	2.41647e+09	1.83152e+09	2.28709e+09
Octanoic acid	1.46619e+07	2.03952e+07	2.01295e+07	2.88276e+07	1.40405e+07	1.43723e+07	1.56874e+07	1.99676e+07	1.85172e+07	2.13953e+07	2.14721e+07	2.06331e+07	3.15852e+07	2.73699e+07	2.57874e+07	3.41012e+07	2.01914e+07	2.1582e+07	1.93211e+07	2.97045e+07	2.89339e+07	2.57968e+07	2.00701e+07	2.87704e+07
Octyl gallate	9.63868e+07	6.55345e+07	7.33333e+07	6.87169e+07	6.67048e+07	6.99526e+07	6.84765e+07	6.64118e+07	6.13749e+07	7.86422e+07	6.96785e+07	8.53712e+07	1.05768e+08	7.20392e+07	6.9235e+07	8.34888e+07	7.489e+07	6.99412e+07	7.60813e+07	6.69851e+07	6.52237e+07	7.39163e+07	6.79544e+07	7.85051e+07
Oleana-1,9(11)-dien-28-oic acid, 2-cyano-3,12-dioxo-	162608	1.88086e+06	2.28141e+06	2.88789e+06	1.28114e+06	155367	1.0556e+06	1.9424e+06	1.38428e+06	1.26744e+06	1.38076e+06	1.58732e+06	2.04113e+06	4.87484e+06	743682	3.73605e+06	1.3716e+06	434104	305451	1.43163e+06	2.11441e+06	127338	1.90766e+06	187508
Oleic acid	4.68227e+09	5.11046e+09	4.59426e+09	7.17575e+09	6.1172e+09	8.60362e+09	4.41235e+09	3.60323e+09	4.29271e+09	3.8736e+09	5.46458e+09	6.30456e+09	1.08589e+10	7.78885e+09	3.38807e+09	8.98242e+09	4.67143e+09	5.57512e+09	4.61454e+09	4.27662e+09	1.98577e+09	3.96333e+09	1.71527e+09	1.46565e+09
Ornithine	1.38798e+08	1.23155e+08	2.50519e+08	2.44261e+08	6.22604e+07	6.94308e+07	1.18862e+08	1.59421e+08	1.18792e+08	3.94163e+07	6.21051e+07	6.85969e+07	1.04417e+08	9.42079e+07	2.18717e+08	1.03063e+08	6.56269e+07	9.41921e+07	4.52172e+07	2.00069e+08	1.59561e+08	8.75341e+07	1.31345e+08	1.5427e+08
Ostruthin	9.13409e+08	7.79781e+08	8.85947e+08	8.47903e+08	9.13238e+08	9.16888e+08	8.97881e+08	9.44045e+08	7.88138e+08	1.0656e+09	1.01743e+09	9.00083e+08	9.59456e+08	9.29325e+08	8.85656e+08	9.59082e+08	9.10808e+08	8.675e+08	1.00046e+09	7.24807e+08	8.24809e+08	9.54571e+08	8.35701e+08	9.57495e+08
Oxaprozin	1.46376e+06	6.2865e+06	1.96624e+07	4.52007e+06	3.30439e+06	7.43914e+06	1.12091e+07	1.89884e+07	1.16272e+06	462882	564117	556718	2.52738e+06	1.63572e+06	1.15525e+06	1.61963e+06	910532	3.11777e+06	923375	7.42894e+06	494721	271266	982065	356375
P-acetamidophenyl .beta.-d-glucuronide	3.92634e+06	105052	2.44134e+06	81466.9	131898	89609.3	209659	380983	218224	396210	354061	565388	123885	378089	971787	2.5031e+06	2.34456e+06	6.58818e+06	1.61392e+06	1.65261e+06	1.64923e+06	8.76423e+06	1.12066e+07	2.12911e+06
P-toluenesulfonic acid	3.59871e+08	3.7476e+08	3.60151e+08	3.24519e+08	2.07444e+08	2.38647e+08	2.46467e+08	3.22367e+08	2.08425e+08	1.95968e+08	2.54544e+08	1.46454e+07	3.3999e+08	1.92592e+08	1.3274e+08	1.57114e+08	5.70951e+07	2.16524e+08	1.89489e+08	2.35079e+08	2.53601e+08	4.14278e+07	2.67568e+08	2.00665e+08
Palmitic acid	3.08507e+09	3.31165e+09	5.6436e+09	6.48668e+09	3.12755e+09	3.82539e+09	2.99222e+09	2.59932e+09	3.7022e+09	2.99717e+09	3.12157e+09	3.88715e+09	4.06141e+09	3.87069e+09	2.62826e+09	4.07545e+09	2.65188e+09	3.76126e+09	3.15158e+09	2.87537e+09	1.96031e+09	3.61405e+09	2.29698e+09	2.26033e+09
Pantothenate	2.02859e+08	2.3768e+08	2.3843e+08	2.3069e+08	3.23199e+08	4.16906e+08	2.54466e+08	1.66304e+08	1.73769e+08	1.86458e+08	1.21099e+08	2.40157e+08	1.43618e+08	2.54157e+08	1.60721e+08	1.07492e+08	2.7301e+08	2.07437e+08	2.30982e+08	1.14729e+08	7.92829e+07	1.33688e+08	4.91157e+07	2.32312e+08
Parabanic acid	8.3292e+07	2.60734e+08	2.59177e+08	8.34554e+07	1.19714e+08	1.00874e+08	2.4562e+08	1.61595e+08	1.3756e+08	8.46225e+07	1.70772e+08	1.02973e+08	8.87552e+07	1.62681e+08	2.3818e+08	2.40161e+08	2.38681e+08	1.1751e+08	2.47993e+08	2.1716e+08	2.20609e+08	2.04397e+08	9.20589e+07	6.41029e+07
Pc 30:0	1.79212e+07	1.50346e+07	3.3797e+07	3.23943e+07	1.14946e+07	2.669e+07	2.19629e+07	1.68958e+07	1.01455e+07	8.80099e+06	5.92961e+06	2.11194e+07	6.62048e+06	8.59131e+06	6.71843e+06	9.57498e+06	4.2445e+06	6.99326e+06	4.40155e+06	1.16104e+07	4.90057e+06	1.06181e+07	1.11901e+07	1.13844e+07
Pc 34:2	4.35574e+08	4.95484e+08	7.68581e+08	7.08404e+08	4.58221e+08	7.51697e+08	5.87009e+08	4.08329e+08	3.73976e+08	3.29215e+08	3.66886e+08	8.80094e+08	3.54136e+08	5.11397e+08	5.53795e+08	4.11942e+08	2.84527e+08	4.04937e+08	2.53491e+08	6.30355e+08	4.7415e+08	9.92138e+08	1.17081e+09	8.79857e+08
Pc 36:2	2.34077e+08	1.96929e+08	4.04254e+08	3.68887e+08	2.69288e+08	3.96469e+08	3.70317e+08	1.82955e+08	1.74086e+08	1.80331e+08	1.51056e+08	4.06431e+08	1.57135e+08	3.0162e+08	2.13834e+08	1.62478e+08	1.60915e+08	1.62395e+08	1.59773e+08	2.09437e+08	2.32854e+08	3.01364e+08	2.89032e+08	2.26257e+08
Pc 36:4	1.80211e+08	1.92549e+08	2.75854e+08	2.65817e+08	2.23093e+08	2.76933e+08	2.22136e+08	2.09574e+08	1.81157e+08	2.67931e+08	1.44354e+08	1.68196e+08	1.37869e+08	1.75057e+08	2.06142e+08	1.73237e+08	1.35583e+08	1.69869e+08	1.64203e+08	2.08417e+08	1.60501e+08	2.00038e+08	1.91606e+08	1.8052e+08
Pc 38:4	5.34543e+08	5.20446e+08	4.87818e+08	5.30582e+08	7.69954e+08	6.63903e+08	5.38091e+08	5.6466e+08	5.76675e+08	6.44972e+08	4.78652e+08	5.41003e+08	5.47388e+08	5.18211e+08	5.57867e+08	5.59528e+08	6.13783e+08	5.74221e+08	6.09639e+08	4.45916e+08	4.94979e+08	5.76864e+08	3.96204e+08	4.57422e+08
Pc 38:6	3.92046e+07	5.73814e+07	1.04038e+07	4.57716e+07	5.84327e+07	8.78084e+07	3.58408e+07	6.02486e+07	9.1683e+07	1.77796e+07	3.45787e+07	2.39168e+07	4.48357e+07	7.31231e+07	6.67048e+07	5.02107e+07	1.53625e+07	5.24897e+07	7.17116e+07	1.05068e+08	3.51954e+07	2.18618e+07	2.28639e+07	4.35586e+07
Pc 40:5	9.31814e+07	7.44231e+07	6.67004e+07	7.5505e+07	1.64915e+08	1.16979e+08	6.49499e+07	1.065e+08	1.74466e+08	1.74145e+08	1.14096e+08	1.19221e+08	1.19518e+08	1.10193e+08	1.35146e+08	1.38887e+08	1.75279e+08	1.77043e+08	1.46557e+08	1.3349e+08	1.40744e+08	1.44026e+08	1.12123e+08	1.2009e+08
Pc 40:6	1.14927e+08	8.35026e+07	7.7558e+07	8.44178e+07	1.62552e+08	1.39886e+08	8.31022e+07	1.25172e+08	1.91469e+08	1.44653e+08	1.01718e+08	9.49987e+07	1.67408e+08	2.02659e+08	1.4695e+08	1.65592e+08	1.66851e+08	1.92364e+08	1.82293e+08	1.7364e+08	1.74008e+08	1.13497e+08	7.91786e+07	1.13449e+08
Pe 34:0	1.5965e+07	3.36689e+07	5.71669e+07	6.16564e+07	1.78406e+07	5.57688e+07	5.69151e+07	2.3367e+07	2.41337e+07	1.9942e+07	1.40345e+07	4.00465e+07	1.90666e+07	2.22845e+07	1.76527e+07	1.41344e+07	1.37969e+07	2.11657e+07	1.8597e+07	2.29571e+07	1.87934e+07	2.7627e+07	2.11365e+07	2.71116e+07
Pe 34:2	1.02133e+08	8.45771e+07	1.31438e+08	1.41571e+08	9.39775e+07	1.51989e+08	8.57744e+07	1.02129e+08	8.71418e+07	5.81534e+07	5.11361e+07	8.28816e+07	5.77415e+07	5.19476e+07	7.85066e+07	4.05461e+07	3.55325e+07	1.09478e+08	4.82736e+07	1.67552e+08	7.81952e+07	6.65245e+07	9.63475e+07	8.87955e+07
Pe 36:2	4.81958e+08	5.3456e+08	7.02887e+08	6.73737e+08	5.44821e+08	9.34258e+08	6.98028e+08	4.53337e+08	3.54125e+08	2.87211e+08	3.68055e+08	5.18784e+08	3.56346e+08	4.20098e+08	4.6847e+08	3.14924e+08	2.50489e+08	3.8078e+08	2.89869e+08	6.54443e+08	4.43456e+08	5.14962e+08	5.67836e+08	5.27965e+08
Pe 36:4	7.40955e+07	6.14186e+07	9.33034e+07	1.08097e+08	9.72485e+07	2.01111e+08	6.71847e+07	7.28983e+07	6.87447e+07	4.5465e+07	5.06028e+07	5.98106e+07	6.4125e+07	5.18546e+07	6.75733e+07	4.22417e+07	3.06752e+07	9.52059e+07	6.66246e+07	8.59267e+07	4.85437e+07	5.46602e+07	6.0213e+07	5.20072e+07
Pe 38:4	4.05464e+08	4.09011e+08	4.18606e+08	3.88189e+08	7.85513e+08	1.25218e+09	4.83772e+08	4.23149e+08	3.92181e+08	3.20941e+08	3.81352e+08	3.34784e+08	3.67417e+08	3.17529e+08	3.51633e+08	2.36838e+08	2.50894e+08	3.8913e+08	5.04101e+08	2.39228e+08	2.2857e+08	3.22358e+08	2.1244e+08	2.1301e+08
Pe 40:4	2.40471e+08	2.26426e+08	2.07389e+08	2.18359e+08	3.56538e+08	4.20227e+08	2.36361e+08	2.55792e+08	2.59134e+08	2.82941e+08	2.16223e+08	2.97289e+08	2.51016e+08	2.11452e+08	2.53194e+08	2.46542e+08	2.89773e+08	2.44014e+08	2.78963e+08	1.96392e+08	2.14171e+08	2.43124e+08	1.65503e+08	1.99413e+08
Pe(16:0/19,20-epdpe)	2.27425e+08	2.36005e+08	1.84179e+08	1.4255e+08	9.8366e+07	1.28312e+08	2.3896e+08	1.18609e+08	9.2239e+07	5.53177e+07	1.25138e+08	1.35366e+08	1.70928e+08	1.4599e+08	1.47171e+08	9.30466e+07	9.25665e+07	6.6201e+07	8.90732e+07	1.38742e+08	1.47356e+08	7.06959e+07	1.26664e+08	1.24858e+08
Pe(16:1e/14-hdohe)	3.35145e+07	2.57868e+07	2.87071e+07	2.14138e+07	5.94579e+07	1.22618e+08	3.44127e+07	3.46771e+07	3.07184e+07	2.37929e+07	3.06843e+07	2.17252e+07	2.39807e+07	2.77608e+07	2.35331e+07	1.86153e+07	1.36579e+07	2.2005e+07	3.54636e+07	1.30648e+07	1.97561e+07	2.11324e+07	9.66751e+06	1.28727e+07
Pe(18:0/19,20-epdpe)	2.44494e+07	8.58204e+06	2.29173e+06	2.98307e+06	6.89725e+06	1.49642e+06	7.58026e+06	1.02835e+07	1.01154e+07	6.36568e+06	1.07747e+07	8.85448e+06	1.81952e+07	6.96298e+06	1.06532e+07	7.48467e+06	6.66937e+06	3.14003e+06	1.26213e+07	7.11323e+06	8.60948e+06	2.38454e+06	8.09638e+06	8.86149e+06
Pentachlorophenol	2.5865e+06	7.5106e+06	3.66316e+06	9.88023e+06	1.08832e+07	7.67701e+06	2.91527e+06	7.64369e+06	8.88388e+06	9.20164e+06	3.2767e+06	4.17715e+06	1.66292e+06	5.60954e+06	1.71136e+07	2.41565e+07	4.29934e+07	4.45496e+07	2.81111e+07	5.47076e+06	6.86631e+07	9.02815e+07	8.06541e+07	3.92632e+07
Pentadecanoic acid	3.43253e+07	2.87334e+07	3.88289e+07	4.98512e+07	2.75913e+07	3.54317e+07	2.01339e+07	2.44627e+07	3.16109e+07	2.36894e+07	2.7319e+07	3.66728e+07	2.54906e+07	2.65133e+07	2.23966e+07	2.70429e+07	2.40749e+07	2.63718e+07	1.81076e+07	2.89664e+07	1.95405e+07	3.3755e+07	2.95191e+07	2.82371e+07
Pg 36:3	5.01112e+06	1.2856e+07	1.86906e+07	1.7448e+07	8.66816e+06	3.42026e+07	2.12314e+07	7.01636e+06	4.08441e+06	4.102e+06	8.66881e+06	2.43196e+06	8.10464e+06	8.53416e+06	5.98697e+06	5.97205e+06	3.59381e+06	7.97626e+06	2.78532e+06	1.17838e+07	8.69143e+06	8.58021e+06	7.89961e+06	9.46119e+06
Phe-met-arg-phe-amide	99183.4	171307	303204	308802	136591	632946	322119	96362.6	661919	671705	1.09128e+06	657310	606962	1.16715e+06	1.33967e+06	913996	256574	302616	603009	1.0706e+06	1.50173e+06	856931	763379	799498
Phe(benzoyl)-leu-arg	8.64927e+06	3.42172e+07	8.30839e+07	2.98625e+07	1.09459e+06	4.31565e+06	5.16146e+07	1.04316e+06	1.176e+07	4.77558e+06	4.85689e+06	2.19008e+07	3.24915e+07	3.14283e+07	4.60737e+07	1.36579e+07	984221	4.95371e+06	2.00161e+06	3.10269e+07	1.65728e+07	3.40086e+07	1.09929e+07	2.80424e+07
Phenaceturic acid	7.30147e+08	4.5451e+08	4.82614e+08	4.67903e+08	1.16522e+09	8.78241e+08	4.84941e+08	1.36635e+09	9.13826e+08	7.22686e+08	4.36302e+08	3.39852e+08	1.91222e+08	4.06587e+08	4.72016e+08	4.12059e+08	3.34542e+08	4.49044e+08	2.02952e+08	4.56354e+08	3.25483e+08	3.44401e+08	1.96337e+08	3.06983e+08
Phenylacetyl-l-glutamine	6.15176e+08	5.89298e+08	5.91038e+08	7.57183e+08	7.97391e+08	1.14776e+09	8.03621e+08	3.67501e+08	4.35818e+08	6.10565e+08	3.25689e+08	3.41777e+08	1.00951e+09	6.06718e+08	2.8824e+08	6.76469e+08	7.06281e+08	8.71435e+08	3.71448e+08	3.68428e+08	5.97727e+08	7.19959e+08	1.04162e+09	5.79844e+08
Phenyllactic acid	2.52094e+07	8.81798e+07	6.08318e+07	2.55619e+08	1.23912e+08	9.23068e+07	1.47636e+08	5.25272e+07	1.84634e+08	1.02607e+08	2.66717e+07	1.10869e+08	4.27828e+06	1.67404e+07	4.58294e+07	5.15467e+06	1.28531e+08	7.86992e+07	9.88464e+07	4.98176e+07	7.67947e+07	5.96544e+07	3.06506e+07	4.56854e+07
Phenytoin	6.93668e+06	8.25864e+06	8.85761e+06	6.95114e+06	4.69821e+06	3.47682e+06	7.75453e+06	1.55083e+07	6.1403e+06	2.54606e+06	6.90252e+06	7.27973e+08	5.08237e+06	3.88308e+06	7.77585e+06	8.69217e+06	6.53621e+06	2.4204e+06	4.20741e+06	9.0637e+06	4.50365e+06	8.51515e+06	4.95503e+06	7.16605e+06
Phloretin	6.25662e+07	5.3478e+07	6.25078e+07	4.69266e+07	5.79261e+07	2.66952e+07	4.78757e+07	5.61892e+07	5.23661e+07	5.72583e+07	6.03353e+07	6.1099e+07	8.41533e+07	5.38118e+07	7.32359e+07	6.25195e+07	5.1238e+07	6.093e+07	5.21681e+07	3.30565e+07	6.37361e+07	5.70824e+07	6.37754e+07	7.59263e+07
Phlorobenzophenone	9.51207e+06	2.38297e+07	1.24762e+07	2.47012e+07	6.9578e+06	2.65434e+07	1.20154e+07	1.33386e+07	7.96466e+06	2.97479e+08	1.74188e+08	3.76888e+07	7.11305e+07	5.63618e+08	1.1152e+08	2.14098e+08	5.63283e+07	2.17508e+08	5.01325e+07	2.77023e+08	3.68673e+08	1.77745e+08	9.60116e+07	3.83572e+08
Phosphatidylcholine 18:0-18:0 / 16:0-20:0	4.77138e+06	2.85438e+06	2.79041e+06	3.01617e+06	4.72267e+06	5.01854e+06	3.82843e+06	4.31551e+06	4.86014e+06	3.45169e+06	3.56865e+06	4.0991e+06	980851	5.51061e+06	4.10178e+06	4.74848e+06	1.84582e+06	6.2334e+06	5.63209e+06	298554	2.26849e+06	5.40758e+06	3.29589e+06	2.63472e+06
Phosphatidylcholine lyso alkyl 16:0	1.24099e+07	2.55915e+07	2.04878e+07	3.77633e+07	9.07369e+06	1.57361e+07	1.50146e+07	8.44145e+06	1.2933e+07	1.54836e+07	1.43549e+07	1.25901e+07	1.182e+07	1.21419e+07	1.81025e+07	1.08122e+07	1.10422e+07	1.59482e+07	1.16597e+07	9.87811e+06	1.21933e+07	1.11777e+07	7.59126e+06	8.05426e+06
Phosphoenolpyruvate	6.4555e+06	4.61188e+06	4.60332e+06	5.05534e+06	5.46716e+06	5.55577e+06	6.00439e+06	3.18444e+06	8.72059e+06	7.52116e+06	6.00408e+06	5.7344e+06	4.79323e+06	4.2964e+06	5.98757e+06	4.86098e+06	3.96932e+06	6.64597e+06	6.22213e+06	3.79386e+06	4.6067e+06	4.59696e+06	5.78717e+06	4.73965e+06
Phosphoric acid	1.97068e+08	1.95413e+08	3.90632e+08	2.62184e+08	2.34902e+08	3.07885e+08	2.06114e+08	2.14142e+08	2.91208e+08	3.1849e+08	2.0421e+08	2.00331e+08	2.25465e+08	2.90675e+08	1.85644e+08	3.11725e+08	1.64857e+08	2.10261e+08	1.88028e+08	3.84088e+08	2.28593e+08	2.03778e+08	1.81495e+08	2.0253e+08
Phosphoserine	1.19366e+07	2.05174e+07	1.12526e+07	2.92397e+07	2.05841e+07	1.04722e+07	1.04817e+07	1.47915e+07	3.03237e+07	2.36645e+07	2.10786e+07	8.18098e+06	3.55983e+07	2.05804e+07	3.09664e+07	2.50826e+07	2.03205e+07	3.4549e+07	2.8429e+07	3.00902e+07	2.81434e+07	1.33875e+07	1.77311e+07	3.20167e+07
Pi 34:0	3.07659e+06	1.48689e+08	8.04799e+07	3.67734e+07	106359	714840	7.55784e+07	3.10577e+06	1.39756e+07	2.79812e+06	101979	1.59122e+06	2.55239e+07	83664	95182.8	7.41739e+06	7.24352e+06	1.14652e+06	9.72992e+06	759771	2.92025e+07	4.30217e+07	1.13178e+06	2.14493e+06
Pi 34:2	5.43472e+07	9.32861e+07	2.53014e+08	2.77696e+08	7.97665e+07	1.74446e+08	1.17533e+08	4.27267e+07	4.39592e+07	2.84779e+07	2.65109e+07	1.11904e+08	1.77079e+07	7.24909e+07	6.49604e+07	3.30922e+07	4.63008e+07	4.42542e+07	2.36512e+07	6.88739e+07	4.09084e+07	9.64261e+07	5.5124e+07	1.31146e+08
Pi 35:2	601310	1.73373e+06	5.04789e+06	3.15157e+06	2.24418e+06	5.13911e+06	3.66487e+06	496021	1.32103e+06	521126	118297	3.8961e+06	2.40679e+06	2.72782e+06	2.59438e+06	407216	2.07743e+06	1.09606e+06	268537	3.29072e+06	290325	3.08875e+06	4.59119e+06	4.24746e+06
Pi 36:2	9.69347e+07	2.01561e+08	4.15423e+08	4.02837e+08	2.05804e+08	3.78245e+08	4.14634e+08	9.83264e+07	1.17891e+08	8.51132e+07	7.05522e+07	2.60867e+08	4.80736e+07	2.49282e+08	1.84696e+08	8.46814e+07	1.40917e+08	1.23082e+08	9.97614e+07	1.73761e+08	1.20615e+08	2.34419e+08	1.48253e+08	2.84013e+08
Pi 36:3	9.5065e+07	1.43807e+08	4.39499e+07	1.63481e+08	6.02343e+07	5.11345e+07	1.13256e+08	1.20362e+08	5.78517e+07	3.28373e+07	5.91961e+07	1.2168e+08	9.94803e+07	9.81826e+07	5.03112e+07	3.86256e+07	4.35684e+07	1.36385e+08	3.40185e+07	2.27998e+08	1.26503e+08	1.38819e+08	2.26017e+08	1.60722e+08
Pi 36:4	2.72079e+07	7.41105e+07	2.15668e+08	2.03582e+08	6.35165e+07	1.11731e+08	9.03248e+07	2.32277e+07	3.65917e+07	4.11893e+07	1.67433e+07	6.97236e+07	1.27924e+07	5.04094e+07	7.67527e+07	2.63922e+07	4.21049e+07	2.31931e+07	2.5526e+07	3.37743e+07	2.3638e+07	4.95969e+07	2.30447e+07	5.67881e+07
Pi 36:5	2.81065e+07	1.60732e+07	1.65182e+07	3.38581e+07	1.90052e+07	1.72558e+07	2.46157e+07	1.85536e+07	1.55765e+07	1.78616e+07	1.0473e+07	8.21707e+06	2.01846e+07	1.50561e+07	2.08126e+07	2.42133e+07	9.33432e+06	2.68801e+07	6.38393e+06	4.74663e+07	5.82392e+07	3.53458e+07	3.32615e+07	1.69176e+07
Pi 37:4	584816	1.66225e+06	3.76496e+06	2.58324e+06	2.71096e+06	1.39168e+06	2.33672e+06	1.32397e+06	2.68747e+06	1.48353e+06	4.7527e+06	4.28475e+06	4.07644e+06	2.62969e+06	4.78825e+06	572708	3.074e+06	952891	420233	3.63917e+06	629957	2.64227e+06	4.34592e+06	2.32574e+06
Pi 38:4	2.46663e+08	5.13397e+08	6.51675e+08	5.10626e+08	5.64961e+08	4.33078e+08	5.06453e+08	2.61895e+08	4.69103e+08	4.72227e+08	1.0794e+08	5.95495e+08	1.32958e+08	3.30353e+08	4.19927e+08	2.08687e+08	3.9266e+08	2.17665e+08	2.53944e+08	2.08267e+08	2.09216e+08	3.38432e+08	1.01789e+08	2.94898e+08
Pi 38:5	3.37615e+08	1.77643e+08	1.36074e+08	1.20253e+08	2.09059e+08	1.39583e+08	2.71498e+08	2.93434e+08	2.69005e+08	2.3933e+08	1.81928e+08	9.20038e+07	3.6068e+08	2.1075e+08	2.54107e+08	3.14623e+08	2.70703e+08	5.25392e+08	1.45755e+08	4.04762e+08	2.83685e+08	4.42802e+08	2.21517e+08	1.63972e+08
Pi 38:6	3.38922e+06	4.02664e+06	2.19443e+06	2.836e+06	2.27319e+06	4.78111e+06	2.85295e+06	5.55456e+06	2.07855e+06	1.32037e+06	2.46155e+06	2.58723e+06	2.45331e+06	1.07632e+06	2.22239e+06	1.46202e+06	974659	2.54256e+06	1.91011e+06	1.72533e+06	1.75831e+06	1.1589e+06	1.33568e+06	1.53542e+06
Pi 40:5	6.71977e+06	1.46596e+07	2.08485e+07	1.49311e+07	3.19507e+07	2.33393e+07	1.63417e+07	1.15034e+07	2.24013e+07	2.44429e+07	5.70068e+06	2.84339e+07	3.39218e+06	1.14402e+07	2.06706e+07	6.93386e+06	2.06571e+07	1.00961e+07	1.27014e+07	1.24722e+07	1.33663e+07	1.66734e+07	6.4227e+06	1.60366e+07
Pi 40:6	1.24955e+07	3.96645e+06	2.5608e+06	3.07916e+06	9.88006e+06	7.44077e+06	9.42424e+06	1.29204e+07	1.35562e+07	1.19889e+07	1.03034e+07	2.13013e+06	8.67143e+06	9.10944e+06	1.09373e+07	8.48671e+06	8.81214e+06	2.32992e+07	7.15922e+06	2.34335e+07	1.59978e+07	2.24731e+07	1.16373e+07	7.87858e+06
Picolinic acid	1.22223e+08	9.91909e+07	9.01118e+07	3.46659e+07	9.85469e+07	5.62894e+07	5.35305e+07	6.93977e+07	1.97833e+08	4.72588e+07	3.76884e+07	2.52194e+08	5.43224e+07	5.21991e+07	2.61301e+08	5.95678e+07	7.03071e+07	1.0722e+08	1.07704e+08	4.02599e+07	5.77138e+07	2.36736e+08	1.88246e+08	1.02315e+08
Porphobilinogen	1.67343e+07	1.07284e+07	1.56785e+07	1.60482e+07	1.49247e+07	1.15821e+07	1.40607e+07	1.55604e+07	1.42871e+07	1.19396e+07	1.12079e+07	1.1853e+07	1.58072e+07	1.63721e+07	1.40704e+07	1.16136e+07	1.46099e+07	1.70348e+07	2.14765e+07	9.09667e+06	1.35644e+07	8.55689e+06	8.80303e+06	1.86968e+07
Prednisolone 21-sulfate	1.38522e+07	1.27043e+07	8.79575e+06	6.13345e+06	7.43556e+06	1.09985e+07	1.0096e+07	1.29388e+07	6.77443e+06	1.35001e+07	1.44751e+07	1.28195e+07	1.51558e+07	1.37126e+07	1.20706e+07	1.65649e+07	1.29834e+07	1.52043e+07	1.39681e+07	1.36834e+07	1.58615e+07	1.21201e+07	1.35006e+07	6.66007e+06
Pregnenolone sulfate	573574	1.48996e+06	1.38933e+06	841719	1.04587e+06	874197	1.04918e+06	580930	634291	905890	924298	1.90556e+06	1.98635e+06	1.31852e+06	1.32206e+06	1.03855e+06	1.11589e+06	919122	843085	729268	1.03626e+06	1.48876e+06	1.16986e+06	986408
Pro-tyr	7.65106e+06	3.38551e+06	4.98505e+06	3.63371e+06	4.4884e+06	3.90342e+06	3.70725e+06	5.76228e+06	9.03058e+06	1.07782e+06	6.94155e+06	3.18992e+06	2.65848e+06	7.16478e+06	5.05465e+06	5.42898e+06	8.03464e+06	1.99012e+06	2.51014e+06	845972	2.8498e+06	3.74217e+06	2.66366e+06	1.40041e+07
Probucol	1.8911e+06	3.79496e+07	5.61138e+07	1.23237e+07	6.36915e+06	7.54514e+06	3.63921e+07	1.7772e+06	1.90284e+06	2.94697e+06	774271	9.46949e+06	757838	1.03067e+06	349472	407935	4.64643e+06	212372	66597.5	767012	1.69785e+06	1.83873e+06	1.38736e+06	8.3474e+06
Progesterone	6.00111e+08	1.16259e+09	1.40904e+09	1.03596e+09	1.51695e+09	1.53469e+09	1.1774e+09	1.44491e+09	1.59748e+09	1.41327e+09	1.62817e+09	1.02008e+09	1.5349e+09	1.50664e+09	1.57006e+09	2.32449e+09	1.37003e+09	2.09457e+09	2.09054e+09	1.46686e+09	1.47605e+09	1.7153e+09	1.48573e+09	1.43823e+09
Propanil	4.54702e+07	4.21524e+07	3.33365e+07	3.51337e+07	3.49407e+07	3.47861e+07	3.12811e+07	3.96261e+07	3.53155e+07	3.00326e+07	3.66369e+07	4.00168e+07	4.94937e+07	2.33568e+07	2.32031e+07	3.12082e+07	1.75123e+07	3.10873e+07	2.97658e+07	4.35244e+07	3.50236e+07	1.62428e+07	2.64427e+07	3.50785e+07
Propanoic acid, 3-[[[2-[(aminoiminomethyl)amino]-4-thiazolyl]methyl]thio]-	3.91231e+09	4.71523e+09	4.87299e+09	2.96748e+09	1.16552e+10	6.46195e+09	2.45816e+09	3.12667e+09	1.23406e+10	6.17729e+09	7.20423e+09	1.69192e+09	1.16178e+09	2.93128e+09	2.05274e+09	4.53145e+09	3.96756e+09	5.72159e+09	9.55587e+08	4.82721e+09	9.62779e+09	2.29171e+09	1.75181e+09	9.37081e+08
Propionic acid	3.68312e+07	3.70586e+07	1.09493e+08	6.16907e+07	3.85954e+07	5.9873e+07	3.86851e+07	2.56064e+07	2.89763e+07	3.84563e+07	3.30226e+07	4.12049e+07	3.09936e+07	3.88471e+07	4.83152e+07	2.95881e+07	4.64336e+07	4.53069e+07	4.90994e+07	2.36506e+07	1.99966e+07	2.91884e+07	4.85704e+07	2.98569e+07
Propofol .beta.-d-glucuronide	1.74806e+06	2.18512e+06	4.92797e+06	4.00031e+06	2.85277e+06	2.90189e+06	2.83655e+06	1.69805e+06	2.6161e+06	1.68679e+06	2.30006e+06	1.26099e+06	4.92651e+06	4.38926e+06	3.96382e+06	5.22612e+06	2.73901e+06	3.54079e+06	2.33503e+06	1.60015e+06	891927	811090	1.58084e+06	2.58226e+06
Propylphosphonic acid	8.46033e+06	1.21529e+07	1.21217e+07	1.21478e+07	8.26671e+06	1.22888e+07	7.40827e+06	1.72071e+07	8.29796e+06	1.25044e+07	1.37957e+07	7.42508e+06	1.37048e+07	9.76801e+06	1.33867e+07	1.48948e+07	8.83835e+06	5.76017e+06	1.61042e+07	8.25639e+06	6.01449e+06	1.31212e+07	1.35906e+07	1.21024e+07
Propylpyrazoletriol	6.10902e+07	2.1667e+06	1.54101e+08	4.89328e+06	4.09802e+07	6.08166e+06	4.39065e+06	2.88732e+07	5.3494e+06	5.78136e+07	3.55629e+07	5.52962e+07	7.86918e+07	9.82466e+06	8.75195e+07	1.47171e+07	1.97948e+07	1.02476e+07	5.67784e+06	8.0335e+07	6.90478e+06	1.75056e+07	4.72282e+07	1.72024e+06
Prostaglandin d3	4.17149e+06	1.83338e+06	5.43307e+06	3.9605e+06	6.61011e+06	3.85835e+06	4.05019e+06	1.65153e+07	1.2386e+07	8.30071e+06	7.33041e+06	2.47936e+06	2.80252e+06	8.15438e+06	5.79737e+06	8.07008e+06	6.09249e+06	8.92675e+06	1.70948e+07	8.05279e+06	5.61722e+06	4.72672e+06	5.39894e+06	3.68195e+06
Prostaglandin f2.alpha.	7.28745e+07	2.92278e+07	3.18447e+07	3.7783e+07	4.66157e+07	3.92735e+07	3.52353e+07	4.44473e+07	3.91517e+07	3.58446e+07	4.72399e+07	3.42893e+07	3.31872e+07	3.9545e+07	4.55786e+07	4.78771e+07	4.36659e+07	3.33048e+07	3.39012e+07	4.27478e+07	4.05795e+07	3.97089e+07	5.22569e+07	4.02099e+07
Prostaglandin f2.beta.	2.26745e+08	2.15503e+08	2.58466e+08	2.47369e+08	2.40769e+08	2.40582e+08	2.3827e+08	2.03408e+08	2.02179e+08	2.2551e+08	2.14944e+08	2.44803e+08	2.26071e+08	2.08008e+08	2.19523e+08	2.4605e+08	2.14395e+08	2.30954e+08	2.35104e+08	2.25299e+08	2.09847e+08	2.48196e+08	2.35589e+08	2.36053e+08
Prostaglandin k1	9.11313e+06	1.05682e+07	7.15729e+06	9.69969e+06	6.22771e+06	2.09379e+07	1.26458e+06	1.10694e+06	1.61506e+06	1.55552e+06	2.85542e+06	6.65648e+06	9.62085e+06	1.12094e+07	2.62867e+06	1.38518e+07	4.5013e+06	3.81559e+06	2.3188e+06	1.19339e+06	2.82103e+06	3.83945e+06	1.63541e+06	2.31119e+06
Ps 38:4	8.59869e+06	8.42595e+06	9.90967e+06	1.06594e+07	1.06219e+07	1.22929e+07	5.23812e+06	6.03963e+06	4.31693e+06	6.81318e+06	5.62408e+06	1.42823e+07	6.03733e+06	4.13522e+06	5.78133e+06	4.78319e+06	6.73674e+06	8.37795e+06	6.81786e+06	5.68897e+06	5.15704e+06	4.13883e+06	3.61526e+06	6.16806e+06
Pseudouridine	8.80665e+07	9.00691e+07	8.92216e+07	8.08716e+07	9.59105e+07	8.66311e+07	8.16516e+07	5.51567e+07	8.87309e+07	7.51666e+07	9.73352e+07	298759	9.06592e+07	5.54547e+07	6.93841e+07	8.27764e+07	6.13294e+07	8.51249e+07	8.45365e+07	9.01791e+07	3.46244e+07	4.551e+07	7.93507e+07	9.0461e+07
Psoralidin	2.55712e+06	1.8536e+06	2.08732e+06	3.70051e+06	2.04312e+06	1.78511e+06	2.43998e+06	3.333e+06	2.94683e+06	2.91099e+06	2.05662e+06	2.32054e+06	2.88946e+06	2.06181e+06	2.3465e+06	2.17428e+06	2.67017e+06	2.29012e+06	2.18806e+06	2.10861e+06	1.65057e+06	2.86321e+06	3.59753e+06	1.58145e+06
Psoromic acid	583775	325709	1.42316e+06	574325	1.09653e+06	2.74702e+06	1.02714e+06	626943	1.22275e+06	342718	796176	424155	1.77486e+06	1.41561e+06	279199	818611	807506	1.34356e+06	1.24078e+06	423343	423315	969888	3.26524e+06	489164
Purine	4.854e+07	4.45284e+07	4.9888e+07	7.02267e+07	5.43251e+07	4.78044e+07	2.9059e+07	4.1105e+07	4.73387e+07	5.34127e+07	4.81153e+07	4.22855e+07	8.01976e+07	6.43181e+07	5.30636e+07	4.37723e+07	6.17794e+07	3.13266e+07	7.11979e+07	3.72838e+07	3.63481e+07	5.33242e+07	4.58556e+07	4.67678e+07
Pyridoxal phosphate	8.85139e+07	1.92281e+08	1.30108e+08	2.17194e+08	2.71234e+08	1.58917e+08	1.03485e+08	3.09061e+08	4.31866e+08	3.32967e+08	1.97368e+08	1.1206e+08	1.03383e+08	1.52777e+08	2.45034e+08	2.79552e+08	7.0199e+07	3.96407e+08	6.57139e+07	3.06554e+08	5.34555e+08	2.84527e+08	8.48096e+07	1.39611e+08
Pyridoxamine 5-phosphate	9.41351e+08	1.08849e+09	2.93943e+08	4.49977e+08	6.19601e+08	1.20631e+09	2.40504e+08	1.9467e+08	4.42321e+09	2.51785e+08	1.28261e+09	5.8459e+07	1.02749e+08	3.1623e+08	2.94342e+08	1.63198e+08	5.50918e+08	4.93853e+08	3.56318e+08	9.63351e+07	2.45825e+08	7.09525e+07	4.84761e+08	7.52213e+07
Pyrocatechol	2.71132e+07	3.95426e+07	3.08053e+07	3.15667e+07	3.75483e+07	3.02508e+07	3.21243e+07	3.85227e+07	3.07819e+07	3.08703e+07	2.9639e+07	3.06323e+07	3.42172e+07	2.36521e+07	3.44243e+07	3.29797e+07	2.75262e+07	2.08529e+07	2.96458e+07	2.94162e+07	3.70864e+07	2.90911e+07	4.00658e+07	3.6932e+07
Pyrrole-2-carboxylic acid	5.09424e+07	2.69288e+07	7.71023e+07	1.26759e+08	3.27405e+07	3.17233e+07	5.12383e+07	5.54125e+07	4.14375e+07	3.76949e+07	3.88233e+07	4.22939e+07	3.9058e+07	3.34064e+07	9.2627e+07	4.74354e+07	1.34245e+08	2.51105e+07	3.82212e+07	3.79021e+07	2.70203e+07	4.79492e+07	4.00693e+07	3.14989e+07
Pyruvaldehyde	1.4564e+08	4.04459e+07	4.19566e+07	3.92058e+07	6.37798e+07	3.6133e+07	4.15421e+07	7.33827e+07	6.85349e+07	5.36409e+07	1.48176e+08	2.96787e+07	1.21826e+08	5.69278e+07	5.10393e+07	3.27738e+07	5.41051e+07	1.23083e+08	7.03142e+07	1.02841e+08	6.46249e+07	9.5844e+07	2.21862e+08	3.73242e+07
Pyruvate	1.18346e+09	1.52717e+09	1.11249e+09	1.45315e+09	3.49091e+09	1.60823e+09	1.61758e+09	1.48909e+09	1.60693e+09	1.3578e+09	1.34395e+09	1.20246e+09	8.82274e+08	8.81255e+08	1.73979e+09	5.62413e+08	1.25983e+09	9.99909e+08	2.88194e+09	7.48377e+08	8.66693e+08	7.06589e+08	9.39214e+08	1.30751e+09
Quercetin	1.89266e+06	1.76348e+06	1.82002e+06	1.24559e+06	1.6088e+06	842861	1.31183e+06	1.40523e+06	1.18302e+06	1.63984e+06	1.61937e+06	1.47063e+06	1.91213e+06	1.11958e+06	1.51544e+06	1.12813e+06	1.87841e+06	819215	1.45149e+06	4.66614e+06	1.68892e+06	1.24311e+06	1.65508e+06	1.52957e+06
Quercetin 3'-methyl ether	3.46742e+07	3.44049e+07	5.9673e+07	3.74519e+07	3.27075e+07	2.41583e+07	2.48552e+07	5.41871e+07	2.32371e+07	2.96329e+07	2.89364e+07	1.97545e+07	5.41349e+07	2.05117e+07	3.05066e+07	3.05879e+07	5.88398e+07	2.42076e+07	3.06804e+07	4.26052e+07	3.33678e+07	4.90791e+07	5.11005e+07	3.34663e+07
Quinaldic acid	2.15072e+07	1.99564e+07	2.97521e+07	2.0572e+07	2.00174e+07	1.46082e+07	2.33664e+07	2.22644e+07	6.30656e+07	1.97097e+07	2.26009e+07	2.48548e+07	2.83227e+07	2.72866e+07	2.36352e+07	2.45033e+07	2.45307e+07	2.14159e+07	1.80925e+07	1.95613e+07	2.17753e+07	2.56055e+07	2.40474e+07	2.18604e+07
Quinolin-2-ol	1.55958e+07	1.09314e+07	1.56938e+07	1.14172e+07	1.71862e+07	1.33022e+07	1.30612e+07	1.36706e+07	1.39409e+07	1.12941e+07	1.59421e+07	4.79253e+06	9.7876e+06	1.16636e+07	1.19918e+07	2.36474e+07	1.06116e+07	1.06364e+07	1.60683e+07	1.21882e+07	1.36309e+07	1.56215e+07	1.45711e+07	1.09561e+07
Rabelomycin	1.3266e+06	1.25213e+06	631940	942615	875904	2.1441e+06	799526	2.22318e+06	1.05014e+06	1.20364e+06	674909	921591	903594	654333	904949	1.41646e+06	1.29167e+06	1.33685e+06	1.45276e+06	776852	828593	3.81056e+06	571199	308229
Raffinose	644374	64481.2	210500	106950	434420	98748.4	1.0548e+06	45464.1	678472	1.87746e+06	2.43894e+06	1.0548e+06	1.02249e+06	2.0532e+06	2.53075e+06	1.64518e+06	62671.9	233400	209432	940309	401696	3.93778e+06	838705	2.12443e+06
Rauwolscine	1.16869e+09	7.76651e+08	1.12909e+09	9.17136e+08	1.18351e+09	1.2827e+09	1.00203e+09	1.14739e+09	1.00151e+09	1.16544e+09	1.05887e+09	1.2418e+09	1.35267e+09	1.02466e+09	1.01276e+09	1.36831e+09	1.18387e+09	1.05415e+09	1.1639e+09	1.01724e+09	1.15918e+09	1.30597e+09	1.1797e+09	1.20129e+09
Resorcinol	1.19972e+08	5.21035e+07	1.2446e+08	1.36257e+08	6.85528e+07	5.06518e+07	1.03269e+08	1.54607e+08	1.4713e+08	1.46826e+08	1.40053e+08	1.42365e+08	1.41148e+08	5.14926e+07	9.15529e+07	1.43019e+08	1.68605e+08	1.38835e+08	2.63325e+07	1.56012e+08	1.51142e+08	1.31578e+08	1.45967e+08	1.57871e+08
Rhamnetin	5.9089e+07	3.23673e+07	1.19294e+08	4.38803e+07	1.28319e+08	2.4232e+07	3.13409e+07	3.19981e+07	4.13497e+07	2.67278e+07	4.69072e+07	4.22304e+07	4.02842e+07	2.51074e+07	4.12055e+07	3.26602e+07	2.87137e+07	2.28029e+07	1.1051e+08	2.17793e+07	3.29523e+07	4.65875e+07	2.90039e+07	1.28363e+08
Ricinoleic acid	9.88181e+07	1.59317e+08	1.25806e+08	1.34822e+08	7.25311e+07	6.7287e+07	7.27822e+07	1.0006e+08	1.15062e+08	5.27617e+07	6.97023e+07	1.20276e+08	9.03e+07	6.65194e+07	5.78554e+07	8.87494e+07	4.926e+07	8.41804e+07	8.51277e+07	1.07173e+08	1.1952e+08	2.96281e+07	6.75772e+07	7.3238e+07
Rosuvastatin	1.53037e+06	1.30538e+06	614086	1.51315e+06	1.59419e+06	1.34183e+06	1.04189e+06	224703	1.0928e+06	1.23959e+06	1.18957e+06	1.67437e+06	1.17946e+06	1.37241e+06	867935	1.37561e+06	837697	1.48068e+06	1.68198e+06	1.03169e+06	1.15303e+06	1.00695e+06	701998	872140
Rutin	1.42914e+07	1.34287e+07	9.53321e+06	9.11804e+06	1.14436e+07	1.00969e+07	1.02383e+07	9.16964e+06	8.4541e+06	8.14549e+06	8.59897e+06	1.5231e+07	1.05117e+07	1.09064e+07	1.12534e+07	9.70818e+06	1.17327e+07	6.79719e+06	9.65067e+06	1.26177e+07	1.12561e+07	1.12034e+07	9.44316e+06	3.19054e+07
S4:18(p3:16/f1:2)	9.87557e+06	9.72165e+06	1.25026e+07	1.38539e+07	1.53001e+07	1.68114e+07	2.05917e+07	1.74913e+07	1.14556e+07	1.29266e+07	1.38635e+07	1.16052e+07	1.45645e+07	1.44636e+07	7.3313e+06	6.49316e+06	6.9976e+06	9.59726e+06	1.05633e+07	9.97144e+06	8.17234e+06	1.17343e+07	1.2576e+07	7.73978e+06
Saccharin	1.72225e+09	1.51802e+09	1.67264e+09	1.55693e+09	1.53145e+09	1.64516e+09	1.73132e+09	1.3349e+09	1.3769e+09	2.25348e+09	2.53141e+09	3.72637e+07	2.74337e+09	3.1218e+09	3.05637e+09	2.20098e+09	1.63703e+09	1.8849e+09	1.68873e+09	2.21266e+09	2.01319e+09	2.19089e+09	1.96089e+09	2.99425e+09
Salicylic acid	8.39259e+06	6.13177e+06	4.67371e+06	2.46519e+07	1.85809e+07	6.45661e+06	1.14137e+07	1.21238e+07	1.17464e+07	2.50013e+08	2.74372e+08	7.01476e+06	1.25228e+08	6.65983e+08	1.80782e+08	1.09292e+08	6.44185e+07	1.44638e+08	4.92933e+07	3.73944e+08	4.46049e+08	1.35911e+08	1.46667e+08	9.03852e+08
Salicyluric acid	5.06699e+06	2.4327e+07	2.6928e+07	2.32541e+07	3.43687e+07	2.08597e+07	1.78128e+07	3.15685e+07	2.09514e+07	1.15442e+07	1.41595e+07	3.19892e+07	1.53971e+07	1.32804e+07	1.93789e+07	2.02641e+06	2.59709e+07	1.72029e+07	1.11655e+07	2.41291e+07	2.35536e+07	2.07301e+07	1.92774e+07	1.75835e+07
Sebacic acid	3.12518e+07	2.04582e+07	2.94634e+07	3.75947e+07	1.97172e+07	2.67502e+07	2.41831e+07	2.50363e+07	2.87879e+07	1.7702e+07	1.87514e+07	2.25472e+07	3.74577e+07	2.87811e+07	2.48223e+07	3.80174e+07	1.92626e+07	2.93974e+07	1.86603e+07	2.14834e+07	1.68854e+07	1.98716e+07	2.05241e+07	2.45288e+07
Sepiapterin	3.63026e+07	4.73338e+07	8.10526e+07	7.38726e+07	6.48437e+07	7.12534e+07	6.89562e+07	3.34574e+07	3.38168e+07	4.62254e+07	4.18683e+07	8.67859e+07	1.21693e+07	2.89657e+07	3.53267e+07	1.75265e+07	3.86354e+07	3.06867e+07	4.43993e+07	2.20684e+07	2.5155e+07	3.93581e+07	3.17939e+07	7.07312e+07
Ser-Trp	3.26316e+06	3.31921e+06	3.36746e+06	2.9513e+06	3.1289e+06	515484	2.88245e+06	4.97741e+06	5.24306e+06	1.18701e+06	2.22059e+06	2.93063e+06	2.05246e+06	1.65674e+06	2.84005e+06	1.72509e+06	2.95153e+06	400104	1.71987e+06	2.65206e+06	2.9932e+06	3.10614e+06	2.23894e+06	3.06951e+06
Shikonin	4.62096e+07	4.63366e+07	4.82115e+07	4.43878e+07	4.1351e+07	4.20756e+07	3.85936e+07	4.62301e+07	4.54085e+07	3.10716e+07	4.64634e+07	4.82894e+07	4.33035e+07	2.30605e+07	2.59506e+07	3.0107e+07	1.79028e+07	3.67049e+07	3.64877e+07	4.47292e+07	1.54278e+07	1.58111e+07	3.71348e+07	4.65221e+07
Sinapyl alcohol	3.18745e+07	4.08476e+07	4.11669e+07	2.83686e+07	4.07489e+07	1.46309e+07	3.08358e+07	7.85503e+07	2.78975e+07	2.06795e+07	2.32186e+07	5.01346e+07	3.24903e+07	3.12619e+07	3.06057e+08	4.28164e+07	8.439e+07	2.16568e+07	1.15936e+07	1.61804e+08	7.60612e+07	9.64874e+07	6.35194e+07	3.67906e+07
Sinefungin	1.40414e+07	1.45797e+07	1.77022e+07	1.81966e+07	1.82882e+07	1.8576e+07	1.85685e+07	1.5099e+07	1.35931e+07	1.2965e+07	1.23138e+07	1.34726e+07	1.86803e+07	1.44719e+07	1.78257e+07	1.78105e+07	1.73165e+07	1.77807e+07	1.3554e+07	2.10317e+07	1.39849e+07	1.93117e+07	1.54969e+07	1.50663e+07
Sm d34:1	1.42263e+07	1.67288e+07	1.72971e+07	1.80428e+07	1.56931e+07	2.63143e+07	1.94431e+07	5.72061e+07	1.46043e+07	1.93841e+07	1.36064e+07	1.50483e+07	1.41235e+07	1.44837e+07	1.77484e+07	1.46752e+07	1.45556e+07	1.64464e+07	1.4323e+07	1.6385e+07	5.60451e+07	1.45357e+07	1.04672e+07	1.64463e+07
Sm d42:2	4.58425e+06	2.76722e+06	355961	3.18738e+06	6.27143e+06	547897	581901	8.55782e+06	2.96013e+06	9.9973e+06	7.24291e+06	3.14721e+06	4.65953e+06	7.92682e+06	4.52975e+06	9.12628e+06	6.2935e+06	7.41721e+06	8.80027e+06	3.06393e+06	5.23956e+06	2.72653e+06	3.10001e+06	3.93462e+06
sn-Glycerol 3-phosphoethanolamine	3.74343e+07	3.18678e+07	5.28738e+07	6.21587e+07	2.2529e+07	3.55789e+07	2.54158e+07	1.48733e+07	1.33591e+07	2.2124e+07	1.37969e+07	3.1837e+07	1.31585e+07	1.82397e+07	1.22905e+07	1.7438e+07	2.46513e+07	2.37719e+07	1.22685e+07	1.71472e+07	9.5405e+06	1.15834e+07	1.07739e+07	1.31812e+07
Spinosine	913497	1.68014e+06	2.46424e+06	3.35975e+06	1.12449e+06	2.09122e+06	1.59888e+06	1.59993e+06	1.97265e+06	2.12087e+06	359336	2.07292e+06	392435	1.61638e+06	1.80127e+06	1.15861e+06	1.84202e+06	1.79776e+06	1.7981e+06	1.13245e+06	162202	1.22897e+06	247419	608743
Stachyose	73457.8	840394	491688	627585	418028	263387	645580	194190	112228	2.0923e+06	1.958e+06	253940	801348	1.36619e+06	1.91798e+06	893376	302948	563699	274398	662009	323599	2.727e+06	666262	1.79215e+06
Succinate	1.72767e+08	1.831e+08	6.43325e+08	2.92469e+08	1.78886e+08	3.03314e+08	1.94822e+08	1.4514e+08	1.2579e+08	1.85854e+08	1.58664e+08	2.0034e+08	1.44354e+08	1.90993e+08	2.42944e+08	1.40864e+08	2.36342e+08	2.26352e+08	2.40275e+08	1.05531e+08	8.89228e+07	1.35173e+08	2.15364e+08	1.31814e+08
Sulindac	375236	221365	612331	509583	440234	510208	566797	104572	58750.2	290902	62193.9	581976	643799	918212	1.24355e+06	867848	465030	993444	431625	366057	144839	510991	368904	609350
Syrosingopine	80489.2	354833	602880	1.04094e+06	457771	548586	386350	488687	515914	379476	981379	665529	303907	431432	520937	544389	428624	352266	774622	384872	566899	242913	436230	576709
Taurine	4.26198e+09	5.42859e+09	4.81566e+09	5.41116e+09	4.52272e+09	5.81602e+09	4.15479e+09	3.31437e+09	3.61848e+09	3.65771e+09	2.88765e+09	4.25867e+09	2.53942e+09	3.66195e+09	2.67264e+09	2.52703e+09	3.95068e+09	3.55028e+09	3.70218e+09	2.57324e+09	2.4038e+09	3.46384e+09	2.17554e+09	3.17164e+09
Taurochenodeoxycholate	1.07947e+08	6.8984e+08	8.49769e+08	4.10208e+08	3.97882e+07	3.9279e+08	9.98318e+08	4.38394e+08	5.34063e+07	3.61219e+08	1.3028e+08	3.27299e+08	1.53082e+08	2.11421e+08	4.1465e+07	1.67278e+08	5.10023e+07	1.01869e+08	1.26317e+08	1.25951e+08	2.88494e+08	6.96154e+07	1.22783e+08	4.91634e+07
Taurocholate	5.67898e+07	4.60243e+08	1.17837e+09	7.47654e+07	1.44523e+07	8.7833e+07	5.43788e+08	1.58843e+08	1.91694e+08	1.04233e+08	4.94434e+07	9.55477e+07	9.41442e+06	7.48195e+06	1.62542e+06	3.37043e+06	4.10282e+06	1.9519e+06	1.20311e+06	2.35581e+06	2.47013e+08	5.65018e+07	6.40759e+06	1.58438e+07
Taurolithocholic acid sulfate	270020	2.01644e+06	2.09791e+07	2.73576e+06	2.08523e+06	482945	3.82313e+06	669599	1.55638e+06	779970	916836	85420	1.17544e+06	2.01856e+06	1.37331e+06	1.0263e+06	779970	879730	1.61081e+06	1.40615e+06	564495	81649.7	390637	1.3008e+06
Tazarotenic acid	1.6436e+06	3.36016e+06	950866	2.21862e+06	3.88366e+06	4.30821e+06	669010	1.55045e+06	1.56811e+06	480321	6.29495e+06	2.65264e+06	563522	2.11653e+06	2.16107e+06	336449	1.16393e+06	1.40087e+06	104866	479064	1.97022e+06	376443	505181	310620
Terbuthylazine-tp cscd648241 (lm6)	2.54771e+07	2.33925e+07	2.99717e+07	2.7975e+07	3.00867e+07	3.24254e+07	2.53568e+07	2.32208e+07	3.02021e+07	3.10766e+07	3.81317e+07	3.33031e+07	3.76114e+07	3.28201e+07	3.12322e+07	4.67915e+07	2.65922e+07	4.72441e+07	4.02064e+07	2.62917e+07	3.04213e+07	2.65049e+07	3.6251e+07	2.94562e+07
Terephthalic acid	6.45719e+06	7.35318e+06	7.38163e+06	8.49946e+06	7.27441e+06	3.51377e+07	7.74415e+06	8.71784e+06	7.02755e+06	7.60655e+06	7.3917e+06	8.25936e+06	3.92634e+07	1.2242e+07	7.59179e+06	7.80496e+06	1.05878e+07	1.77859e+07	7.83504e+06	8.01981e+06	9.13837e+06	8.953e+06	6.89071e+06	7.15577e+06
Tetradecylphosphonate	2.43093e+08	2.46173e+08	2.63673e+08	2.64309e+08	2.63641e+08	2.57686e+08	2.4646e+08	2.21848e+08	2.25545e+08	2.40385e+08	2.50386e+08	2.667e+08	2.58943e+08	2.26338e+08	2.33812e+08	2.7067e+08	2.20871e+08	2.49438e+08	2.57096e+08	2.45553e+08	2.42383e+08	2.58929e+08	2.44467e+08	2.60882e+08
Tetrahydrocorticosterone	1.40768e+09	9.78137e+08	1.37814e+09	1.21199e+09	1.38914e+09	1.3158e+09	1.14114e+09	1.36823e+09	1.34539e+09	1.34158e+09	1.28595e+09	1.38768e+09	1.49261e+09	1.16422e+09	1.25556e+09	1.43883e+09	1.4306e+09	1.25727e+09	1.37774e+09	1.24587e+09	1.38535e+09	1.58919e+09	1.38883e+09	1.40433e+09
Thelephoric acid	2.32366e+06	1.70327e+06	2.10931e+06	2.45076e+06	2.57072e+06	2.23503e+06	2.13123e+06	2.44877e+06	2.0608e+06	2.46586e+06	2.2672e+06	2.00223e+06	2.29285e+06	2.02466e+06	2.30579e+06	2.20481e+06	1.98603e+06	2.14258e+06	2.31105e+06	2.3909e+06	2.50689e+06	2.18828e+06	2.34588e+06	2.36022e+06
Thieno[2,3-b]pyridine-5-carbonitrile, 6,7-dihydro-4-hydroxy-3-(2'-hydroxy[1,1'-biphenyl]-4-yl)-6-oxo-	4.59341e+07	3.57371e+07	2.9325e+07	2.31612e+07	6.16635e+07	3.83512e+07	3.13744e+07	2.55407e+07	4.41046e+07	5.82733e+07	4.26744e+07	5.02309e+07	2.64988e+07	1.78178e+07	4.06691e+07	7.4704e+06	3.18445e+07	2.31757e+07	5.53151e+07	2.34067e+07	3.45432e+07	4.38047e+07	3.02695e+07	1.89145e+07
Thiopental	5.36338e+06	5.06363e+06	8.26454e+06	6.82622e+06	4.79704e+06	4.70587e+06	4.62836e+06	4.52772e+06	3.6723e+06	4.7972e+06	2.11226e+06	6.28337e+06	5.98155e+06	5.35137e+06	7.58958e+06	1.01594e+07	5.41216e+06	5.65953e+06	2.82411e+06	3.84341e+06	3.99088e+06	4.69207e+06	3.75406e+06	4.17144e+06
Thiosulfuric acid	4.71616e+06	1.85385e+07	8.22717e+06	7.80233e+06	1.14536e+07	1.53024e+07	1.47553e+07	5.94387e+06	6.12898e+06	3.12868e+06	6.50774e+06	5.18333e+06	9.70555e+06	3.34476e+07	5.78355e+06	1.40583e+07	1.75989e+07	7.34731e+06	1.66188e+07	5.54058e+06	1.20663e+07	7.80432e+06	1.05684e+07	6.35214e+06
Thr-Ser-Lys	1.21087e+07	6.25401e+06	1.30664e+07	1.62245e+07	8.66462e+06	8.42086e+06	9.74991e+06	4.24526e+06	1.05739e+07	3.93248e+06	5.45727e+06	3.37343e+06	1.4968e+07	1.14438e+07	1.35288e+07	1.72769e+07	8.56994e+06	8.91294e+06	6.50072e+06	6.07376e+06	3.94334e+06	1.75905e+06	6.80634e+06	8.33984e+06
Thymine	2.20189e+07	3.99426e+06	1.79953e+07	2.25801e+07	1.378e+07	2.26748e+07	1.06259e+07	1.51164e+07	1.28137e+07	1.68201e+07	8.38739e+06	1.24848e+07	2.29297e+07	1.36888e+07	1.78438e+07	2.27389e+06	1.16396e+07	1.36174e+07	1.11698e+07	1.44432e+07	6.89669e+06	1.5691e+07	1.96949e+07	1.49149e+07
Thymol-beta-d-glucoside	2.74525e+09	2.21371e+09	2.63466e+09	2.48746e+09	2.76611e+09	2.72366e+09	2.68659e+09	2.73288e+09	2.31819e+09	3.08396e+09	2.88843e+09	2.66954e+09	2.81398e+09	2.74735e+09	2.64891e+09	2.81195e+09	2.69281e+09	2.58854e+09	2.88129e+09	2.12255e+09	2.44737e+09	2.76754e+09	2.52383e+09	2.74098e+09
Tienilic acid	5.51341e+06	5.50352e+06	4.41525e+06	3.53243e+06	4.83751e+06	5.77982e+06	4.84666e+06	5.36455e+06	5.32789e+06	6.6519e+06	5.52319e+06	5.44825e+06	5.93233e+06	6.12128e+06	5.15226e+06	5.48448e+06	5.2166e+06	6.81649e+06	6.18115e+06	5.8341e+06	5.87819e+06	5.53097e+06	5.62402e+06	5.64354e+06
Tizoxanide	455007	401567	920771	1.91303e+07	3.19013e+07	1.42498e+07	1.02149e+06	446947	3.23024e+07	393108	2.46907e+07	1.55821e+07	884537	439310	1.58304e+07	1.86057e+07	3.17302e+07	1.56052e+07	1.27743e+07	5.17736e+07	1.01868e+08	3.87861e+07	4.66249e+07	1.59009e+07
Trans-3,5-dimethoxy-4-hydroxycinnamaldehyde	1.34529e+07	1.76985e+07	1.6876e+07	1.49958e+07	3.30722e+07	5.98867e+06	1.27156e+07	2.81508e+07	1.34279e+07	7.65312e+06	9.55647e+06	2.45397e+07	1.25168e+07	9.54298e+06	1.51061e+08	2.15196e+07	1.98806e+07	1.65295e+07	8.45028e+06	4.19219e+07	2.6865e+07	2.23545e+07	2.35532e+07	1.59098e+07
Trans-3'-hydroxycotinine o-.beta.-d-glucuronide	2.53281e+09	2.5122e+09	2.29254e+09	2.52023e+09	2.48661e+09	2.04899e+09	2.26855e+09	3.36276e+09	2.46372e+09	2.62547e+09	2.2534e+09	2.71353e+09	2.5938e+09	2.18725e+09	2.25874e+09	2.3479e+09	3.14687e+09	2.6857e+09	2.86877e+09	2.33835e+09	2.54553e+09	2.78941e+09	2.59895e+09	2.59419e+09
Trans-aconitic acid	1.02412e+08	8.92662e+07	9.6026e+07	9.03579e+07	3.56173e+07	4.04259e+07	6.82372e+07	2.20063e+07	2.80162e+07	4.69697e+07	1.9786e+07	1.49594e+08	3.679e+07	4.00066e+07	2.68921e+07	3.95474e+07	4.69861e+07	5.11711e+07	2.56443e+07	3.97171e+07	1.78935e+07	5.82913e+07	8.00068e+07	7.42505e+07
Trans-epoxysuccinyl-l-leucylamido(4-guanidino)butane	7.57944e+06	7.63002e+06	8.25488e+06	6.52163e+06	5.16205e+06	6.94948e+06	6.42402e+06	4.52647e+06	7.42194e+06	8.67911e+06	5.42343e+06	7.18169e+06	1.25258e+07	4.88015e+06	5.75063e+06	7.11717e+06	5.03298e+06	1.00562e+07	7.66933e+06	5.81271e+06	4.30743e+06	5.77836e+06	6.76679e+06	5.90367e+06
Trans-ferulic acid	1.79901e+07	4.06993e+07	1.42655e+07	1.36028e+07	5.33602e+07	2.46237e+07	1.91675e+07	2.44345e+07	1.52695e+07	1.86026e+07	2.79223e+07	1.01588e+07	1.80632e+07	3.49487e+07	5.01227e+07	3.77152e+07	1.42249e+07	2.49828e+07	2.43484e+07	3.82243e+07	3.48542e+07	1.62434e+07	2.92996e+07	1.35029e+07
Trans-traumatic acid	1.12227e+07	9.72276e+06	8.85734e+06	7.24772e+06	6.08121e+06	4.43816e+06	6.4401e+06	5.25094e+06	9.64305e+06	7.75696e+06	1.15424e+07	9.26753e+06	9.87934e+06	1.02091e+07	1.31309e+07	1.16855e+07	1.02277e+07	6.33728e+06	1.16863e+07	1.1438e+07	1.05953e+06	1.011e+07	8.83814e+06	1.93183e+07
Trolox	9.44631e+06	7.42937e+06	1.6039e+07	1.59358e+07	1.05912e+07	6.3749e+06	8.46073e+06	1.60415e+07	7.87925e+06	7.80535e+06	1.24935e+07	1.65109e+07	8.60625e+06	8.48227e+06	1.20683e+07	2.31638e+07	1.20255e+07	6.96849e+06	9.63299e+06	1.04741e+07	1.25911e+07	1.18236e+07	7.39913e+06	1.10382e+07
Trp-Tyr	4.73517e+07	2.47131e+07	2.91183e+07	4.11099e+07	3.74432e+07	3.0921e+07	2.72824e+07	3.61494e+07	4.28286e+07	2.87396e+07	2.80499e+07	2.56548e+07	3.36112e+07	2.92165e+07	2.95207e+07	5.5562e+07	4.61088e+07	3.19298e+07	2.98526e+07	4.9888e+07	3.17678e+07	4.78207e+07	2.47396e+07	2.86452e+07
Uracil	3.15392e+08	3.41264e+08	7.90992e+08	7.0429e+08	2.72822e+08	2.30872e+08	2.04569e+08	4.07801e+08	3.78439e+08	5.21574e+08	3.09753e+08	2.23895e+08	2.83412e+08	2.38959e+08	7.61979e+08	2.18002e+08	4.47845e+08	4.58124e+08	2.72163e+08	2.45694e+08	1.38667e+08	1.15174e+08	1.28319e+08	1.68633e+08
Urapidil	1.95646e+07	5.01044e+07	3.22073e+07	4.44913e+07	1.62658e+07	5.38191e+07	1.9519e+07	6.78979e+07	6.67409e+07	1.28538e+07	5.79223e+07	3.80718e+07	1.49884e+07	9.6181e+06	1.87143e+06	2.08875e+07	4.75789e+06	1.58302e+07	8.97128e+06	3.08508e+07	4.98705e+06	4.5371e+06	2.09092e+07	1.11861e+07
Uridine	9.23434e+07	1.11026e+08	2.27511e+08	3.91376e+07	1.03064e+08	2.77424e+08	1.00567e+08	5.33023e+07	5.17822e+07	7.03921e+07	6.61811e+07	9.64176e+07	3.77936e+07	4.06868e+07	6.45449e+07	5.48336e+07	1.30007e+08	1.02709e+08	1.21434e+08	8.04706e+07	4.40441e+07	5.65057e+07	4.86777e+07	6.92403e+07
Ursocholanic acid	7.96831e+06	6.9764e+06	6.73246e+06	9.00189e+06	1.08607e+07	1.56965e+07	7.35607e+06	5.73572e+06	9.28602e+06	1.36082e+07	1.12571e+07	8.21228e+06	7.15347e+06	4.62508e+06	6.73467e+06	6.21006e+06	1.0352e+07	1.5321e+07	1.17126e+07	8.55944e+06	9.95151e+06	7.53504e+06	5.25152e+06	5.93634e+06
Ursodeoxycholic acid	1.72676e+08	1.052e+09	4.32633e+08	5.27817e+08	5.50677e+07	8.57034e+07	2.60236e+08	3.07523e+08	1.31138e+08	2.35618e+08	7.44422e+07	1.59535e+08	7.02454e+07	1.39865e+08	2.03609e+08	2.16243e+07	3.19852e+07	1.19872e+08	5.0313e+07	1.37786e+08	6.09364e+08	3.41604e+08	2.67713e+08	6.48106e+07
Val-Tyr	4.57003e+07	2.43868e+07	2.72012e+07	2.35977e+07	2.79591e+07	3.20281e+07	2.78631e+07	2.35083e+07	1.9584e+07	2.51892e+07	2.43727e+07	3.32893e+07	5.22346e+07	2.8227e+07	2.94074e+07	2.59467e+07	2.861e+07	2.75812e+07	2.38318e+07	1.82888e+07	2.56024e+07	2.26821e+07	2.54553e+07	3.35441e+07
Valeric acid	4.55079e+08	1.38518e+08	1.49064e+08	1.06538e+08	3.23038e+08	6.7571e+08	1.17123e+08	1.82316e+08	2.06729e+08	1.24145e+08	1.30594e+08	7.10731e+07	8.22175e+07	1.01013e+08	7.1622e+07	7.0212e+07	1.03324e+08	1.17195e+08	1.5865e+08	7.07979e+07	1.39168e+08	9.42521e+07	9.20609e+07	7.02303e+07
Vulpinic acid	6.11465e+06	6.05087e+06	4.43664e+06	9.59932e+06	6.72894e+06	3.73954e+06	6.75427e+06	1.21683e+07	4.29464e+06	4.82657e+06	8.18794e+06	1.12438e+07	5.77864e+06	4.76142e+06	4.92704e+06	9.68852e+06	7.08663e+06	6.31577e+06	6.03371e+06	6.31137e+06	7.86838e+06	5.97705e+06	6.28004e+06	4.78906e+06
Yohimbic acid	3.64254e+06	7.56805e+06	1.2655e+07	1.21852e+07	6.60882e+06	1.32829e+07	8.36365e+06	4.86275e+06	6.35884e+06	3.20652e+06	4.9377e+06	5.59523e+06	1.41903e+07	1.13177e+07	9.34907e+06	1.58967e+07	6.63169e+06	1.28835e+07	7.21584e+06	4.79267e+06	2.6559e+06	5.22439e+06	3.83048e+06	9.05067e+06
Zoledronic acid	3.96954e+07	1.70365e+07	1.82806e+07	2.14467e+07	1.38432e+07	7.91589e+07	1.63322e+07	6.15162e+07	1.72149e+07	1.44154e+07	1.12224e+07	2.79585e+07	1.29579e+07	1.58673e+07	1.56791e+07	3.73168e+07	5.85399e+07	9.98561e+06	3.21308e+07	1.84465e+07	1.40122e+07	5.90663e+07	1.11802e+07	1.2651e+07

## Sheet: Table S3
Table S3. The SDMs between different groups
Metabolites	P value	Fold change	VIP
Lactose	0.0347181	0.133968	1.12361
Daunorubicin	0.0258062	0.164098	1.82226
Securinine	0.0046752	0.237085	4.5135
2-pyrrolidinone, 1-methyl-	0.0334295	0.244224	2.30047
Glycerophosphocholine	0.0251552	0.269116	3.70077
Imazethapyr	0.00833464	0.280196	1.78499
Isobutyryl-l-carnitine	8.52841e-06	0.322021	1.58172
L-palmitoylcarnitine	0.00178355	0.351077	1.12157
1-oleoyl-2-myristoyl-sn-glycero-3-phosphocholine	0.000272278	0.377433	3.33414
1-myristoyl-2-palmitoyl-sn-glycero-3-phosphocholine	0.000410177	0.435855	1.78013
1-myristoyl-sn-glycero-3-phosphocholine	0.00161844	0.438399	1.53333
Lpc 18:1	0.0055364	0.47224	1.80537
DL-arginine	1.64185e-05	0.49632	3.25656
Acetyl-l-carnitine	0.000920218	0.505421	6.78243
L-carnitine	0.000333906	0.544591	6.20481
1,2-dihexadecanoyl-sn-glycero-3-phosphocholine	0.00248835	0.57231	3.6439
DL-proline	1.80452e-05	0.596731	9.75343
1-hexadecyl-sn-glycero-3-phosphocholine	0.0458737	0.636868	1.11803
1,2-diamino-2-methylpropane	8.0245e-06	0.646898	2.10592
Acetylcholine	0.0301656	0.726168	1.35245
Lpc 16:0	0.0383844	0.797496	5.5221
L-norvaline	0.00236977	0.817794	1.5759
Palmitoyl sphingomyelin	0.048295	0.849168	3.29257
1-stearoyl-2-docosahexaenoyl-sn-glycero-3-phosphocholine	0.0116479	1.35906	2.53599
Betaine	0.0145899	1.52622	5.03117
5-methylisoxazol-3-amine	0.0415099	1.67053	1.75228
L-pipecolic acid	0.00622188	1.69908	1.05531
5-androstene-3.beta.,17.beta.-diol	0.0106956	1.85475	1.37053
Stachydrine	1.03851e-05	4.26511	1.39134
Trigonelline	0.000260988	5.3228	2.94828
Ectoine	4.60529e-05	7.58481	3.00592
2-deoxyribose 1-phosphate	0.0266627	1.57682	1.00386
2-aminoadipic acid	3.87713e-05	0.316991	1.01688
N-nitroso(2-hydroxyethyl)glycine	0.0103601	0.356412	1.03925
2-arachidonoyl-1-stearoyl-sn-glycero-3-phosphoethanolamine	0.011679	0.503721	1.0434
L-Valine	4.2652e-05	0.591385	1.18668
Valeric acid	0.0245947	0.436856	1.19182
2,3-dihydroxybenzoic acid	3.49663e-05	5.78059	1.20783
Glutamic acid	0.0328414	0.741952	1.25908
1-oleoyl-sn-glycero-3-phosphoethanolamine	0.000806974	0.384546	1.26916
Phlorobenzophenone	0.00551668	4.0009	1.33501
(2-aminoethoxy)[3-[hexadec-1-en-1-yloxy]-2-[icosa-5.8.11.14-tetraenoyloxy]propoxy]phosphinic acid	0.0054872	0.453892	1.38736
Taurocholate	0.0356388	0.118459	1.4846
Salicylic acid	0.0120665	5.26464	1.50401
Pi 38:4	0.00242393	0.58288	1.53121
Dl-a-hydroxybutyric acid	0.0195753	0.472235	1.55232
Pe 38:4	0.0234788	0.606015	1.55981
Taurochenodeoxycholate	0.00693604	0.314307	1.73761
Progesterone	0.00683636	1.29167	2.12063
7-methylguanine	0.0120552	1.10516	2.3117
Phenaceturic acid	0.00123935	0.485393	2.31585
Indole	1.00909e-05	0.549744	2.40047
2'-chloro-2-hydroxy-5-methylbenzophenone	2.11751e-05	4.68739	2.73888
Saccharin	0.00440253	1.46497	3.04234
D-proline	4.9953e-05	0.366859	3.06699
Taurine	0.000399676	0.697867	4.48454
3-[(4-chlorobenzoyl)amino]propanoic acid	0.0297071	0.496592	4.71213
Alpha-ketoisovaleric acid	0.000447363	0.502352	5.82432
Dl-lactate	0.0104523	0.820356	8.17389
3-methyl-2-oxopentanoate	0.00155161	0.717151	9.15619

## Sheet: Table S4
Table S4. The information of significance modules
Module	Correlation group	Correlation value	p value	The number of metabolites in module	The number of SDMs in module
Turquoise	25d	0.86	6e-08	219	33
	36d	-0.86	6e-08
Yellow	25d	0.61	0.002	178	11
	36d	-0.61	0.002
Blue	25d	0.51	0.01	212	11
	36d	-0.51	0.01

## Sheet: Table S5
Table S5. The SDMs in hub metabolites
Hub metabolite	Significantly different metabolites
1-myristoyl-2-palmitoyl-sn-glycero-3-phosphocholine	T
1,2-dihexadecanoyl-sn-glycero-3-phosphocholine	T
Lpc 16:0	T
1-oleoyl-sn-glycero-3-phosphoethanolamine	T
L-palmitoylcarnitine	T
1,2-diamino-2-methylpropane	T
Acetyl-l-carnitine	T
DL-arginine	T
DL-proline	T
Ectoine	T
Imazethapyr	T
Isobutyryl-l-carnitine	T
Securinine	T
Stachydrine	T
Trigonelline	T
2,3-dihydroxybenzoic acid	T
2'-chloro-2-hydroxy-5-methylbenzophenone	T
3-methyl-2-oxopentanoate	T
Alpha-ketoisovaleric acid	T
D-proline	T
Indole	T
L-Valine	T
Phlorobenzophenone	T
Salicylic acid	T
1-oleoyl-sn-glycero-3-phosphocholine	F
1-palmitoyl-2-lauroyl-sn-glycero-3-phosphorylcholine	F
1-palmitoyl-2-linoleoyl-rac-glycerol	F
1-palmitoyl-2-linoleoyl-sn-glycero-3-phosphocholine	F
1-Palmitoyllysophosphatidylcholine	F
1,2-dilinoleoylglycerol	F
1,2-dioleoyl-sn-glycero-3-phosphatidylcholine	F
2-linoleoyl-1-palmitoyl-sn-glycero-3-phosphoethanolamine	F
Cis-13-eicosenoic acid	F
Lpc 18:2	F
Myristamine oxide	F
N-nervonoyl-d-erythro-sphingosylphosphorylcholine	F
N-palmitoyl-d-sphingosine	F
N-Palmitoylsphingosine	F
Sphingosine	F
(2-aminoethoxy)[3-[hexadec-1-en-1-yloxy]-2-[hexadec-9-enoyloxy]propoxy]phosphinic acid	F
(2-aminoethoxy)[3-[hexadec-1-en-1-yloxy]-2-[icosa-5.8.11.14-tetraenoyloxy]propoxy]phosphinic acid	F
1-(1z-octadecenyl)-2-(5z,8z,11z,14z-eicosatetraenoyl)-sn-glycero-3-phosphoethanolamine	F
1-palmitoyl-2-arachidonoyl-sn-glycero-3-phosphocholine	F
1-palmitoyl-2-hydroxy-sn-glycero-3-phospho-(1'-rac-glycerol)	F
1,2-dipalmitoyl-sn-glycero-3-phosphoethanolamine	F
Lpe 18:2	F
Pc 30:0	F
Pc 36:2	F
Pe 34:0	F
Pe 36:2	F
Pi 34:2	F
Pi 36:2	F
Pi 36:4	F
Sm d42:2	F
3-[(cholamidopropyl)dimethylammonio]-1-propanesulfonate	F
Biliverdin	F
Lauroyl-l-carnitine	F
Linoleoylcarnitine	F
Octanoylcarnitine	F
Oleoyl-l-carnitine	F
Propranolol	F
Tomatidin	F
Cochlioquinone a	F
N-.alpha.-acetyl-l-ornithine	F
N-arachidonoyldopamine	F
Norvaline, 5-phosphono-	F
Pantothenate	F
Ps 38:4	F
sn-Glycerol 3-phosphoethanolamine	F
Taurine	F
1-[4,5-dihydroxy-6-(hydroxymethyl)-3-[(e)-3-(4-hydroxyphenyl)prop-2-enoyl]oxyoxan-2-yl]oxy-6-hydroxy-7-methylidene-4a,5,6,7a-tetrahydro-1h-cyclopenta[c]pyran-4-carboxylic acid	F
3-cyclohexyl-6-(dimethylamino)-1-methyl-s-triazine-2,4(1h,3h)-dione	F
Cidofovir	F
Cyclosulfamuron	F
Cyromazine	F
Dinitramine	F
Mefenoxam	F
Metalaxyl	F
Xanthurenic acid	F
Acetol	F
Indole-3-butyric acid	F
Octanoic acid	F

## Sheet: Table S6
Table S6. The metagenomics data summary information
Sample	Sequencing data										Assembly data
	Library Name	Raw Reads	Clean Reads	Raw Base(G)	Clean Base(G)	Effective(%)	Error(%)	Q20(%)	Q30(%)	GC(%)	Total length	Sequence number	Lenth N50	GC (%)
BM01-25d	XDSW230002910-2r	47805860	47567558	7.17	7.14	99.5	0.02	98.35	94.94	49.86	275616381	135231	5195	49.69
BM01-36d	XDSW230002911-2r	43872220	43418524	6.58	6.51	98.97	0.03	97.88	94.02	48.33	388414795	262413	1927	49.96
BM02-25d	XDSW230002915-2r	47962656	47491212	7.19	7.12	99.02	0.03	97.95	94.14	44.71	188180471	98587	3599	48.51
BM02-36d	XDSW230002916-2r	41603464	41270572	6.24	6.19	99.2	0.03	97.96	93.99	48.58	373508076	262296	1846	49.94
BM03-25d	XDSW230002920-2r	45719950	45194190	6.86	6.78	98.85	0.03	97.26	92.86	45.85	77047336	58282	1525	52.09
BM03-36d	XDSW230002921-2r	35612296	35284324	5.34	5.29	99.08	0.03	97.96	94.06	44.59	244014266	155537	2364	45.86
BM04-25d	XDSW230002925-2r	37476872	36880588	5.62	5.53	98.41	0.03	97.74	93.73	45.03	213967391	151498	1825	45.05
BM04-36d	XDSW230002926-2r	54476760	53882002	8.17	8.08	98.91	0.03	98.05	94.13	48.04	437752538	321767	1650	48.75
BM05-25d	XDSW230002930-2r	43598532	43269618	6.54	6.49	99.25	0.02	98.11	94.32	49	241364336	116795	4235	49.9
BM05-36d	XDSW230002931-2r	25328650	24655542	3.8	3.7	97.34	0.03	97.96	94.03	41.63	143522845	78117	3572	43.63
BM06-25d	XDSW230002935-2r	42077758	41924060	6.31	6.29	99.63	0.02	98.08	94.44	50.89	176933124	98575	3142	50.08
BM06-36d	XDSW230002936-2r	45907420	45727262	6.89	6.86	99.61	0.02	98.2	94.56	48.9	391550711	275806	1825	50.1
BM07-25d	XDSW230002940-2r	50397672	49629356	7.56	7.44	98.48	0.03	97.96	94.03	50.67	260924508	134666	4373	50.15
BM07-36d	XDSW230002941-2r	41148026	40593302	6.17	6.09	98.65	0.03	97.85	93.72	46.49	250937168	140529	2911	47.83
BM08-25d	XDSW230002945-2r	42686924	42527216	6.4	6.38	99.63	0.03	98.03	94.07	48.23	224754474	108723	4643	47.56
BM08-36d	XDSW230002946-2r	42098890	41609322	6.31	6.24	98.84	0.02	98.11	94.25	45.76	432946090	325700	1570	45.66
BM09-25d	XDSW230002950-2r	61386730	61185998	9.21	9.18	99.67	0.02	98.09	94.23	47.75	262615317	120666	5427	49.08
BM11-25d	XDSW230002960-2r	46704646	46093800	7.01	6.91	98.69	0.02	98.13	94.33	48.6	307713246	152509	3836	49.86
BM11-36d	XDSW230002961-2r	48384726	47804360	7.26	7.17	98.8	0.03	97.73	93.32	45.87	389508735	252881	2191	46.88
BM12-25d	XDSW230002965-2r	41566834	41422800	6.24	6.21	99.65	0.03	98.02	94.09	49.02	306178109	151455	4447	48.54
BM12-36d	XDSW230002966-2r	46499846	46269670	6.97	6.94	99.5	0.02	98.26	94.64	47.66	423539634	271155	2241	46.98

## Sheet: Table S7
Table S7. The antibiotics resistance gene summary information
ARGs	BM01_25d	BM01_36d	BM02_25d	BM02_36d	BM03_25d	BM03_36d	BM04_25d	BM04_36d	BM05_25d	BM05_36d	BM06_25d	BM06_36d	BM07_25d	BM07_36d	BM08_25d	BM08_36d	BM09_25d	BM11_25d	BM11_36d	BM12_25d	BM12_36d
AAC(3)-IId	0	0	1.18888	0	0	0	0	0.518822	0.736249	0	0	0.890096	0	0	17.7966	0	0.758469	0	0	1.13849	23.4535
AAC(3)-IIe	0	0	0	0	0	0	0	0	0	0	0	0	0	0	0	0	0	1.09541	0	0	0
[truncated: 229 more rows]

## Sheet: Table S8
Table S8. Risk level classification of antibiotic resistance genes
Args	Risk level	Group
[truncated: 385 more rows]

## Sheet: Table S9
Table S9. The transcriptome data summary information
[truncated: 24 more rows]

[truncated: 3 more sheets: Table S10, Table S11, Table S12]
